# Supplementary material for: Impact of admixture and ancestry on eQTL analysis and GWAS colocalization in GTEx
Source: Genome Biol. 2020 Sep 11;21:233. doi: 10.1186/s13059-020-02113-0 (PMC7488497; doi:10.1186/s13059-020-02113-0)
Supplement: Supplementary file 2 — Additional file 2: Table S1. GTEx IDs for individuals in 117AX cohort. [file 13059_2020_2113_MOESM2_ESM.txt]

GTEX-1117F
GTEX-113IC
GTEX-11DXZ
GTEX-11DYG
GTEX-11NV4
GTEX-11P7K
GTEX-11WQC
GTEX-12126
GTEX-13113
GTEX-131XE
GTEX-13FHP
GTEX-13FLW
GTEX-13FXS
GTEX-13JUV
GTEX-13N11
GTEX-13NYB
GTEX-13OVI
GTEX-13SLX
GTEX-13VXT
GTEX-13YAN
GTEX-145MG
GTEX-145MN
GTEX-1497J
GTEX-14AS3
GTEX-14ASI
GTEX-14E1K
GTEX-14PHY
GTEX-15DDE
GTEX-15RJ7
GTEX-15SDE
GTEX-16AAH
GTEX-16NGA
GTEX-18QFQ
GTEX-1AYD5
GTEX-1EMGI
GTEX-1F6I4
GTEX-1F75I
GTEX-1GMR2
GTEX-1GZ4H
GTEX-1JMLX
GTEX-1JMPY
GTEX-1JMPZ
GTEX-1JMQL
GTEX-1KANB
GTEX-1LBAC
GTEX-1LGRB
GTEX-1MCC2
GTEX-1N2DV
GTEX-1NSGN
GTEX-1OJC3
GTEX-1PPH8
GTEX-1RNTQ
GTEX-1S5ZA
GTEX-NFK9
GTEX-NL3H
GTEX-OOBJ
GTEX-P4QS
GTEX-POMQ
GTEX-Q2AH
GTEX-RU1J
GTEX-SNOS
GTEX-SSA3
GTEX-T2YK
GTEX-TKQ1
GTEX-TML8
GTEX-U412
GTEX-UJHI
GTEX-UJMC
GTEX-VJYA
GTEX-VUSH
GTEX-W5X1
GTEX-WCDI
GTEX-WXYG
GTEX-X3Y1
GTEX-X638
GTEX-X88G
GTEX-XUYS
GTEX-XYKS
GTEX-Y3IK
GTEX-Y8E5
GTEX-YBZK
GTEX-ZAJG
GTEX-ZAKK
GTEX-ZLFU
GTEX-ZLWG
GTEX-ZPU1
GTEX-ZQUD
GTEX-ZTX8
GTEX-ZV7C
GTEX-ZVZO
GTEX-ZY6K
GTEX-ZYFC
GTEX-11TT1
GTEX-12ZZX
GTEX-131XF
GTEX-132QS
GTEX-13O61
GTEX-147F3
GTEX-14PJ3
GTEX-15SZO
GTEX-16XZY
GTEX-17EUY
GTEX-17F9E
GTEX-17HHE
GTEX-18D9U
GTEX-1GF9X
GTEX-1IDJC
GTEX-1PIGE
GTEX-1QP9N
GTEX-1RMOY
GTEX-1S831
GTEX-R53T
GTEX-R55D
GTEX-S7PM
GTEX-WHPG
GTEX-XMD3
GTEX-YB5E
