# Supplementary material for: Impact of admixture and ancestry on eQTL analysis and GWAS colocalization in GTEx
Source: Genome Biol. 2020 Sep 11;21:233. doi: 10.1186/s13059-020-02113-0 (PMC7488497; doi:10.1186/s13059-020-02113-0)
Supplement: Supplementary file 4 — Additional file 4: Table S3. Variance in residual 117AX gene expression explained by ancestry. [file 13059_2020_2113_MOESM4_ESM.txt]

# gene: Ensembl stable gene ID for gene
# tissue: Expression tissue
# ve_residual_expr_GA: Proportion of variance explained in residual expression by global ancestry (5 gPCs)
# ve_residual_expr_LA: Proportion of variance explained in residual expression by local ancestry (number of African and Asian alleles at the transcription start site)
gene	tissue	ve_residual_expr_GA	ve_residual_expr_LA
ENSG00000187634	Nerve_Tibial	0.041433985	0.005220956
ENSG00000188976	Nerve_Tibial	0.064006475	0.01309476
ENSG00000187961	Nerve_Tibial	0.03246421	0.012232391
ENSG00000187583	Nerve_Tibial	0.027229678	0.002595935
ENSG00000187642	Nerve_Tibial	0.101340326	0.006560619
ENSG00000188290	Nerve_Tibial	0.030212807	0.000378998
ENSG00000187608	Nerve_Tibial	0.044561031	0.003140566
ENSG00000188157	Nerve_Tibial	0.054541999	0.011471056
ENSG00000131591	Nerve_Tibial	0.018076807	0.006218565
ENSG00000162571	Nerve_Tibial	0.012827262	0.008388811
ENSG00000186891	Nerve_Tibial	0.026606054	0.014535441
ENSG00000186827	Nerve_Tibial	0.02441967	0.006609258
ENSG00000078808	Nerve_Tibial	0.163264235	0.013983157
ENSG00000176022	Nerve_Tibial	0.095576168	0.0034473
ENSG00000184163	Nerve_Tibial	0.043300929	0.003895801
ENSG00000160087	Nerve_Tibial	0.024601287	0.026141199
ENSG00000162572	Nerve_Tibial	0.153412573	0.007309167
ENSG00000131584	Nerve_Tibial	0.103831357	4.29E-06
ENSG00000169972	Nerve_Tibial	0.045465576	0.002224375
ENSG00000127054	Nerve_Tibial	0.005044899	0.020821154
ENSG00000224051	Nerve_Tibial	0.037147302	0.022038417
ENSG00000169962	Nerve_Tibial	0.052081936	0.006584358
ENSG00000107404	Nerve_Tibial	0.027090663	0.000812575
ENSG00000162576	Nerve_Tibial	0.0539058	0.076226626
ENSG00000175756	Nerve_Tibial	0.084258731	0.00723288
ENSG00000221978	Nerve_Tibial	0.020088073	1.24E-05
ENSG00000242485	Nerve_Tibial	0.143915547	0.030563878
ENSG00000235098	Nerve_Tibial	0.045231977	0.119217806
ENSG00000205116	Nerve_Tibial	0.016401085	0.000208006
ENSG00000179403	Nerve_Tibial	0.027195309	0.013308669
ENSG00000215915	Nerve_Tibial	0.030094772	0.1226806
ENSG00000160072	Nerve_Tibial	0.014909052	0.035346785
ENSG00000197785	Nerve_Tibial	0.060577069	0.001780428
ENSG00000205090	Nerve_Tibial	0.13754049	0.001332782
ENSG00000160075	Nerve_Tibial	0.154670254	0.056310171
ENSG00000228594	Nerve_Tibial	0.009981322	0.000922411
ENSG00000197530	Nerve_Tibial	0.078586595	0.006470596
ENSG00000189409	Nerve_Tibial	0.051688609	0.002502962
ENSG00000248333	Nerve_Tibial	0.058205139	0.039255719
ENSG00000189339	Nerve_Tibial	0.133808781	0.011892263
ENSG00000008128	Nerve_Tibial	0.052434498	0.00980551
ENSG00000215790	Nerve_Tibial	0.078688444	0.025944824
ENSG00000008130	Nerve_Tibial	0.102333065	0.011152071
ENSG00000078369	Nerve_Tibial	0.059782151	0.001453235
ENSG00000169885	Nerve_Tibial	0.041696185	0.004019972
ENSG00000178821	Nerve_Tibial	0.044269251	0.05059016
ENSG00000187730	Nerve_Tibial	0.022616974	0.014233126
ENSG00000067606	Nerve_Tibial	0.150861781	0.00955826
ENSG00000162585	Nerve_Tibial	0.023381823	0.017244855
ENSG00000157933	Nerve_Tibial	0.035169769	0.019375029
ENSG00000116151	Nerve_Tibial	0.060807057	0.030648363
ENSG00000157916	Nerve_Tibial	0.039637217	0.010676344
ENSG00000157911	Nerve_Tibial	0.097601547	0.034996634
ENSG00000149527	Nerve_Tibial	0.127352339	0.003381857
ENSG00000157881	Nerve_Tibial	0.052340276	0.01184409
ENSG00000197921	Nerve_Tibial	0.039584942	0.01798249
ENSG00000157873	Nerve_Tibial	0.077586685	0.002042968
ENSG00000157870	Nerve_Tibial	0.082679965	0.005174035
ENSG00000142606	Nerve_Tibial	0.114001186	0.008079252
ENSG00000215912	Nerve_Tibial	0.051232713	0.003336997
ENSG00000142611	Nerve_Tibial	0.115104917	0.051848206
ENSG00000130762	Nerve_Tibial	0.071954928	0.020928975
ENSG00000162591	Nerve_Tibial	0.064327272	0.013340892
ENSG00000158109	Nerve_Tibial	0.106844338	0.012888651
ENSG00000078900	Nerve_Tibial	0.108421591	0.041820587
ENSG00000116213	Nerve_Tibial	0.010735299	0.007256299
ENSG00000235169	Nerve_Tibial	0.059709116	0.002292241
ENSG00000130764	Nerve_Tibial	0.139113506	0.07676635
ENSG00000116198	Nerve_Tibial	0.022376243	0.000426068
ENSG00000169598	Nerve_Tibial	0.082835729	0.013919004
ENSG00000198912	Nerve_Tibial	0.015206413	0.007809618
ENSG00000196581	Nerve_Tibial	0.028622924	0.006481398
ENSG00000069424	Nerve_Tibial	0.047237943	0.002845407
ENSG00000131697	Nerve_Tibial	0.019643011	0.013957126
ENSG00000116254	Nerve_Tibial	0.033827118	0.004777482
ENSG00000158286	Nerve_Tibial	0.068919818	0.0014464
ENSG00000116251	Nerve_Tibial	0.040505138	8.71E-06
ENSG00000116237	Nerve_Tibial	0.078202237	0.011693915
ENSG00000158292	Nerve_Tibial	0.005978982	0.00699044
ENSG00000097021	Nerve_Tibial	0.044493698	0.014342318
ENSG00000187017	Nerve_Tibial	0.076791272	0.000657781
ENSG00000215788	Nerve_Tibial	0.042925958	0.002895464
ENSG00000171680	Nerve_Tibial	0.032358049	0.00022737
ENSG00000162408	Nerve_Tibial	0.032587771	0.002836563
ENSG00000173662	Nerve_Tibial	0.01706677	0.000316369
ENSG00000204859	Nerve_Tibial	0.012355971	0.003509918
ENSG00000116273	Nerve_Tibial	0.011514394	0.009230253
ENSG00000162413	Nerve_Tibial	0.00812968	0.003113158
ENSG00000041988	Nerve_Tibial	0.012254913	0.005798872
ENSG00000007923	Nerve_Tibial	0.050059029	0.001816821
ENSG00000171735	Nerve_Tibial	0.023539645	0.003964223
ENSG00000049245	Nerve_Tibial	0.025170677	0.004725973
ENSG00000049246	Nerve_Tibial	0.081851873	0.007330378
ENSG00000116288	Nerve_Tibial	0.11197404	0.008028533
ENSG00000116285	Nerve_Tibial	0.078681856	0.033578884
ENSG00000162426	Nerve_Tibial	0.067325898	0.005203932
ENSG00000142599	Nerve_Tibial	0.064612956	0.02065975
ENSG00000074800	Nerve_Tibial	0.156575108	0.01602771
ENSG00000142583	Nerve_Tibial	0.10906167	0.001377767
ENSG00000180758	Nerve_Tibial	0.039342091	0.022230988
ENSG00000049239	Nerve_Tibial	0.080432365	0.014758023
ENSG00000171621	Nerve_Tibial	0.087662547	0.008451748
ENSG00000171612	Nerve_Tibial	0.050075712	0.012307833
ENSG00000188807	Nerve_Tibial	0.037372557	0.010478671
ENSG00000171608	Nerve_Tibial	0.043178253	0.001951611
ENSG00000171603	Nerve_Tibial	0.020754585	0.018090326
ENSG00000178585	Nerve_Tibial	0.028189786	0.003916254
ENSG00000162441	Nerve_Tibial	0.02949922	0.002456539
ENSG00000173614	Nerve_Tibial	0.084325351	0.013624665
ENSG00000162444	Nerve_Tibial	0.028410765	0.00192951
ENSG00000130939	Nerve_Tibial	0.037668366	0.014907115
ENSG00000054523	Nerve_Tibial	0.013626124	0.012792544
ENSG00000142657	Nerve_Tibial	0.071259533	0.003959681
ENSG00000175279	Nerve_Tibial	0.005632124	0.006175427
ENSG00000241563	Nerve_Tibial	0.063874822	0.00891627
ENSG00000160049	Nerve_Tibial	0.044313187	0.012557465
ENSG00000142655	Nerve_Tibial	0.142107059	0.010661292
ENSG00000130940	Nerve_Tibial	0.075422273	0.002168344
ENSG00000175262	Nerve_Tibial	0.134229522	0.001770806
ENSG00000120948	Nerve_Tibial	0.039037039	0.003908002
ENSG00000009724	Nerve_Tibial	0.074497422	0.010389618
ENSG00000116649	Nerve_Tibial	0.083627823	0.002105396
ENSG00000171824	Nerve_Tibial	0.045488779	0.026564503
ENSG00000171819	Nerve_Tibial	0.023920526	0.012814467
ENSG00000198793	Nerve_Tibial	0.088789176	0.003727482
ENSG00000120942	Nerve_Tibial	0.10766927	0.003837825
ENSG00000204624	Nerve_Tibial	0.055668953	0.011890423
ENSG00000132879	Nerve_Tibial	0.117434924	0.004561749
ENSG00000116661	Nerve_Tibial	0.03718767	0.007019071
ENSG00000116663	Nerve_Tibial	0.03663613	0.004564505
ENSG00000116670	Nerve_Tibial	0.076015215	0.010114454
ENSG00000162490	Nerve_Tibial	0.039037381	0.019963931
ENSG00000177674	Nerve_Tibial	0.061754307	0.000438326
ENSG00000177000	Nerve_Tibial	0.026771409	0.022670621
ENSG00000011021	Nerve_Tibial	0.008365413	0.005644053
ENSG00000175206	Nerve_Tibial	0.012827788	0.002770167
ENSG00000120937	Nerve_Tibial	0.067008333	0.011390146
ENSG00000116685	Nerve_Tibial	0.085017686	0.012791581
ENSG00000083444	Nerve_Tibial	0.008966023	0.012230265
ENSG00000116688	Nerve_Tibial	0.13142077	0.009178298
ENSG00000116691	Nerve_Tibial	0.024627505	0.009964154
ENSG00000120949	Nerve_Tibial	0.052980272	0.000917949
ENSG00000028137	Nerve_Tibial	0.032853522	0.022041724
ENSG00000048707	Nerve_Tibial	0.060652462	0.021124802
ENSG00000162496	Nerve_Tibial	0.031992149	0.039724305
ENSG00000204518	Nerve_Tibial	0.019493101	0.00061919
ENSG00000162494	Nerve_Tibial	0.039588561	0.027287076
ENSG00000162493	Nerve_Tibial	0.072419568	0.002819302
ENSG00000116731	Nerve_Tibial	0.048576313	0.005277741
ENSG00000189337	Nerve_Tibial	0.015457003	0.001208359
ENSG00000171729	Nerve_Tibial	0.027556013	0.005065116
ENSG00000142621	Nerve_Tibial	0.076989734	0.013671439
ENSG00000142634	Nerve_Tibial	0.041221011	0.000427715
ENSG00000162438	Nerve_Tibial	0.018400516	0.003613924
ENSG00000142615	Nerve_Tibial	0.049137967	0.002612736
ENSG00000215704	Nerve_Tibial	0.031900481	0.008326304
ENSG00000132906	Nerve_Tibial	0.036611274	0.010904876
ENSG00000116138	Nerve_Tibial	0.033016716	0.003963274
ENSG00000116771	Nerve_Tibial	0.0065872	0.021091328
ENSG00000197312	Nerve_Tibial	0.052886909	0.013046272
ENSG00000116786	Nerve_Tibial	0.054640839	0.030450624
ENSG00000162461	Nerve_Tibial	0.06185808	0.00492135
ENSG00000162458	Nerve_Tibial	0.03586887	0.000240316
ENSG00000233954	Nerve_Tibial	0.049303511	0.021751544
ENSG00000065526	Nerve_Tibial	0.038078755	0.022011546
ENSG00000116809	Nerve_Tibial	0.027070197	0.00973185
ENSG00000183888	Nerve_Tibial	0.035575693	0.007058385
ENSG00000186510	Nerve_Tibial	0.031286996	0.039504748
ENSG00000173641	Nerve_Tibial	0.062662365	0.00546245
ENSG00000184908	Nerve_Tibial	0.056373466	0.000960259
ENSG00000185519	Nerve_Tibial	0.093883978	0.014622562
ENSG00000142627	Nerve_Tibial	0.01927927	0.009741924
ENSG00000142632	Nerve_Tibial	0.013530748	0.001833185
ENSG00000132881	Nerve_Tibial	0.046808866	0.00153827
ENSG00000037637	Nerve_Tibial	0.026213188	0.006055249
ENSG00000055070	Nerve_Tibial	0.128946991	0.012350986
ENSG00000187144	Nerve_Tibial	0.058467178	0.016159914
ENSG00000157191	Nerve_Tibial	0.042242672	0.012793543
ENSG00000219481	Nerve_Tibial	0.049181389	0.009739963
ENSG00000058453	Nerve_Tibial	0.047082694	0.00291909
ENSG00000117122	Nerve_Tibial	0.110332446	0.068834015
ENSG00000159363	Nerve_Tibial	0.048481463	0.017410243
ENSG00000117118	Nerve_Tibial	0.098761322	0.005876754
ENSG00000117115	Nerve_Tibial	0.034514028	0.005537459
ENSG00000142623	Nerve_Tibial	0.029368332	0.003641418
ENSG00000159339	Nerve_Tibial	0.031774788	0.024221603
ENSG00000179051	Nerve_Tibial	0.046561627	0.090813109
ENSG00000074964	Nerve_Tibial	0.043455311	0.001490108
ENSG00000117154	Nerve_Tibial	0.028280627	0.012984331
ENSG00000159423	Nerve_Tibial	0.016420965	0.004055554
ENSG00000169991	Nerve_Tibial	0.022726654	0.020445782
ENSG00000127481	Nerve_Tibial	0.073776187	0.040339833
ENSG00000127463	Nerve_Tibial	0.119607122	0.00330993
ENSG00000053372	Nerve_Tibial	0.116287055	0.005487382
ENSG00000162482	Nerve_Tibial	0.039687436	0.002171789
ENSG00000053371	Nerve_Tibial	0.023466555	0.042754216
ENSG00000040487	Nerve_Tibial	0.097403387	0.017252029
ENSG00000077549	Nerve_Tibial	0.095998375	0.007286135
ENSG00000173436	Nerve_Tibial	0.054617186	0.008703117
ENSG00000158747	Nerve_Tibial	0.047297137	0.008038659
ENSG00000162542	Nerve_Tibial	0.028758093	0.005880165
ENSG00000169914	Nerve_Tibial	0.078675797	0.01405178
ENSG00000188257	Nerve_Tibial	0.04747928	0.012927093
ENSG00000127472	Nerve_Tibial	0.047994371	0.002903698
ENSG00000162543	Nerve_Tibial	0.076340911	0.02769627
ENSG00000162545	Nerve_Tibial	0.076502506	0.002826082
ENSG00000090432	Nerve_Tibial	0.086087392	0.004397197
ENSG00000183114	Nerve_Tibial	0.017298249	0.006842495
ENSG00000158825	Nerve_Tibial	0.105295621	0.002039965
ENSG00000158828	Nerve_Tibial	0.038679436	0.006062913
ENSG00000244038	Nerve_Tibial	0.113145706	0.005456469
ENSG00000117245	Nerve_Tibial	0.030177147	0.005896276
ENSG00000189410	Nerve_Tibial	0.04411945	0.024560103
ENSG00000127483	Nerve_Tibial	0.098271795	8.14E-05
ENSG00000075151	Nerve_Tibial	0.102215203	0.03589833
ENSG00000117298	Nerve_Tibial	0.135139304	0.02638822
ENSG00000142794	Nerve_Tibial	0.095046658	0.050788895
ENSG00000162551	Nerve_Tibial	0.071273226	0.004998033
ENSG00000076864	Nerve_Tibial	0.074182752	0.000421374
ENSG00000090686	Nerve_Tibial	0.079015323	0.008640303
ENSG00000187942	Nerve_Tibial	0.037180315	0.003739231
ENSG00000142798	Nerve_Tibial	0.115804551	0.058242663
ENSG00000219073	Nerve_Tibial	0.054217445	0.049229339
ENSG00000142789	Nerve_Tibial	0.042259175	0.052255232
ENSG00000070831	Nerve_Tibial	0.089288128	0.026783235
ENSG00000162552	Nerve_Tibial	0.019647676	0.030646644
ENSG00000184677	Nerve_Tibial	0.016415805	0.019245247
ENSG00000173372	Nerve_Tibial	0.018581013	0.007782791
ENSG00000159189	Nerve_Tibial	0.038683503	0.014681242
ENSG00000173369	Nerve_Tibial	0.04062584	0.011067113
ENSG00000133216	Nerve_Tibial	0.022991602	0.008348372
ENSG00000227868	Nerve_Tibial	0.008562541	0.010751633
ENSG00000004487	Nerve_Tibial	0.0604519	0.000565807
ENSG00000169641	Nerve_Tibial	0.016045409	0.003199487
ENSG00000179546	Nerve_Tibial	0.079921344	0.001182732
ENSG00000125944	Nerve_Tibial	0.064823454	0.02005317
ENSG00000125945	Nerve_Tibial	0.028140798	0.017753131
ENSG00000204219	Nerve_Tibial	0.131777422	0.017781046
ENSG00000088280	Nerve_Tibial	0.034797666	0.034634291
ENSG00000007968	Nerve_Tibial	0.038208288	0.001090585
ENSG00000117318	Nerve_Tibial	0.023261855	0.003105376
ENSG00000142676	Nerve_Tibial	0.072677287	0.006881405
ENSG00000011007	Nerve_Tibial	0.047838527	0.009333593
ENSG00000057757	Nerve_Tibial	0.015153288	0.008298953
ENSG00000011009	Nerve_Tibial	0.01292823	0.002261351
ENSG00000117308	Nerve_Tibial	0.049267381	0.00714192
ENSG00000117305	Nerve_Tibial	0.040879736	0.000593736
ENSG00000179163	Nerve_Tibial	0.014132445	0.012125312
ENSG00000189266	Nerve_Tibial	0.02445175	0.00586769
ENSG00000188529	Nerve_Tibial	0.034376796	0.003265162
ENSG00000142661	Nerve_Tibial	0.074221275	0.001638012
ENSG00000142677	Nerve_Tibial	0.026676505	0.006660918
ENSG00000185436	Nerve_Tibial	0.073267351	0.005589855
ENSG00000158055	Nerve_Tibial	0.02520296	0.006414844
ENSG00000001460	Nerve_Tibial	0.064733934	0.012635464
ENSG00000001461	Nerve_Tibial	0.041875641	0.002879378
ENSG00000117602	Nerve_Tibial	0.059011386	0.007961702
ENSG00000184454	Nerve_Tibial	0.021947742	0.00141343
ENSG00000133226	Nerve_Tibial	0.098136744	0.015044192
ENSG00000169504	Nerve_Tibial	0.035376252	0.018601107
ENSG00000020633	Nerve_Tibial	0.026673053	0.004482844
ENSG00000117614	Nerve_Tibial	0.037609236	0.012725374
ENSG00000187010	Nerve_Tibial	0.184412755	0.046016076
ENSG00000117616	Nerve_Tibial	0.05885102	0.007495614
ENSG00000183726	Nerve_Tibial	0.068644818	0.040653407
ENSG00000188672	Nerve_Tibial	0.018118702	0.042067182
ENSG00000204178	Nerve_Tibial	0.019190982	8.07E-06
ENSG00000157978	Nerve_Tibial	0.045928277	0.024067049
ENSG00000117643	Nerve_Tibial	0.097614786	0.025521787
ENSG00000162430	Nerve_Tibial	0.090387896	0.014130861
ENSG00000117640	Nerve_Tibial	0.045169359	0.018518419
ENSG00000127423	Nerve_Tibial	0.073855331	0.016718232
ENSG00000182749	Nerve_Tibial	0.028008546	0.01265484
ENSG00000117632	Nerve_Tibial	0.038415712	0.020841478
ENSG00000158006	Nerve_Tibial	0.026493449	0.011222696
ENSG00000158008	Nerve_Tibial	0.050040552	0.026616067
ENSG00000158014	Nerve_Tibial	0.070049414	0.023961528
ENSG00000158022	Nerve_Tibial	0.034942114	0.000449823
ENSG00000175087	Nerve_Tibial	0.031388255	0.058884771
ENSG00000197245	Nerve_Tibial	0.13818249	0.003783633
ENSG00000236782	Nerve_Tibial	0.028691003	0.022915672
ENSG00000142675	Nerve_Tibial	0.003600353	0.013959907
ENSG00000130695	Nerve_Tibial	0.08186599	0.040585661
ENSG00000142669	Nerve_Tibial	0.107642443	0.009673218
ENSG00000169442	Nerve_Tibial	0.045960713	0.018867581
ENSG00000158062	Nerve_Tibial	0.023547985	0.024349143
ENSG00000176092	Nerve_Tibial	0.012413918	0.004212537
ENSG00000176083	Nerve_Tibial	0.06023611	0.003859232
ENSG00000117682	Nerve_Tibial	0.220533756	0.000609978
ENSG00000198830	Nerve_Tibial	0.029296917	0.002671214
ENSG00000117676	Nerve_Tibial	0.038286634	0.005509745
ENSG00000117713	Nerve_Tibial	0.058216909	0.000458297
ENSG00000060642	Nerve_Tibial	0.111920095	0.024008796
ENSG00000204160	Nerve_Tibial	0.041548847	0.00201613
ENSG00000175793	Nerve_Tibial	0.032002342	0.004442752
ENSG00000142751	Nerve_Tibial	0.111702337	0.012932467
ENSG00000198746	Nerve_Tibial	0.095070524	0.013608708
ENSG00000090273	Nerve_Tibial	0.069784913	0.00079258
ENSG00000253368	Nerve_Tibial	0.076181485	0.011311088
ENSG00000158246	Nerve_Tibial	0.111642499	0.011699104
ENSG00000090020	Nerve_Tibial	0.030357411	0.003946801
ENSG00000142784	Nerve_Tibial	0.027845659	0.012034713
ENSG00000186501	Nerve_Tibial	0.108821816	0.000615845
ENSG00000142765	Nerve_Tibial	0.071724823	2.91E-05
ENSG00000142733	Nerve_Tibial	0.016151921	0.06287722
ENSG00000142748	Nerve_Tibial	0.147165127	0.024801154
ENSG00000181773	Nerve_Tibial	0.064388604	0.020694538
ENSG00000158195	Nerve_Tibial	0.030494191	0.000572239
ENSG00000126705	Nerve_Tibial	0.078629545	0.020054441
ENSG00000000938	Nerve_Tibial	0.049463628	0.001583369
ENSG00000126709	Nerve_Tibial	0.015284295	0.021371507
ENSG00000009780	Nerve_Tibial	0.028675782	0.04084677
ENSG00000117758	Nerve_Tibial	0.088617777	0.018469678
ENSG00000117751	Nerve_Tibial	0.098369252	0.022892606
ENSG00000130775	Nerve_Tibial	0.037429225	0.008409477
ENSG00000117748	Nerve_Tibial	0.118813069	0.008936161
ENSG00000130768	Nerve_Tibial	0.01529013	0.000461128
ENSG00000158156	Nerve_Tibial	0.012742513	0.004470214
ENSG00000158161	Nerve_Tibial	0.042245644	0.002430995
ENSG00000169403	Nerve_Tibial	0.015614168	0.000294998
ENSG00000126698	Nerve_Tibial	0.067609966	0.001590579
ENSG00000130770	Nerve_Tibial	0.079189272	0.00360933
ENSG00000130766	Nerve_Tibial	0.068927727	0.022923115
ENSG00000130772	Nerve_Tibial	0.015785264	0.004816692
ENSG00000204138	Nerve_Tibial	0.093625275	0.001585766
ENSG00000180198	Nerve_Tibial	0.051010207	0.001054443
ENSG00000180098	Nerve_Tibial	0.018603741	0.003254636
ENSG00000188060	Nerve_Tibial	0.048505683	0.031959405
ENSG00000120656	Nerve_Tibial	0.075042943	0.013780589
ENSG00000162419	Nerve_Tibial	0.082605468	0.023951528
ENSG00000198492	Nerve_Tibial	0.066599351	0.006874805
ENSG00000159023	Nerve_Tibial	0.054325243	0.01185539
ENSG00000253304	Nerve_Tibial	0.067753163	0.006630293
ENSG00000116350	Nerve_Tibial	0.079026197	0.002524124
ENSG00000116353	Nerve_Tibial	0.067547335	0.005844559
ENSG00000060656	Nerve_Tibial	0.041086566	0.009146745
ENSG00000162510	Nerve_Tibial	0.018824433	0.002119055
ENSG00000162511	Nerve_Tibial	0.036855873	0.004442492
ENSG00000162512	Nerve_Tibial	0.058811805	0.027665644
ENSG00000134644	Nerve_Tibial	0.043346784	0.043345791
ENSG00000084628	Nerve_Tibial	0.018515075	0.018450987
ENSG00000060688	Nerve_Tibial	0.068585856	0.005652472
ENSG00000121766	Nerve_Tibial	0.096745326	0.000863745
ENSG00000121769	Nerve_Tibial	0.061526772	0.005148856
ENSG00000168528	Nerve_Tibial	0.106669219	0.012169103
ENSG00000142910	Nerve_Tibial	0.115728286	0.032124249
ENSG00000121764	Nerve_Tibial	0.126109199	0.006374898
ENSG00000162517	Nerve_Tibial	0.131639034	0.002859633
ENSG00000084636	Nerve_Tibial	0.108115821	0.016747332
ENSG00000121753	Nerve_Tibial	0.045268208	0.007517014
ENSG00000134668	Nerve_Tibial	0.054618882	0.010696094
ENSG00000184007	Nerve_Tibial	0.095413645	0.004400736
ENSG00000121774	Nerve_Tibial	0.063983433	0.050092381
ENSG00000121775	Nerve_Tibial	0.038241042	0.001139431
ENSG00000025800	Nerve_Tibial	0.081920354	0.000359778
ENSG00000084652	Nerve_Tibial	0.063516997	0.027376999
ENSG00000160050	Nerve_Tibial	0.052148366	0.008985783
ENSG00000160051	Nerve_Tibial	0.017994954	0.001872643
ENSG00000222046	Nerve_Tibial	0.036653494	0.005373904
ENSG00000084623	Nerve_Tibial	0.136510471	0.007261795
ENSG00000160055	Nerve_Tibial	0.03504512	0.004305513
ENSG00000183615	Nerve_Tibial	0.055668506	0.006474562
ENSG00000182866	Nerve_Tibial	0.076324974	0.006904097
ENSG00000116478	Nerve_Tibial	0.068862535	0.014599354
ENSG00000175130	Nerve_Tibial	0.024092206	0.025666101
ENSG00000162526	Nerve_Tibial	0.110766136	0.025440075
ENSG00000225828	Nerve_Tibial	0.049038993	0.020078678
ENSG00000160058	Nerve_Tibial	0.085223956	0.008403596
ENSG00000160062	Nerve_Tibial	0.037996157	0.010247009
ENSG00000176261	Nerve_Tibial	0.164115577	0.001128061
ENSG00000162521	Nerve_Tibial	0.051754876	0.018244828
ENSG00000162520	Nerve_Tibial	0.034891851	0.007459569
ENSG00000162522	Nerve_Tibial	0.021477561	0.001464846
ENSG00000116497	Nerve_Tibial	0.14431666	0.013134655
ENSG00000134684	Nerve_Tibial	0.126451383	0.00819951
ENSG00000160097	Nerve_Tibial	0.10313262	0.002386794
ENSG00000121905	Nerve_Tibial	0.018885631	0.04311515
ENSG00000121900	Nerve_Tibial	0.038159751	0.000248243
ENSG00000116514	Nerve_Tibial	0.057362559	0.029037804
ENSG00000004455	Nerve_Tibial	0.114025671	0.014365216
ENSG00000142920	Nerve_Tibial	0.079553012	0.000621222
ENSG00000116525	Nerve_Tibial	0.068234478	0.017219651
ENSG00000160094	Nerve_Tibial	0.032228866	0.007635241
ENSG00000184389	Nerve_Tibial	0.048002725	0.011160181
ENSG00000134686	Nerve_Tibial	0.125858562	0.011008601
ENSG00000121903	Nerve_Tibial	0.05004747	0.006784038
ENSG00000121904	Nerve_Tibial	0.03744771	0.001281002
ENSG00000142698	Nerve_Tibial	0.079728832	0.009921348
ENSG00000189280	Nerve_Tibial	0.015448985	0.069462983
ENSG00000188910	Nerve_Tibial	0.032704192	0.00335692
ENSG00000187513	Nerve_Tibial	0.074445025	0.005113602
ENSG00000163866	Nerve_Tibial	0.083714998	0.015160914
ENSG00000116544	Nerve_Tibial	0.022447159	0.027271356
ENSG00000243749	Nerve_Tibial	0.065695021	0.025877853
ENSG00000163867	Nerve_Tibial	0.143482113	0.006293856
ENSG00000197056	Nerve_Tibial	0.09300432	0.035612076
ENSG00000116560	Nerve_Tibial	0.03247062	0.000562794
ENSG00000146463	Nerve_Tibial	0.058571699	0.00132413
ENSG00000142687	Nerve_Tibial	0.07370037	0.031530158
ENSG00000020129	Nerve_Tibial	0.019664603	0.005134442
ENSG00000116819	Nerve_Tibial	0.128049644	0.067025502
ENSG00000126067	Nerve_Tibial	0.094673906	0.00187924
ENSG00000142686	Nerve_Tibial	0.069706726	0.064994379
ENSG00000092853	Nerve_Tibial	0.018356991	0.005747596
ENSG00000134698	Nerve_Tibial	0.065282914	0.001189239
ENSG00000092847	Nerve_Tibial	0.032075725	0.019248408
ENSG00000126070	Nerve_Tibial	0.069241622	0.009897096
ENSG00000092850	Nerve_Tibial	0.066089036	0.002179605
ENSG00000116863	Nerve_Tibial	0.078291793	0.011225796
ENSG00000171812	Nerve_Tibial	0.004883358	0.013011589
ENSG00000116871	Nerve_Tibial	0.057212081	0.002013103
ENSG00000054116	Nerve_Tibial	0.028110782	0.044447339
ENSG00000054118	Nerve_Tibial	0.040582586	0.014795355
ENSG00000214193	Nerve_Tibial	0.064540669	0.001986639
ENSG00000142694	Nerve_Tibial	0.027116822	0.011058007
ENSG00000196182	Nerve_Tibial	0.06728465	0.011980515
ENSG00000181817	Nerve_Tibial	0.065673566	0.02085281
ENSG00000116885	Nerve_Tibial	0.114822603	0.02326841
ENSG00000116898	Nerve_Tibial	0.077460172	0.009803175
ENSG00000119535	Nerve_Tibial	0.110703635	0.014948292
ENSG00000163873	Nerve_Tibial	0.126472648	0.004376929
ENSG00000163874	Nerve_Tibial	0.049779151	0.02410179
ENSG00000163875	Nerve_Tibial	0.041950344	0.044666464
ENSG00000163877	Nerve_Tibial	0.031266713	0.010770426
ENSG00000163879	Nerve_Tibial	0.053677868	0.008064968
ENSG00000134697	Nerve_Tibial	0.151019059	0.04182462
ENSG00000169218	Nerve_Tibial	0.016478861	0.001454806
ENSG00000116922	Nerve_Tibial	0.077597417	0.005098287
ENSG00000134690	Nerve_Tibial	0.074531149	0.000660594
ENSG00000183317	Nerve_Tibial	0.069602934	0.00067454
ENSG00000185090	Nerve_Tibial	0.053789939	0.015009347
ENSG00000196449	Nerve_Tibial	0.128285441	0.019583464
ENSG00000197982	Nerve_Tibial	0.051089004	0.014024098
ENSG00000188786	Nerve_Tibial	0.039036427	0.005127182
ENSG00000204084	Nerve_Tibial	0.024251222	0.004868819
ENSG00000183431	Nerve_Tibial	0.088001902	0.049501606
ENSG00000183386	Nerve_Tibial	0.072879816	0.025767781
ENSG00000183520	Nerve_Tibial	0.081333608	0.015245211
ENSG00000185668	Nerve_Tibial	0.023058944	0.01062502
ENSG00000116954	Nerve_Tibial	0.025920616	0.013975472
ENSG00000214114	Nerve_Tibial	0.113732537	0.002724531
ENSG00000131233	Nerve_Tibial	0.056296377	0.010767345
ENSG00000158315	Nerve_Tibial	0.046315511	0.011467722
ENSG00000174574	Nerve_Tibial	0.078465603	0.01331367
ENSG00000168653	Nerve_Tibial	0.111762605	0.017910534
ENSG00000127603	Nerve_Tibial	0.048933334	0.004548426
ENSG00000183682	Nerve_Tibial	0.039226532	0.01145098
ENSG00000090621	Nerve_Tibial	0.086182806	0.011413653
ENSG00000163909	Nerve_Tibial	0.068732008	0.005575082
ENSG00000116981	Nerve_Tibial	0.072650098	0.013874034
ENSG00000116983	Nerve_Tibial	0.034177043	0.00676319
ENSG00000084072	Nerve_Tibial	0.053480025	0.089610716
ENSG00000198754	Nerve_Tibial	0.016512876	0.015521281
ENSG00000116985	Nerve_Tibial	0.019582288	0.002948545
ENSG00000043514	Nerve_Tibial	0.06556334	0.037170509
ENSG00000116990	Nerve_Tibial	0.02331231	0.000521044
ENSG00000168389	Nerve_Tibial	0.021284537	0.012745631
ENSG00000131236	Nerve_Tibial	0.060308554	0.001195404
ENSG00000131238	Nerve_Tibial	0.042689358	0.006990412
ENSG00000117000	Nerve_Tibial	0.027737151	0.00605259
ENSG00000084073	Nerve_Tibial	0.077492271	0.004734585
ENSG00000049089	Nerve_Tibial	0.024416977	0.009723004
ENSG00000084070	Nerve_Tibial	0.016340049	0.001050538
ENSG00000187801	Nerve_Tibial	0.027928037	0.007279784
ENSG00000187815	Nerve_Tibial	0.08000846	0.014580321
ENSG00000164002	Nerve_Tibial	0.014229755	0.003187763
ENSG00000117010	Nerve_Tibial	0.075281336	0.000424391
ENSG00000117016	Nerve_Tibial	0.029073704	0.014560101
ENSG00000066136	Nerve_Tibial	0.154271399	0.021792057
ENSG00000117013	Nerve_Tibial	0.012952735	0.043566019
ENSG00000179862	Nerve_Tibial	0.076147165	0.010289999
ENSG00000171793	Nerve_Tibial	0.127099646	0.029690576
ENSG00000171790	Nerve_Tibial	0.05425262	0.008290519
ENSG00000010803	Nerve_Tibial	0.046528658	0.012108095
ENSG00000204060	Nerve_Tibial	0.026827158	0.012146205
ENSG00000127129	Nerve_Tibial	0.041201083	0.013212638
ENSG00000127124	Nerve_Tibial	0.06986109	0.000174174
ENSG00000198815	Nerve_Tibial	0.023550415	0.004829761
ENSG00000177181	Nerve_Tibial	0.023209283	0.000839575
ENSG00000066185	Nerve_Tibial	0.028031771	0.014331563
ENSG00000127125	Nerve_Tibial	0.05977783	0.007900861
ENSG00000186409	Nerve_Tibial	0.078425127	0.008785441
ENSG00000171960	Nerve_Tibial	0.077577996	0.002387371
ENSG00000065978	Nerve_Tibial	0.149670728	0.00174705
ENSG00000164007	Nerve_Tibial	0.014032953	0.001446969
ENSG00000117385	Nerve_Tibial	0.0405623	0.035848188
ENSG00000164008	Nerve_Tibial	0.050766049	0.024589411
ENSG00000274386	Nerve_Tibial	0.093685696	0.002931108
ENSG00000177868	Nerve_Tibial	0.008629521	0.014667763
ENSG00000164010	Nerve_Tibial	0.065418022	0.012632852
ENSG00000164011	Nerve_Tibial	0.039721152	0.004517099
ENSG00000117394	Nerve_Tibial	0.025521963	0.009428149
ENSG00000186973	Nerve_Tibial	0.015456916	0.012718593
ENSG00000243710	Nerve_Tibial	0.179640409	0.060435225
ENSG00000179178	Nerve_Tibial	0.035081707	0.009660299
ENSG00000117395	Nerve_Tibial	0.09335914	0.016761002
ENSG00000253313	Nerve_Tibial	0.029535278	0.011474101
ENSG00000066056	Nerve_Tibial	0.020905144	0.00632522
ENSG00000117400	Nerve_Tibial	0.01587497	0.009877967
ENSG00000117399	Nerve_Tibial	0.029305932	0.001130573
ENSG00000066322	Nerve_Tibial	0.052827583	0.00742216
ENSG00000159479	Nerve_Tibial	0.073202401	0.025401692
ENSG00000198198	Nerve_Tibial	0.089776992	0.041304276
ENSG00000142949	Nerve_Tibial	0.026296657	0.019808197
ENSG00000066135	Nerve_Tibial	0.032099277	0.002891874
ENSG00000126091	Nerve_Tibial	0.03341603	0.013844062
ENSG00000117407	Nerve_Tibial	0.078928449	0.004772351
ENSG00000117408	Nerve_Tibial	0.012871325	0.031410173
ENSG00000132768	Nerve_Tibial	0.041148739	0.06305829
ENSG00000117410	Nerve_Tibial	0.054713925	0.003229455
ENSG00000117411	Nerve_Tibial	0.082414291	0.030303708
ENSG00000159214	Nerve_Tibial	0.072959741	0.008504548
ENSG00000196517	Nerve_Tibial	0.025655779	0.004297628
ENSG00000178028	Nerve_Tibial	0.083910106	0.048548348
ENSG00000117419	Nerve_Tibial	0.073514245	0.00346173
ENSG00000187147	Nerve_Tibial	0.023792429	0.074222119
ENSG00000126106	Nerve_Tibial	0.068863846	0.010655874
ENSG00000198520	Nerve_Tibial	0.044630165	0.008634799
ENSG00000142945	Nerve_Tibial	0.012176609	0.028163002
ENSG00000142937	Nerve_Tibial	0.067008486	0.004009773
ENSG00000142959	Nerve_Tibial	0.013403885	0.004368071
ENSG00000173846	Nerve_Tibial	0.014924392	0.007950473
ENSG00000188396	Nerve_Tibial	0.017357144	0.024128268
ENSG00000222009	Nerve_Tibial	0.015595121	0.023338534
ENSG00000117425	Nerve_Tibial	0.06970697	0.036155774
ENSG00000070785	Nerve_Tibial	0.068100275	0.000780187
ENSG00000126107	Nerve_Tibial	0.045941566	0.046427592
ENSG00000126088	Nerve_Tibial	0.204232008	0.021187661
ENSG00000162415	Nerve_Tibial	0.028302595	0.045460111
ENSG00000186603	Nerve_Tibial	0.04566359	0.01549586
ENSG00000132781	Nerve_Tibial	0.025515201	0.011726303
ENSG00000132773	Nerve_Tibial	0.02223381	0.004661808
ENSG00000070759	Nerve_Tibial	0.048321529	0.014206752
ENSG00000280670	Nerve_Tibial	0.016322446	0.006193994
ENSG00000132763	Nerve_Tibial	0.038006427	0.020746722
ENSG00000117450	Nerve_Tibial	0.125049388	0.002632951
ENSG00000117448	Nerve_Tibial	0.05671467	0.015330913
ENSG00000132780	Nerve_Tibial	0.030407923	0.035210679
ENSG00000159588	Nerve_Tibial	0.031836443	0.016459016
ENSG00000159592	Nerve_Tibial	0.022317385	0.033107322
ENSG00000159596	Nerve_Tibial	0.047487889	0.026723565
ENSG00000197429	Nerve_Tibial	0.087222268	0.011191587
ENSG00000086015	Nerve_Tibial	0.059150687	0.033324591
ENSG00000117461	Nerve_Tibial	0.079251375	0.000927841
ENSG00000117472	Nerve_Tibial	0.029902579	0.0156622
ENSG00000085998	Nerve_Tibial	0.017766588	0.016401828
ENSG00000171357	Nerve_Tibial	0.099591075	0.003464796
ENSG00000085999	Nerve_Tibial	0.058859396	0.017299877
ENSG00000132128	Nerve_Tibial	0.048204347	0.022216617
ENSG00000173660	Nerve_Tibial	0.081475718	0.002496452
ENSG00000117481	Nerve_Tibial	0.086194735	0.022984968
ENSG00000117480	Nerve_Tibial	0.043160028	0.015481836
ENSG00000079277	Nerve_Tibial	0.060797452	0.017960146
ENSG00000142961	Nerve_Tibial	0.035408063	0.016505585
ENSG00000186118	Nerve_Tibial	0.095398074	0.032557543
ENSG00000123472	Nerve_Tibial	0.006141633	0.001161169
ENSG00000159658	Nerve_Tibial	0.032859254	0.055327219
ENSG00000142973	Nerve_Tibial	0.032271001	0.012636688
ENSG00000187048	Nerve_Tibial	0.024827035	0.029658556
ENSG00000186377	Nerve_Tibial	0.032792283	0.019635792
ENSG00000186160	Nerve_Tibial	0.031475384	0.000290095
ENSG00000162365	Nerve_Tibial	0.036969011	0.003498335
ENSG00000162366	Nerve_Tibial	0.033365734	0.040737369
ENSG00000162367	Nerve_Tibial	0.02783669	0.010846223
ENSG00000123473	Nerve_Tibial	0.020413853	0.000818851
ENSG00000162368	Nerve_Tibial	0.046064923	0.011785477
ENSG00000186790	Nerve_Tibial	0.03009248	0.028403446
ENSG00000186564	Nerve_Tibial	0.023251343	0.015754336
ENSG00000269113	Nerve_Tibial	0.145503048	0.032782
ENSG00000117834	Nerve_Tibial	0.059008374	0.062033483
ENSG00000132122	Nerve_Tibial	0.060975013	0.003399438
ENSG00000162373	Nerve_Tibial	0.025667502	0.038001931
ENSG00000186094	Nerve_Tibial	0.021582601	0.030693862
ENSG00000185104	Nerve_Tibial	0.122290435	0.009734848
ENSG00000123080	Nerve_Tibial	0.072923757	0.06628153
ENSG00000123091	Nerve_Tibial	0.034519363	0.055099777
ENSG00000085831	Nerve_Tibial	0.081976919	0.010078502
ENSG00000085832	Nerve_Tibial	0.026416286	0.025263607
ENSG00000117859	Nerve_Tibial	0.016124327	7.24E-05
ENSG00000078618	Nerve_Tibial	0.010275679	0.016156826
ENSG00000169213	Nerve_Tibial	0.013720428	0.006233209
ENSG00000198841	Nerve_Tibial	0.134060546	0.008209046
ENSG00000117862	Nerve_Tibial	0.118733605	0.01294291
ENSG00000134717	Nerve_Tibial	0.095631442	0.02268627
ENSG00000157077	Nerve_Tibial	0.026991533	0.024162563
ENSG00000154222	Nerve_Tibial	0.023602245	0.00039947
ENSG00000085840	Nerve_Tibial	0.035322832	0.013152923
ENSG00000134748	Nerve_Tibial	0.003528473	0.011221909
ENSG00000134744	Nerve_Tibial	0.137317633	0.003451805
ENSG00000116157	Nerve_Tibial	0.041396058	0.004838925
ENSG00000182183	Nerve_Tibial	0.057268556	0.031321194
ENSG00000162377	Nerve_Tibial	0.092162067	0.001133659
ENSG00000162378	Nerve_Tibial	0.027081686	0.066984162
ENSG00000203995	Nerve_Tibial	0.028720469	0.006698643
ENSG00000121310	Nerve_Tibial	0.071361131	0.005293134
ENSG00000116171	Nerve_Tibial	0.033029979	0.076531531
ENSG00000174348	Nerve_Tibial	0.011709616	0.031874002
ENSG00000162383	Nerve_Tibial	0.00793733	0.010345805
ENSG00000157184	Nerve_Tibial	0.080031914	0.029248009
ENSG00000162384	Nerve_Tibial	0.019058071	0.000530396
ENSG00000162385	Nerve_Tibial	0.086278217	0.001395651
ENSG00000157193	Nerve_Tibial	0.074501694	0.014785296
ENSG00000174332	Nerve_Tibial	0.054196914	0.001240834
ENSG00000058804	Nerve_Tibial	0.031408836	0.008205929
ENSG00000058799	Nerve_Tibial	0.076076178	0.00018918
ENSG00000211452	Nerve_Tibial	0.074412153	0.021859445
ENSG00000081870	Nerve_Tibial	0.021384972	0.02354136
ENSG00000116212	Nerve_Tibial	0.062643504	0.010720073
ENSG00000116209	Nerve_Tibial	0.077386062	0.060902984
ENSG00000116205	Nerve_Tibial	0.073532207	0.046139074
ENSG00000157211	Nerve_Tibial	0.073745566	0.008476915
ENSG00000116221	Nerve_Tibial	0.192579383	0.010931408
ENSG00000215883	Nerve_Tibial	0.068006486	0.006619268
ENSG00000157216	Nerve_Tibial	0.086453484	0.04221214
ENSG00000162390	Nerve_Tibial	0.125682529	0.062585602
ENSG00000162391	Nerve_Tibial	0.109024981	0.061646547
ENSG00000184313	Nerve_Tibial	0.070786949	0.051072357
ENSG00000243725	Nerve_Tibial	0.023999237	0.023032845
ENSG00000162396	Nerve_Tibial	0.043438379	0.022808025
ENSG00000006555	Nerve_Tibial	0.013914477	0.011176621
ENSG00000116133	Nerve_Tibial	0.103720947	0.000433816
ENSG00000143001	Nerve_Tibial	0.053622216	0.005251224
ENSG00000169174	Nerve_Tibial	0.052206137	0.012665621
ENSG00000162402	Nerve_Tibial	0.040570483	0.003177887
ENSG00000162407	Nerve_Tibial	0.036580823	0.014647664
ENSG00000162409	Nerve_Tibial	0.013572943	0.026149111
ENSG00000173406	Nerve_Tibial	0.104109101	0.003697487
ENSG00000162600	Nerve_Tibial	0.057986605	0.004841545
ENSG00000184292	Nerve_Tibial	0.082923171	0.00426809
ENSG00000162601	Nerve_Tibial	0.061953027	0.007826556
ENSG00000177606	Nerve_Tibial	0.062033732	0.000671458
ENSG00000172456	Nerve_Tibial	0.005972447	0.004388212
ENSG00000134709	Nerve_Tibial	0.061354987	0.00494086
ENSG00000134716	Nerve_Tibial	0.042479167	0.003820356
ENSG00000162599	Nerve_Tibial	0.020785244	0.022000812
ENSG00000162604	Nerve_Tibial	0.042704091	0.011648182
ENSG00000132849	Nerve_Tibial	0.037809642	0.131424235
ENSG00000240563	Nerve_Tibial	0.140402574	0.034954916
ENSG00000132854	Nerve_Tibial	0.038586041	0.021440325
ENSG00000162607	Nerve_Tibial	0.063743943	0.081680993
ENSG00000116641	Nerve_Tibial	0.090051921	0.030624512
ENSG00000125703	Nerve_Tibial	0.064442757	0.02129911
ENSG00000187140	Nerve_Tibial	0.062029266	0.007582019
ENSG00000088035	Nerve_Tibial	0.045532034	0.030579216
ENSG00000203965	Nerve_Tibial	0.124585163	0.02422725
ENSG00000142856	Nerve_Tibial	0.133480309	0.120462672
ENSG00000079739	Nerve_Tibial	0.02939935	0.000427123
ENSG00000185483	Nerve_Tibial	0.021446686	0.021887623
ENSG00000158966	Nerve_Tibial	0.093528827	0.01424113
ENSG00000162437	Nerve_Tibial	0.117529696	0.002210381
ENSG00000162434	Nerve_Tibial	0.051172503	0.008836294
ENSG00000162433	Nerve_Tibial	0.130279956	0.012704017
ENSG00000116675	Nerve_Tibial	0.017270205	0.023437335
ENSG00000213625	Nerve_Tibial	0.043614966	0.049409162
ENSG00000116678	Nerve_Tibial	0.042909215	0.008918562
ENSG00000184588	Nerve_Tibial	0.054330187	0.000869324
ENSG00000118473	Nerve_Tibial	0.059128932	7.22E-05
ENSG00000152760	Nerve_Tibial	0.069819763	0.006668925
ENSG00000152763	Nerve_Tibial	0.044523443	0.025722263
ENSG00000198160	Nerve_Tibial	0.059705289	0.034635917
ENSG00000116704	Nerve_Tibial	0.044815071	0.064716877
ENSG00000081985	Nerve_Tibial	0.047586167	0.013153818
ENSG00000142864	Nerve_Tibial	0.128405563	0.018145467
ENSG00000116717	Nerve_Tibial	0.069131371	0.008163747
ENSG00000172380	Nerve_Tibial	0.047148333	0.055242469
ENSG00000162595	Nerve_Tibial	0.047208875	0.035746631
ENSG00000116729	Nerve_Tibial	0.071421616	0.049309422
ENSG00000024526	Nerve_Tibial	0.068832289	0.020948144
ENSG00000033122	Nerve_Tibial	0.036956606	0.075321582
ENSG00000066557	Nerve_Tibial	0.023869856	0.018258951
ENSG00000116754	Nerve_Tibial	0.042725674	0.00670902
ENSG00000118454	Nerve_Tibial	0.04876311	0.032221388
ENSG00000197568	Nerve_Tibial	0.013963997	0.004459921
ENSG00000116761	Nerve_Tibial	0.085422517	0.013595196
ENSG00000050628	Nerve_Tibial	0.038375567	0.026755518
ENSG00000132485	Nerve_Tibial	0.050976678	0.003596639
ENSG00000172260	Nerve_Tibial	0.028220021	0.014598686
ENSG00000162620	Nerve_Tibial	0.020367483	0.053343134
ENSG00000254685	Nerve_Tibial	0.031659953	0.033015657
ENSG00000116783	Nerve_Tibial	0.066054567	0.011129601
ENSG00000162621	Nerve_Tibial	0.061434737	0.002240019
ENSG00000178965	Nerve_Tibial	0.077585052	0.009553778
ENSG00000116791	Nerve_Tibial	0.04626655	0.002056639
ENSG00000162623	Nerve_Tibial	0.038820027	0.020826818
ENSG00000137968	Nerve_Tibial	0.029592912	0.00506366
ENSG00000117054	Nerve_Tibial	0.02468149	0.065560024
ENSG00000137955	Nerve_Tibial	0.088768285	0.004562699
ENSG00000057468	Nerve_Tibial	0.170787391	0.02322865
ENSG00000184005	Nerve_Tibial	0.075468049	0.045736372
ENSG00000117069	Nerve_Tibial	0.160343567	0.009455625
ENSG00000142892	Nerve_Tibial	0.031273674	0.036117163
ENSG00000154027	Nerve_Tibial	0.02842671	0.004429108
ENSG00000036549	Nerve_Tibial	0.003955216	0.008195725
ENSG00000077254	Nerve_Tibial	0.043080466	0.040610063
ENSG00000180488	Nerve_Tibial	0.0529778	0.041841053
ENSG00000162614	Nerve_Tibial	0.100562531	0.001531821
ENSG00000162613	Nerve_Tibial	0.033297822	4.82E-05
ENSG00000162616	Nerve_Tibial	0.040793527	0.008889066
ENSG00000137960	Nerve_Tibial	0.013049773	0.006577536
ENSG00000122420	Nerve_Tibial	0.00774566	0.003104564
ENSG00000137959	Nerve_Tibial	0.074564517	0.015908027
ENSG00000137965	Nerve_Tibial	0.047720947	0.006272806
ENSG00000162618	Nerve_Tibial	0.049750986	0.008314776
ENSG00000117114	Nerve_Tibial	0.041446167	0.004103475
ENSG00000137941	Nerve_Tibial	0.163429521	0.071430425
ENSG00000142875	Nerve_Tibial	0.027355219	0.01791773
ENSG00000203943	Nerve_Tibial	0.011620792	0.003814659
ENSG00000117133	Nerve_Tibial	0.093521486	0.000908618
ENSG00000174021	Nerve_Tibial	0.090643673	0.006156635
ENSG00000122432	Nerve_Tibial	0.04560635	0.001457639
ENSG00000117151	Nerve_Tibial	0.045363561	0.021131278
ENSG00000117155	Nerve_Tibial	0.015996386	0.055896112
ENSG00000153898	Nerve_Tibial	0.034534235	0.035591921
ENSG00000162643	Nerve_Tibial	0.04286832	0.010433155
ENSG00000055732	Nerve_Tibial	0.024950353	0.031369593
ENSG00000097096	Nerve_Tibial	0.04839264	0.052963139
ENSG00000162642	Nerve_Tibial	0.011793742	0.00693187
ENSG00000142867	Nerve_Tibial	0.097853753	0.02330489
ENSG00000153904	Nerve_Tibial	0.043519646	0.013839268
ENSG00000142871	Nerve_Tibial	0.059724845	0.005965611
ENSG00000117174	Nerve_Tibial	0.097942917	0.029559512
ENSG00000171502	Nerve_Tibial	0.078086891	0.012455855
ENSG00000122417	Nerve_Tibial	0.017161452	0.004906212
ENSG00000137975	Nerve_Tibial	0.073092383	0.000936388
ENSG00000016602	Nerve_Tibial	0.011091718	0.005124274
ENSG00000097033	Nerve_Tibial	0.058243311	0.005119398
ENSG00000183291	Nerve_Tibial	0.089599757	0.009010004
ENSG00000153936	Nerve_Tibial	0.01695342	0.00949254
ENSG00000143013	Nerve_Tibial	0.03692451	0.009003901
ENSG00000065243	Nerve_Tibial	0.067104322	0.064651931
ENSG00000137947	Nerve_Tibial	0.125675844	0.000241058
ENSG00000137944	Nerve_Tibial	0.033860202	0.00060106
ENSG00000213516	Nerve_Tibial	0.01518948	0.014941415
ENSG00000117226	Nerve_Tibial	0.019753565	0.017059652
ENSG00000117228	Nerve_Tibial	0.117051477	0.013889371
ENSG00000162645	Nerve_Tibial	0.022303651	0.033085395
ENSG00000213512	Nerve_Tibial	0.092543448	0.028421203
ENSG00000162654	Nerve_Tibial	0.040597766	0.041853007
ENSG00000154451	Nerve_Tibial	0.008437422	0.015321921
ENSG00000183347	Nerve_Tibial	0.034224056	0.020148191
ENSG00000197147	Nerve_Tibial	0.048616523	0.004723332
ENSG00000171488	Nerve_Tibial	0.02423217	0.015166729
ENSG00000171492	Nerve_Tibial	0.021404535	0.002397223
ENSG00000162664	Nerve_Tibial	0.043354896	0.017439257
ENSG00000122482	Nerve_Tibial	0.034536664	0.021186994
ENSG00000162669	Nerve_Tibial	0.019810845	0.010742352
ENSG00000097046	Nerve_Tibial	0.060563312	0.027251259
ENSG00000069702	Nerve_Tibial	0.0540243	0.008513086
ENSG00000172031	Nerve_Tibial	0.030097539	0.015136962
ENSG00000230667	Nerve_Tibial	0.020546757	0.030609246
ENSG00000203910	Nerve_Tibial	0.150959416	0.014270776
ENSG00000174842	Nerve_Tibial	0.018661269	0.005879287
ENSG00000122484	Nerve_Tibial	0.095369829	0.00448152
ENSG00000162676	Nerve_Tibial	0.025095644	0.000271861
ENSG00000067208	Nerve_Tibial	0.053947261	0.007735256
ENSG00000122406	Nerve_Tibial	0.101602694	0.00328177
ENSG00000154511	Nerve_Tibial	0.011808644	0.003300532
ENSG00000143033	Nerve_Tibial	0.069986208	0.013478531
ENSG00000117500	Nerve_Tibial	0.068469997	0.003887892
ENSG00000122483	Nerve_Tibial	0.092558124	0.015226555
ENSG00000117505	Nerve_Tibial	0.033325086	0.00352779
ENSG00000137942	Nerve_Tibial	0.031068852	0.021999991
ENSG00000137936	Nerve_Tibial	0.018548961	0.000600726
ENSG00000067334	Nerve_Tibial	0.060265545	0.005268556
ENSG00000023909	Nerve_Tibial	0.055839738	0.000530393
ENSG00000198691	Nerve_Tibial	0.019443518	0.020021482
ENSG00000137962	Nerve_Tibial	0.033078152	0.0023383
ENSG00000117528	Nerve_Tibial	0.018995462	0.018557811
ENSG00000117525	Nerve_Tibial	0.009450004	0.000245916
ENSG00000143036	Nerve_Tibial	0.033403086	0.015499894
ENSG00000117519	Nerve_Tibial	0.024443349	0.002160235
ENSG00000172339	Nerve_Tibial	0.008694067	0.002002391
ENSG00000152078	Nerve_Tibial	0.023401104	0.044436733
ENSG00000122481	Nerve_Tibial	0.008335924	0.012628804
ENSG00000117569	Nerve_Tibial	0.047784001	0.017440766
ENSG00000188641	Nerve_Tibial	0.035191702	0.007791168
ENSG00000162627	Nerve_Tibial	0.008735595	0.017725372
ENSG00000117598	Nerve_Tibial	0.080632772	0.028792487
ENSG00000117600	Nerve_Tibial	0.023903278	0.010891633
ENSG00000099260	Nerve_Tibial	0.048316868	0.001017953
ENSG00000156869	Nerve_Tibial	0.050214405	0.000372955
ENSG00000162688	Nerve_Tibial	0.017588625	0.017586263
ENSG00000117620	Nerve_Tibial	0.04138522	0.013264805
ENSG00000156875	Nerve_Tibial	0.03624958	0.001553047
ENSG00000156876	Nerve_Tibial	0.066402805	0.020449111
ENSG00000122435	Nerve_Tibial	0.099900579	0.005010049
ENSG00000122477	Nerve_Tibial	0.046267627	0.003234495
ENSG00000137992	Nerve_Tibial	0.028910699	0.002175281
ENSG00000137996	Nerve_Tibial	0.033848255	0.000560191
ENSG00000079335	Nerve_Tibial	0.032142298	0.009168094
ENSG00000181656	Nerve_Tibial	0.019650807	0.018040479
ENSG00000162692	Nerve_Tibial	0.015150432	0.001397475
ENSG00000162694	Nerve_Tibial	0.08436165	0.007137209
ENSG00000162695	Nerve_Tibial	0.027132344	0.01763661
ENSG00000117543	Nerve_Tibial	0.032476662	0.007097627
ENSG00000170989	Nerve_Tibial	0.074635622	0.00096514
ENSG00000060718	Nerve_Tibial	0.021570572	0.006225299
ENSG00000185946	Nerve_Tibial	0.068602884	0.014989889
ENSG00000240038	Nerve_Tibial	0.040665985	0.009012722
ENSG00000243480	Nerve_Tibial	0.06242754	0.006692497
ENSG00000174876	Nerve_Tibial	0.021342308	0.013941668
ENSG00000198890	Nerve_Tibial	0.035327403	0.008761848
ENSG00000162631	Nerve_Tibial	0.060379029	0.006861617
ENSG00000134215	Nerve_Tibial	0.051457351	0.035201234
ENSG00000085491	Nerve_Tibial	0.030739477	0.013038998
ENSG00000162636	Nerve_Tibial	0.065537382	0.015191715
ENSG00000162639	Nerve_Tibial	0.053815496	0.001132293
ENSG00000134186	Nerve_Tibial	0.051436685	0.013676303
ENSG00000143107	Nerve_Tibial	0.02899027	0.012500372
ENSG00000116266	Nerve_Tibial	0.0394965	0.036276862
ENSG00000162641	Nerve_Tibial	0.049099621	0.003221694
ENSG00000121957	Nerve_Tibial	0.018238783	0.015332324
ENSG00000121940	Nerve_Tibial	0.03378704	0.004554314
ENSG00000085433	Nerve_Tibial	0.015111809	0.015209647
ENSG00000197780	Nerve_Tibial	0.016743954	0.041263279
ENSG00000215717	Nerve_Tibial	0.03968461	0.016953134
ENSG00000116299	Nerve_Tibial	0.040700025	0.021407569
ENSG00000031698	Nerve_Tibial	0.113507026	0.001552229
ENSG00000143126	Nerve_Tibial	0.091665213	0.035876264
ENSG00000134222	Nerve_Tibial	0.045990411	0.028554573
ENSG00000221986	Nerve_Tibial	0.072118741	0.019277976
ENSG00000134243	Nerve_Tibial	0.051897939	0.048765629
ENSG00000143106	Nerve_Tibial	0.119057234	0.00484359
ENSG00000143028	Nerve_Tibial	0.018913057	0.059424056
ENSG00000162650	Nerve_Tibial	0.048744973	0.040680328
ENSG00000174151	Nerve_Tibial	0.004659946	0.008110208
ENSG00000181754	Nerve_Tibial	0.048444906	0.008853311
ENSG00000156097	Nerve_Tibial	0.033084234	0.009925129
ENSG00000065135	Nerve_Tibial	0.099297241	0.01481051
ENSG00000116337	Nerve_Tibial	0.058819445	0.019870164
ENSG00000168765	Nerve_Tibial	0.053099992	0.050532043
ENSG00000213366	Nerve_Tibial	0.037695456	0.044133876
ENSG00000134184	Nerve_Tibial	0.075951213	0.101733582
ENSG00000134201	Nerve_Tibial	0.042499442	0.051631821
ENSG00000134202	Nerve_Tibial	0.042453732	0.03817266
ENSG00000184371	Nerve_Tibial	0.05220264	0.036265553
ENSG00000168710	Nerve_Tibial	0.104136949	0.008931554
ENSG00000143093	Nerve_Tibial	0.01912956	0.015660591
ENSG00000186150	Nerve_Tibial	0.010300094	0.005272165
ENSG00000197106	Nerve_Tibial	0.090360033	0.006923543
ENSG00000116396	Nerve_Tibial	0.056277685	0.00505081
ENSG00000162775	Nerve_Tibial	0.100839091	0.001100992
ENSG00000168679	Nerve_Tibial	0.079981809	0.001287947
ENSG00000134248	Nerve_Tibial	0.093271487	0.071606873
ENSG00000143125	Nerve_Tibial	0.028455209	0.008715628
ENSG00000177301	Nerve_Tibial	0.03539149	0.002349073
ENSG00000177272	Nerve_Tibial	0.02765537	0.00671399
ENSG00000143119	Nerve_Tibial	0.052387809	0.009248301
ENSG00000121931	Nerve_Tibial	0.034538316	0.003023574
ENSG00000156171	Nerve_Tibial	0.015267654	0.011522678
ENSG00000134255	Nerve_Tibial	0.009764137	0.018283147
ENSG00000064886	Nerve_Tibial	0.040011604	0.010875701
ENSG00000162777	Nerve_Tibial	0.025899987	0.002344045
ENSG00000173947	Nerve_Tibial	0.006364083	0.014218961
ENSG00000085465	Nerve_Tibial	0.027921448	0.051699092
ENSG00000116455	Nerve_Tibial	0.082187306	0.010408307
ENSG00000116459	Nerve_Tibial	0.148421414	0.007508043
ENSG00000143110	Nerve_Tibial	0.092659576	0.017954114
ENSG00000282608	Nerve_Tibial	0.094816202	0.012350789
ENSG00000116473	Nerve_Tibial	0.009381763	0.006940277
ENSG00000121933	Nerve_Tibial	0.134828654	0.046227794
ENSG00000197852	Nerve_Tibial	0.026022765	0.016569975
ENSG00000064703	Nerve_Tibial	0.048338153	0.037400598
ENSG00000171385	Nerve_Tibial	0.012862998	0.001597601
ENSG00000143079	Nerve_Tibial	0.014454169	0.012814334
ENSG00000134245	Nerve_Tibial	0.000463604	0.006597082
ENSG00000116489	Nerve_Tibial	0.010398626	0.024037257
ENSG00000007341	Nerve_Tibial	0.014532379	0.001634547
ENSG00000155363	Nerve_Tibial	0.126712842	0.0110908
ENSG00000155366	Nerve_Tibial	0.059016475	0.005249917
ENSG00000155367	Nerve_Tibial	0.093932961	0.028001478
ENSG00000184599	Nerve_Tibial	0.053674854	0.033778652
ENSG00000155380	Nerve_Tibial	0.13243233	0.001350288
ENSG00000198799	Nerve_Tibial	0.04036604	0.032019486
ENSG00000081026	Nerve_Tibial	0.040209727	0.006724487
ENSG00000116793	Nerve_Tibial	0.026503603	0.027717669
ENSG00000081019	Nerve_Tibial	0.045329988	0.001438425
ENSG00000134242	Nerve_Tibial	0.039997592	0.006049457
ENSG00000188761	Nerve_Tibial	0.079610225	0.00471326
ENSG00000134262	Nerve_Tibial	0.046003473	0.00867505
ENSG00000118655	Nerve_Tibial	0.069712016	0.008506501
ENSG00000163349	Nerve_Tibial	0.012894997	0.00057794
ENSG00000116774	Nerve_Tibial	0.03004466	0.011413683
ENSG00000134207	Nerve_Tibial	0.02524178	0.003153251
ENSG00000197323	Nerve_Tibial	0.052106049	0.028842412
ENSG00000116752	Nerve_Tibial	0.031912306	0.001232113
ENSG00000175984	Nerve_Tibial	0.04523226	0.046403362
ENSG00000116748	Nerve_Tibial	0.029769534	0.007671811
ENSG00000213281	Nerve_Tibial	0.0235584	0.000902102
ENSG00000009307	Nerve_Tibial	0.00954695	0.017145432
ENSG00000052723	Nerve_Tibial	0.008688992	0.003941181
ENSG00000134198	Nerve_Tibial	0.006785749	0.000539358
ENSG00000134259	Nerve_Tibial	0.10712424	0.007774294
ENSG00000173218	Nerve_Tibial	0.066248307	0.014472764
ENSG00000118729	Nerve_Tibial	0.070233104	0.000168143
ENSG00000163393	Nerve_Tibial	0.121935109	0.004292434
ENSG00000173212	Nerve_Tibial	0.042223368	0.001903
ENSG00000163399	Nerve_Tibial	0.081493718	0.024803651
ENSG00000116815	Nerve_Tibial	0.047900843	0.001189459
ENSG00000143061	Nerve_Tibial	0.098288777	0.001155234
ENSG00000116824	Nerve_Tibial	0.04788542	0.001991802
ENSG00000134247	Nerve_Tibial	0.06041168	0.007971079
ENSG00000134256	Nerve_Tibial	0.034092106	0.013383398
ENSG00000116830	Nerve_Tibial	0.057184785	0.001599154
ENSG00000134253	Nerve_Tibial	0.072702336	0.006018152
ENSG00000134258	Nerve_Tibial	0.024797962	0.01398707
ENSG00000198162	Nerve_Tibial	0.020273261	0.007124391
ENSG00000183508	Nerve_Tibial	0.068908233	0.004195259
ENSG00000196505	Nerve_Tibial	0.044240899	0.00885164
ENSG00000065183	Nerve_Tibial	0.098768391	0.001290586
ENSG00000155761	Nerve_Tibial	0.169673531	0.031767983
ENSG00000092607	Nerve_Tibial	0.087830116	0.013826501
ENSG00000116874	Nerve_Tibial	0.104065834	0.020363882
ENSG00000116882	Nerve_Tibial	0.035684293	0.004525164
ENSG00000203859	Nerve_Tibial	0.067485395	0.042727266
ENSG00000143067	Nerve_Tibial	0.012181208	0.001139727
ENSG00000092621	Nerve_Tibial	0.05323835	0.000434963
ENSG00000134240	Nerve_Tibial	0.019703706	0.000413497
ENSG00000134250	Nerve_Tibial	0.033450675	0.000149153
ENSG00000265808	Nerve_Tibial	0.068128695	0.003697819
ENSG00000273136	Nerve_Tibial	0.079772864	0.012944115
ENSG00000198019	Nerve_Tibial	0.024375588	0.00106945
ENSG00000171943	Nerve_Tibial	0.002860689	0.002631814
ENSG00000188610	Nerve_Tibial	0.075369812	0.019539404
ENSG00000263513	Nerve_Tibial	0.174577919	0.020196926
ENSG00000266338	Nerve_Tibial	0.019243216	0.023421175
ENSG00000196369	Nerve_Tibial	0.038337864	0.018328648
ENSG00000215784	Nerve_Tibial	0.00906758	0.007626978
ENSG00000162825	Nerve_Tibial	0.024052496	0.022872558
ENSG00000117262	Nerve_Tibial	0.020897134	0.003042937
ENSG00000174827	Nerve_Tibial	0.042807749	0.002423694
ENSG00000117281	Nerve_Tibial	0.095615685	0.007121413
ENSG00000265491	Nerve_Tibial	0.072924773	0.022477742
ENSG00000186141	Nerve_Tibial	0.153302074	0.028017394
ENSG00000186364	Nerve_Tibial	0.025027286	0.010288459
ENSG00000131788	Nerve_Tibial	0.041123294	0.020934112
ENSG00000198483	Nerve_Tibial	0.069115837	0.021035875
ENSG00000143127	Nerve_Tibial	0.068451185	0.026277992
ENSG00000131779	Nerve_Tibial	0.06535343	0.045207381
ENSG00000265241	Nerve_Tibial	0.082853449	0.002127647
ENSG00000271601	Nerve_Tibial	0.086568601	0.03020595
ENSG00000272031	Nerve_Tibial	0.053424082	0.071342629
ENSG00000121851	Nerve_Tibial	0.045242966	0.008442072
ENSG00000265972	Nerve_Tibial	0.083251578	0.016537277
ENSG00000168509	Nerve_Tibial	0.01506277	0.001355927
ENSG00000271425	Nerve_Tibial	0.042787295	0.00120493
ENSG00000264343	Nerve_Tibial	0.029725368	0.073288039
ENSG00000268043	Nerve_Tibial	0.028660476	0.005605063
ENSG00000131791	Nerve_Tibial	0.029862141	0.040071903
ENSG00000131778	Nerve_Tibial	0.018204057	0.045558163
ENSG00000131781	Nerve_Tibial	0.041431149	0.003290277
ENSG00000116128	Nerve_Tibial	0.03090102	0.025697901
ENSG00000162836	Nerve_Tibial	0.06790814	0.000579177
ENSG00000265107	Nerve_Tibial	0.051133699	0.005564217
ENSG00000188092	Nerve_Tibial	0.0294473	0.009819501
ENSG00000263956	Nerve_Tibial	0.031665866	0.00558614
ENSG00000270629	Nerve_Tibial	0.047070199	0.015756199
ENSG00000178104	Nerve_Tibial	0.058273362	0.019452496
ENSG00000269713	Nerve_Tibial	0.063166292	0.015666792
ENSG00000271383	Nerve_Tibial	0.044576295	0.002990738
ENSG00000150337	Nerve_Tibial	0.037829241	0.00321224
ENSG00000203814	Nerve_Tibial	0.016321167	0.001086929
ENSG00000183598	Nerve_Tibial	0.044276874	0.003209021
ENSG00000270882	Nerve_Tibial	0.086385613	0.000750838
ENSG00000184678	Nerve_Tibial	0.017720882	0.000668831
ENSG00000184260	Nerve_Tibial	0.025588332	0.04711033
ENSG00000178096	Nerve_Tibial	0.135217309	0.011746878
ENSG00000159164	Nerve_Tibial	0.06955347	0.001264189
ENSG00000143368	Nerve_Tibial	0.118935331	0.012614134
ENSG00000014914	Nerve_Tibial	0.059096658	0.032341227
ENSG00000264522	Nerve_Tibial	0.048139871	0.0109236
ENSG00000136631	Nerve_Tibial	0.014789107	0.003032601
ENSG00000023902	Nerve_Tibial	0.027247156	0.010666369
ENSG00000143401	Nerve_Tibial	0.012124727	0.001030529
ENSG00000118298	Nerve_Tibial	0.015670169	0.005651244
ENSG00000118292	Nerve_Tibial	0.022775222	0.027704854
ENSG00000117362	Nerve_Tibial	0.053374188	0.006628467
ENSG00000159208	Nerve_Tibial	0.010233145	0.002378782
ENSG00000266472	Nerve_Tibial	0.085457851	0.008446285
ENSG00000117360	Nerve_Tibial	0.03205521	0.022510174
ENSG00000163125	Nerve_Tibial	0.010217014	0.001825657
ENSG00000143374	Nerve_Tibial	0.046336151	0.064009914
ENSG00000143369	Nerve_Tibial	0.019350026	0.003679024
ENSG00000143382	Nerve_Tibial	0.015822314	0.002029084
ENSG00000143384	Nerve_Tibial	0.056323193	0.008641265
ENSG00000143420	Nerve_Tibial	0.110426397	0.009943334
ENSG00000143457	Nerve_Tibial	0.020999197	0.021601165
ENSG00000143452	Nerve_Tibial	0.020721536	0.014019684
ENSG00000163131	Nerve_Tibial	0.013485273	0.002447278
ENSG00000143387	Nerve_Tibial	0.039339185	0.000140513
ENSG00000143437	Nerve_Tibial	0.020628784	0.002615541
ENSG00000143379	Nerve_Tibial	0.09551482	0.000836383
ENSG00000143418	Nerve_Tibial	0.058646498	0.010537164
ENSG00000143412	Nerve_Tibial	0.056208878	0.015091878
ENSG00000143409	Nerve_Tibial	0.041825479	0.014199968
ENSG00000143363	Nerve_Tibial	0.024615376	0.037925189
ENSG00000163141	Nerve_Tibial	0.053546417	0.014472792
ENSG00000143443	Nerve_Tibial	0.018180216	0.020535146
ENSG00000213190	Nerve_Tibial	0.025618996	0.002262493
ENSG00000197622	Nerve_Tibial	0.019744739	9.55E-05
ENSG00000143458	Nerve_Tibial	0.08219745	0.011151296
ENSG00000143434	Nerve_Tibial	0.020184309	0.003852945
ENSG00000163154	Nerve_Tibial	0.009862575	0.000944512
ENSG00000163155	Nerve_Tibial	0.022015355	0.000734644
ENSG00000163156	Nerve_Tibial	0.10310187	0.011034903
ENSG00000163157	Nerve_Tibial	0.07991137	0.000402224
ENSG00000163159	Nerve_Tibial	0.08239729	0.017749594
ENSG00000143398	Nerve_Tibial	0.043385055	0.009840671
ENSG00000159352	Nerve_Tibial	0.114735176	0.002734637
ENSG00000143373	Nerve_Tibial	0.080665529	0.047287279
ENSG00000143393	Nerve_Tibial	0.033426829	0.003525683
ENSG00000143390	Nerve_Tibial	0.021117288	0.008077869
ENSG00000143416	Nerve_Tibial	0.004009599	0.000867802
ENSG00000159377	Nerve_Tibial	0.104251092	0.00282381
ENSG00000143442	Nerve_Tibial	0.133145021	0.00984694
ENSG00000143375	Nerve_Tibial	0.055605687	0.011236239
ENSG00000143367	Nerve_Tibial	0.050013702	0.000124007
ENSG00000143376	Nerve_Tibial	0.081153719	0.024780158
ENSG00000178796	Nerve_Tibial	0.041167981	0.002282298
ENSG00000159409	Nerve_Tibial	0.048300626	0.012192054
ENSG00000143450	Nerve_Tibial	0.004995716	0.006223891
ENSG00000143436	Nerve_Tibial	0.109061492	0.003726307
ENSG00000182134	Nerve_Tibial	0.051187343	0.03248845
ENSG00000143365	Nerve_Tibial	0.023536787	0.011295481
ENSG00000225556	Nerve_Tibial	0.038693916	0.00403933
ENSG00000196407	Nerve_Tibial	0.021896759	0.04728478
ENSG00000159445	Nerve_Tibial	0.035615825	0.001675709
ENSG00000197747	Nerve_Tibial	0.030364654	0.005965051
ENSG00000163191	Nerve_Tibial	0.045055877	0.01541299
ENSG00000159450	Nerve_Tibial	0.081420835	0.083205613
ENSG00000197915	Nerve_Tibial	0.05693049	0.005646402
ENSG00000143631	Nerve_Tibial	0.035797677	0.00153386
ENSG00000143520	Nerve_Tibial	0.027678816	0.024845954
ENSG00000143536	Nerve_Tibial	0.101866404	0.083399087
ENSG00000169509	Nerve_Tibial	0.100496841	0.009852818
ENSG00000198854	Nerve_Tibial	0.007471851	0.000294365
ENSG00000203786	Nerve_Tibial	0.02758055	0.003281359
ENSG00000197084	Nerve_Tibial	0.065570717	0.004745921
ENSG00000163207	Nerve_Tibial	0.037939696	0.013284053
ENSG00000169474	Nerve_Tibial	0.086608019	0.022515919
ENSG00000163209	Nerve_Tibial	0.0584021	0.029981398
ENSG00000169469	Nerve_Tibial	0.044913191	6.38E-05
ENSG00000163216	Nerve_Tibial	0.014824182	0.002908154
ENSG00000241794	Nerve_Tibial	0.071691879	0.011624811
ENSG00000203785	Nerve_Tibial	0.089545417	0.008832794
ENSG00000159516	Nerve_Tibial	0.052067572	0.000757995
ENSG00000203782	Nerve_Tibial	0.067963354	0.000439784
ENSG00000163220	Nerve_Tibial	0.064187926	0.009943862
ENSG00000163221	Nerve_Tibial	0.09120954	0.000787463
ENSG00000143546	Nerve_Tibial	0.064510475	0.011484849
ENSG00000143556	Nerve_Tibial	0.064817124	0.061980245
ENSG00000197956	Nerve_Tibial	0.107328875	0.000203917
ENSG00000196420	Nerve_Tibial	0.022718157	0.010284385
ENSG00000188015	Nerve_Tibial	0.115382871	0.002449315
ENSG00000196154	Nerve_Tibial	0.084299754	0.030165414
ENSG00000196754	Nerve_Tibial	0.053168886	0.006980272
ENSG00000188643	Nerve_Tibial	0.098963671	0.011594343
ENSG00000189334	Nerve_Tibial	0.077485312	0.051636902
ENSG00000160678	Nerve_Tibial	0.017332107	0.006523269
ENSG00000189171	Nerve_Tibial	0.038599204	0.002323321
ENSG00000160679	Nerve_Tibial	0.109001392	0.002026916
ENSG00000143553	Nerve_Tibial	0.077360271	0.050191885
ENSG00000143621	Nerve_Tibial	0.145852881	0.00026313
ENSG00000169418	Nerve_Tibial	0.043170133	0.003672303
ENSG00000143624	Nerve_Tibial	0.181773437	0.033937621
ENSG00000143554	Nerve_Tibial	0.020436863	0.001937099
ENSG00000143614	Nerve_Tibial	0.004297291	0.004653248
ENSG00000198837	Nerve_Tibial	0.023289714	0.013017186
ENSG00000160741	Nerve_Tibial	0.011411389	0.016524058
ENSG00000143570	Nerve_Tibial	0.110872779	0.008435232
ENSG00000143578	Nerve_Tibial	0.050927865	0.000878669
ENSG00000143543	Nerve_Tibial	0.040474076	0.006243041
ENSG00000143545	Nerve_Tibial	0.053392863	0.002131827
ENSG00000177954	Nerve_Tibial	0.064245501	0.012666874
ENSG00000143552	Nerve_Tibial	0.066411807	0.004553193
ENSG00000143549	Nerve_Tibial	0.10637242	0.000965714
ENSG00000143569	Nerve_Tibial	0.126871094	0.028549759
ENSG00000143612	Nerve_Tibial	0.068994805	0.004727202
ENSG00000143575	Nerve_Tibial	0.086921072	0.003255138
ENSG00000143515	Nerve_Tibial	0.042076114	0.000292834
ENSG00000160712	Nerve_Tibial	0.03515554	0.01096025
ENSG00000169291	Nerve_Tibial	0.083369498	0.012432081
ENSG00000163239	Nerve_Tibial	0.05643588	0.003048307
ENSG00000160714	Nerve_Tibial	0.07693802	0.002731792
ENSG00000160716	Nerve_Tibial	0.043308571	0.033753775
ENSG00000160710	Nerve_Tibial	0.02486758	0.000468624
ENSG00000143603	Nerve_Tibial	0.039002036	0.006978838
ENSG00000163344	Nerve_Tibial	0.047812191	0.003807034
ENSG00000163346	Nerve_Tibial	0.055355957	0.014628018
ENSG00000163348	Nerve_Tibial	0.028473226	0.001953266
ENSG00000160691	Nerve_Tibial	0.038512232	0.004707707
ENSG00000173207	Nerve_Tibial	0.092473352	0.002453296
ENSG00000160688	Nerve_Tibial	0.044704238	0.001372991
ENSG00000163352	Nerve_Tibial	0.026115317	0.008800113
ENSG00000160685	Nerve_Tibial	0.074207096	0.004899265
ENSG00000163354	Nerve_Tibial	0.09514399	0.005619559
ENSG00000163357	Nerve_Tibial	0.015857728	0.001185022
ENSG00000143537	Nerve_Tibial	0.07336605	0.003361798
ENSG00000243364	Nerve_Tibial	0.09544671	0.016922134
ENSG00000143590	Nerve_Tibial	0.054037295	0.008151471
ENSG00000169242	Nerve_Tibial	0.069071244	0.009609892
ENSG00000169241	Nerve_Tibial	0.048076214	0.009270389
ENSG00000179085	Nerve_Tibial	0.09844	0.000504873
ENSG00000163463	Nerve_Tibial	0.136350696	0.001722653
ENSG00000163462	Nerve_Tibial	0.040542289	0.008258632
ENSG00000185499	Nerve_Tibial	0.080406581	0.014070492
ENSG00000169231	Nerve_Tibial	0.047358076	0.015702267
ENSG00000173171	Nerve_Tibial	0.131710672	0.004072797
ENSG00000177628	Nerve_Tibial	0.060208173	0.001557583
ENSG00000160767	Nerve_Tibial	0.033284979	0.022221292
ENSG00000116521	Nerve_Tibial	0.072222816	0.006020702
ENSG00000143630	Nerve_Tibial	0.134752916	0.016638861
ENSG00000176444	Nerve_Tibial	0.090949559	0.003667239
ENSG00000143627	Nerve_Tibial	0.06197269	0.00431757
ENSG00000160752	Nerve_Tibial	0.109919145	0.008711935
ENSG00000160753	Nerve_Tibial	0.0712732	0.009803082
ENSG00000116539	Nerve_Tibial	0.026245534	0.014298875
ENSG00000125459	Nerve_Tibial	0.044638082	0.003345467
ENSG00000132676	Nerve_Tibial	0.110384834	0.007359384
ENSG00000163374	Nerve_Tibial	0.029657752	0.008127224
ENSG00000116580	Nerve_Tibial	0.06550263	0.002145078
ENSG00000132718	Nerve_Tibial	0.025566364	0.008665573
ENSG00000143622	Nerve_Tibial	0.013526442	0.015543953
ENSG00000132680	Nerve_Tibial	0.019148933	0.002405848
ENSG00000116584	Nerve_Tibial	0.012052997	0.003565201
ENSG00000163479	Nerve_Tibial	0.115007398	0.001844955
ENSG00000160803	Nerve_Tibial	0.042231964	0.004664622
ENSG00000116586	Nerve_Tibial	0.046795203	0.001063922
ENSG00000132698	Nerve_Tibial	0.029907334	0.013246376
ENSG00000254726	Nerve_Tibial	0.06637974	0.009541197
ENSG00000160789	Nerve_Tibial	0.073144584	0.00553539
ENSG00000196189	Nerve_Tibial	0.019197558	0.02033916
ENSG00000160785	Nerve_Tibial	0.118823871	0.009412313
ENSG00000160783	Nerve_Tibial	0.035290661	0.007300754
ENSG00000242252	Nerve_Tibial	0.115026846	0.011337739
ENSG00000160781	Nerve_Tibial	0.031335934	0.003008862
ENSG00000198952	Nerve_Tibial	0.003830243	0.006057204
ENSG00000163472	Nerve_Tibial	0.062752674	0.003596618
ENSG00000198715	Nerve_Tibial	0.033120635	0.01453361
ENSG00000163467	Nerve_Tibial	0.070839455	0.003906037
ENSG00000163468	Nerve_Tibial	0.07057491	0.000815012
ENSG00000116604	Nerve_Tibial	0.04542762	0.002483834
ENSG00000183856	Nerve_Tibial	0.040558529	0.000608923
ENSG00000187862	Nerve_Tibial	0.022041629	0.000359255
ENSG00000163382	Nerve_Tibial	0.110367306	0.000477106
ENSG00000160818	Nerve_Tibial	0.074580964	0.002189168
ENSG00000132702	Nerve_Tibial	0.065070318	0.00180868
ENSG00000132692	Nerve_Tibial	0.02577294	0.000119743
ENSG00000132688	Nerve_Tibial	0.008285582	0.004587633
ENSG00000143320	Nerve_Tibial	0.074425653	0.006768501
ENSG00000143319	Nerve_Tibial	0.11596822	0.015921051
ENSG00000143303	Nerve_Tibial	0.025458553	0.041024405
ENSG00000143314	Nerve_Tibial	0.085496408	0.002264049
ENSG00000143294	Nerve_Tibial	0.087959523	0.005579538
ENSG00000143321	Nerve_Tibial	0.038393654	2.63E-05
ENSG00000198400	Nerve_Tibial	0.032796404	0.011345509
ENSG00000027869	Nerve_Tibial	0.023564689	0.014947242
ENSG00000027644	Nerve_Tibial	0.052195252	0.009161149
ENSG00000187800	Nerve_Tibial	0.058038486	0.004679694
ENSG00000160838	Nerve_Tibial	0.127547225	0.022404278
ENSG00000132694	Nerve_Tibial	0.042867884	0.014981884
ENSG00000117036	Nerve_Tibial	0.011656309	0.008461094
ENSG00000143297	Nerve_Tibial	0.06214219	0.017444234
ENSG00000160856	Nerve_Tibial	0.031356996	0.002136893
ENSG00000183853	Nerve_Tibial	0.017944529	0.018006644
ENSG00000158473	Nerve_Tibial	0.047516984	0.013091894
ENSG00000158481	Nerve_Tibial	0.103869517	0.004448876
ENSG00000158488	Nerve_Tibial	0.035608876	0.030996001
ENSG00000163554	Nerve_Tibial	0.045771957	0.002671271
ENSG00000163563	Nerve_Tibial	0.041348293	0.003591313
ENSG00000163564	Nerve_Tibial	0.084276365	0.009492803
ENSG00000163565	Nerve_Tibial	0.094832805	0.008751107
ENSG00000163568	Nerve_Tibial	0.063997296	0.024061346
ENSG00000162706	Nerve_Tibial	0.024371082	0.033242502
ENSG00000213088	Nerve_Tibial	0.063146513	0.041260823
ENSG00000179639	Nerve_Tibial	0.094090703	0.005940223
ENSG00000132693	Nerve_Tibial	0.095519719	0.007845655
ENSG00000158716	Nerve_Tibial	0.069571805	0.009913666
ENSG00000181036	Nerve_Tibial	0.017131376	0.003377111
ENSG00000158714	Nerve_Tibial	0.05036409	0.048818945
ENSG00000243284	Nerve_Tibial	0.058283414	0.025290847
ENSG00000213085	Nerve_Tibial	0.076361912	0.007833622
ENSG00000158710	Nerve_Tibial	0.089149207	0.003356618
ENSG00000085552	Nerve_Tibial	0.136369062	0.020839182
ENSG00000143315	Nerve_Tibial	0.048408763	0.004438477
ENSG00000177807	Nerve_Tibial	0.051245871	0.002767366
ENSG00000162728	Nerve_Tibial	0.009423145	0.001632797
ENSG00000162729	Nerve_Tibial	0.005566156	0.000743534
ENSG00000018625	Nerve_Tibial	0.032159544	0.008997121
ENSG00000132681	Nerve_Tibial	0.022150935	0.001305615
ENSG00000143318	Nerve_Tibial	0.029310588	0.006160049
ENSG00000162734	Nerve_Tibial	0.053252678	0.001001655
ENSG00000132716	Nerve_Tibial	0.025015941	0.003444285
ENSG00000162735	Nerve_Tibial	0.055815318	0.005672912
ENSG00000122218	Nerve_Tibial	0.036206543	0.002362803
ENSG00000162736	Nerve_Tibial	0.018795744	0.011601346
ENSG00000171786	Nerve_Tibial	0.049705781	0.000245289
ENSG00000162738	Nerve_Tibial	0.055071523	0.00302801
ENSG00000162739	Nerve_Tibial	0.030585907	0.009555364
ENSG00000066294	Nerve_Tibial	0.048607553	0.006157833
ENSG00000117090	Nerve_Tibial	0.028047088	0.013308047
ENSG00000117091	Nerve_Tibial	0.063433321	0.02408053
ENSG00000026751	Nerve_Tibial	0.087888767	0.011185203
ENSG00000122224	Nerve_Tibial	0.103503008	0.009615807
ENSG00000122223	Nerve_Tibial	0.115096115	0.014283711
ENSG00000179914	Nerve_Tibial	0.007014195	0.004810858
ENSG00000158769	Nerve_Tibial	0.044048141	0.00061357
ENSG00000215845	Nerve_Tibial	0.038742648	0.007358635
ENSG00000158773	Nerve_Tibial	0.055199848	0.021623351
ENSG00000186517	Nerve_Tibial	0.03163727	0.004844652
ENSG00000143217	Nerve_Tibial	0.002610822	0.042645167
ENSG00000162755	Nerve_Tibial	0.007632111	0.000676708
ENSG00000143256	Nerve_Tibial	0.092194008	0.002467673
ENSG00000158793	Nerve_Tibial	0.033118795	0.036151809
ENSG00000158796	Nerve_Tibial	0.054856327	0.009861442
ENSG00000143222	Nerve_Tibial	0.064052572	0.000440414
ENSG00000143258	Nerve_Tibial	0.051517102	0.007298458
ENSG00000143224	Nerve_Tibial	0.093832881	0.011549095
ENSG00000158850	Nerve_Tibial	0.056083784	0.027672712
ENSG00000158864	Nerve_Tibial	0.007482571	0.014151945
ENSG00000158859	Nerve_Tibial	0.036772446	0.015709243
ENSG00000158869	Nerve_Tibial	0.042862197	0.014313564
ENSG00000158874	Nerve_Tibial	0.033470078	0.003035486
ENSG00000158882	Nerve_Tibial	0.0430422	0.014421608
ENSG00000143257	Nerve_Tibial	0.041101588	0.007633559
ENSG00000248485	Nerve_Tibial	0.130971933	0.00455636
ENSG00000158887	Nerve_Tibial	0.006756834	0.060732604
ENSG00000143252	Nerve_Tibial	0.019097745	0.003994975
ENSG00000143226	Nerve_Tibial	0.073972763	0.013818878
ENSG00000173110	Nerve_Tibial	0.107608132	0.045172467
ENSG00000203747	Nerve_Tibial	0.032804271	0.001144478
ENSG00000162747	Nerve_Tibial	0.026628377	0.007177002
ENSG00000072694	Nerve_Tibial	0.058359657	0.023513416
ENSG00000132185	Nerve_Tibial	0.042763683	0.003758457
ENSG00000162746	Nerve_Tibial	0.015262579	0.000861605
ENSG00000081721	Nerve_Tibial	0.071928294	0.001395119
ENSG00000118217	Nerve_Tibial	0.042904835	0.001623269
ENSG00000162745	Nerve_Tibial	0.08987643	0.01625422
ENSG00000198929	Nerve_Tibial	0.02092524	0.026578718
ENSG00000171722	Nerve_Tibial	0.070244989	0.004981298
ENSG00000239887	Nerve_Tibial	0.087518277	0.047345057
ENSG00000198574	Nerve_Tibial	0.081223272	0.032726666
ENSG00000152332	Nerve_Tibial	0.043953026	0.002405309
ENSG00000117143	Nerve_Tibial	0.081929558	0.026728724
ENSG00000162733	Nerve_Tibial	0.003950969	0.011144618
ENSG00000132196	Nerve_Tibial	0.038254862	0.008744739
ENSG00000185860	Nerve_Tibial	0.021522951	0.005874377
ENSG00000117152	Nerve_Tibial	0.070379943	0.013608177
ENSG00000143248	Nerve_Tibial	0.036778357	0.024221969
ENSG00000143228	Nerve_Tibial	0.039847589	0.017561023
ENSG00000185630	Nerve_Tibial	0.032849522	0.000497196
ENSG00000162761	Nerve_Tibial	0.035197113	0.020858294
ENSG00000143171	Nerve_Tibial	0.051854355	0.003829991
ENSG00000143198	Nerve_Tibial	0.066437005	0.005298273
ENSG00000143149	Nerve_Tibial	0.012784775	0.004934943
ENSG00000143183	Nerve_Tibial	0.07774046	0.007782541
ENSG00000143179	Nerve_Tibial	0.101139298	0.003092969
ENSG00000188859	Nerve_Tibial	0.076786811	0.010337333
ENSG00000143157	Nerve_Tibial	0.04103074	0.004354659
ENSG00000152382	Nerve_Tibial	0.094543138	0.021854364
ENSG00000143195	Nerve_Tibial	0.060072177	0.005645749
ENSG00000143194	Nerve_Tibial	0.029880411	0.00344962
ENSG00000198842	Nerve_Tibial	0.074309461	0.00267851
ENSG00000143167	Nerve_Tibial	0.047890148	0.002097764
ENSG00000143190	Nerve_Tibial	0.032313268	0.00201447
ENSG00000198821	Nerve_Tibial	0.131679984	0.05971712
ENSG00000143162	Nerve_Tibial	0.072892958	0.002356769
ENSG00000198771	Nerve_Tibial	0.06582583	0.015027216
ENSG00000197965	Nerve_Tibial	0.050743736	0.02347007
ENSG00000143199	Nerve_Tibial	0.058821128	0.023428163
ENSG00000143164	Nerve_Tibial	0.042147686	0.026980007
ENSG00000143158	Nerve_Tibial	0.095402411	0.003661478
ENSG00000143147	Nerve_Tibial	0.040213377	0.003952139
ENSG00000143155	Nerve_Tibial	0.046214597	0.005566149
ENSG00000213064	Nerve_Tibial	0.035018949	0.023385573
ENSG00000143178	Nerve_Tibial	0.062382891	0.031840198
ENSG00000143185	Nerve_Tibial	0.007179589	0.029333596
ENSG00000143184	Nerve_Tibial	0.102005517	0.079892098
ENSG00000143196	Nerve_Tibial	0.103917899	0.021330491
ENSG00000143153	Nerve_Tibial	0.040413845	0.02712654
ENSG00000143156	Nerve_Tibial	0.024459526	0.001592082
ENSG00000117475	Nerve_Tibial	0.048538447	0.006691494
ENSG00000117477	Nerve_Tibial	0.037437569	0.022129389
ENSG00000117479	Nerve_Tibial	0.083359209	0.016220359
ENSG00000198734	Nerve_Tibial	0.109125585	0.023086082
ENSG00000174175	Nerve_Tibial	0.049146771	0.02392444
ENSG00000000460	Nerve_Tibial	0.031230735	0.004396
ENSG00000188404	Nerve_Tibial	0.040863981	0.011465101
ENSG00000007908	Nerve_Tibial	0.027528944	0.014847366
ENSG00000171806	Nerve_Tibial	0.050242369	0.004953152
ENSG00000000457	Nerve_Tibial	0.048127831	0.023253942
ENSG00000075945	Nerve_Tibial	0.019882112	0.002068368
ENSG00000120370	Nerve_Tibial	0.052577229	0.018520392
ENSG00000116132	Nerve_Tibial	0.066566449	0.071666379
ENSG00000007933	Nerve_Tibial	0.134369939	0.0513947
ENSG00000094963	Nerve_Tibial	0.056314867	7.20E-05
ENSG00000010932	Nerve_Tibial	0.084544637	0.014747751
ENSG00000076258	Nerve_Tibial	0.084776081	0.036551509
ENSG00000117523	Nerve_Tibial	0.033145394	0.012690334
ENSG00000034971	Nerve_Tibial	0.003741186	0.022296083
ENSG00000117533	Nerve_Tibial	0.055110829	0.005571733
ENSG00000010165	Nerve_Tibial	0.060141108	0.027264069
ENSG00000197959	Nerve_Tibial	0.103604021	0.004018661
ENSG00000135845	Nerve_Tibial	0.031330654	0.070678844
ENSG00000094975	Nerve_Tibial	0.043396489	0.019321716
ENSG00000117560	Nerve_Tibial	0.087807955	0.085841754
ENSG00000120337	Nerve_Tibial	0.015171373	0.010403741
ENSG00000117586	Nerve_Tibial	0.143116872	0.000144496
ENSG00000117592	Nerve_Tibial	0.156075346	0.011491744
ENSG00000162753	Nerve_Tibial	0.030319347	0.028785662
ENSG00000183831	Nerve_Tibial	0.019082027	0.03184387
ENSG00000076321	Nerve_Tibial	0.033938006	0.027364998
ENSG00000120334	Nerve_Tibial	0.066616912	0.033200983
ENSG00000117593	Nerve_Tibial	0.077470582	0.002318406
ENSG00000185278	Nerve_Tibial	0.138690132	0.015218118
ENSG00000117601	Nerve_Tibial	0.041938727	0.016490975
ENSG00000135870	Nerve_Tibial	0.119120383	0.022249577
ENSG00000152061	Nerve_Tibial	0.127186639	0.005155302
ENSG00000203737	Nerve_Tibial	0.035990414	0.036704101
ENSG00000116161	Nerve_Tibial	0.025044614	0.002054828
ENSG00000120333	Nerve_Tibial	0.054087382	0.020130192
ENSG00000120332	Nerve_Tibial	0.053680286	0.003318257
ENSG00000235750	Nerve_Tibial	0.156911581	0.014910582
ENSG00000143207	Nerve_Tibial	0.143586274	0.009675423
ENSG00000116183	Nerve_Tibial	0.045810088	0.001608009
ENSG00000152092	Nerve_Tibial	0.061235081	0.032531024
ENSG00000198797	Nerve_Tibial	0.033332671	0.01906898
ENSG00000120341	Nerve_Tibial	0.052464377	0.005300231
ENSG00000075391	Nerve_Tibial	0.051480784	0.014795936
ENSG00000188585	Nerve_Tibial	0.009598162	0.023104219
ENSG00000116191	Nerve_Tibial	0.031847762	0.000109365
ENSG00000116194	Nerve_Tibial	0.090630832	0.008215354
ENSG00000116199	Nerve_Tibial	0.016924308	0.013427175
ENSG00000186283	Nerve_Tibial	0.059036228	0.016048343
ENSG00000143322	Nerve_Tibial	0.038003423	0.026149797
ENSG00000057252	Nerve_Tibial	0.019140344	0.012703987
ENSG00000162779	Nerve_Tibial	0.0821861	0.020955184
ENSG00000162782	Nerve_Tibial	0.088973343	0.015854148
ENSG00000169905	Nerve_Tibial	0.060190353	0.03783683
ENSG00000143337	Nerve_Tibial	0.008653495	0.006735005
ENSG00000135837	Nerve_Tibial	0.046744726	0.001699644
ENSG00000116260	Nerve_Tibial	0.066037759	0.008298874
ENSG00000121454	Nerve_Tibial	0.094869138	0.021427812
ENSG00000230124	Nerve_Tibial	0.056314387	0.038943432
ENSG00000143324	Nerve_Tibial	0.028494364	0.008624551
ENSG00000135835	Nerve_Tibial	0.107798595	0.003600784
ENSG00000135823	Nerve_Tibial	0.010696019	0.006303393
ENSG00000153029	Nerve_Tibial	0.04170614	0.021343653
ENSG00000162783	Nerve_Tibial	0.005389102	0.01506602
ENSG00000198216	Nerve_Tibial	0.075010471	0.019129918
ENSG00000179930	Nerve_Tibial	0.031032693	0.012580475
ENSG00000135821	Nerve_Tibial	0.06600373	0.001390668
ENSG00000203730	Nerve_Tibial	0.016758034	0.004311254
ENSG00000135828	Nerve_Tibial	0.110700742	0.017112316
ENSG00000143333	Nerve_Tibial	0.034815808	0.00555024
ENSG00000135824	Nerve_Tibial	0.027979848	0.003085666
ENSG00000135838	Nerve_Tibial	0.043591164	0.051975019
ENSG00000135829	Nerve_Tibial	0.073485992	0.00485991
ENSG00000157060	Nerve_Tibial	0.025178526	0.009376841
ENSG00000135862	Nerve_Tibial	0.054336303	0.000774311
ENSG00000058085	Nerve_Tibial	0.103242795	0.048522998
ENSG00000157064	Nerve_Tibial	0.043008099	0.006113276
ENSG00000116698	Nerve_Tibial	0.010250502	0.005656624
ENSG00000116701	Nerve_Tibial	0.054113116	0.066956654
ENSG00000162704	Nerve_Tibial	0.022342966	0.000444012
ENSG00000143344	Nerve_Tibial	0.055606135	0.002947377
ENSG00000198756	Nerve_Tibial	0.030919459	0.004220249
ENSG00000198860	Nerve_Tibial	0.061111851	0.005520112
ENSG00000116667	Nerve_Tibial	0.06843854	0.017714716
ENSG00000116406	Nerve_Tibial	0.044241625	0.002608349
ENSG00000135842	Nerve_Tibial	0.024723253	0.045355792
ENSG00000121481	Nerve_Tibial	0.014470872	0.00968643
ENSG00000121486	Nerve_Tibial	0.024117448	0.005463809
ENSG00000116668	Nerve_Tibial	0.087619989	0.038768583
ENSG00000116679	Nerve_Tibial	0.028178154	0.002833394
ENSG00000143341	Nerve_Tibial	0.040379296	0.020691417
ENSG00000116690	Nerve_Tibial	0.057906464	0.015006615
ENSG00000047410	Nerve_Tibial	0.07229535	0.01480014
ENSG00000157181	Nerve_Tibial	0.047461142	0.002167667
ENSG00000262180	Nerve_Tibial	0.060706363	0.000673516
ENSG00000116703	Nerve_Tibial	0.06107246	0.005364816
ENSG00000073756	Nerve_Tibial	0.038904339	0.003606294
ENSG00000116711	Nerve_Tibial	0.047973575	0.000226162
ENSG00000162670	Nerve_Tibial	0.029802334	0.026377246
ENSG00000150681	Nerve_Tibial	0.102577852	0.046012326
ENSG00000090104	Nerve_Tibial	0.025271075	0.022831507
ENSG00000127074	Nerve_Tibial	0.082822787	0.000961083
ENSG00000231767	Nerve_Tibial	0.072911335	0.002037234
ENSG00000116741	Nerve_Tibial	0.026865155	0.02496796
ENSG00000116747	Nerve_Tibial	0.030347304	0.010598991
ENSG00000116750	Nerve_Tibial	0.060783946	0.036089622
ENSG00000023572	Nerve_Tibial	0.032852679	0.00316211
ENSG00000134371	Nerve_Tibial	0.020325389	0.018542857
ENSG00000162630	Nerve_Tibial	0.058211408	0.000736414
ENSG00000162687	Nerve_Tibial	0.141460495	0.024518447
ENSG00000000971	Nerve_Tibial	0.074599948	0.019164751
ENSG00000116785	Nerve_Tibial	0.015408469	0.034916059
ENSG00000244414	Nerve_Tibial	0.021413236	0.00472352
ENSG00000134365	Nerve_Tibial	0.018808365	0.027810248
ENSG00000066279	Nerve_Tibial	0.122665205	0.026616581
ENSG00000177888	Nerve_Tibial	0.094187455	0.022795267
ENSG00000134376	Nerve_Tibial	0.102103673	0.013375189
ENSG00000213047	Nerve_Tibial	0.073621367	0.001190382
ENSG00000203724	Nerve_Tibial	0.0403331	0.005753778
ENSG00000143355	Nerve_Tibial	0.018214248	0.00479566
ENSG00000151414	Nerve_Tibial	0.029677173	0.007226217
ENSG00000081237	Nerve_Tibial	0.051839041	0.009526195
ENSG00000116833	Nerve_Tibial	0.063439654	0.023141111
ENSG00000162702	Nerve_Tibial	0.032464857	0.008079069
ENSG00000118193	Nerve_Tibial	0.098580926	0.052939756
ENSG00000118197	Nerve_Tibial	0.06191702	0.012801423
ENSG00000118200	Nerve_Tibial	0.051742718	0.006207882
ENSG00000116852	Nerve_Tibial	0.032984715	0.000400878
ENSG00000081248	Nerve_Tibial	0.112640581	0.038151064
ENSG00000232237	Nerve_Tibial	0.053877274	0.09004656
ENSG00000116857	Nerve_Tibial	0.015665731	0.022985786
ENSG00000163395	Nerve_Tibial	0.152995898	0.053636785
ENSG00000081277	Nerve_Tibial	0.061258774	0.041917309
ENSG00000118194	Nerve_Tibial	0.067593197	0.002698099
ENSG00000159166	Nerve_Tibial	0.070172576	0.015030272
ENSG00000159173	Nerve_Tibial	0.03222843	0.023803504
ENSG00000174307	Nerve_Tibial	0.028050745	0.010954807
ENSG00000159176	Nerve_Tibial	0.04024326	0.008202275
ENSG00000134369	Nerve_Tibial	0.012840439	0.007179304
ENSG00000198700	Nerve_Tibial	0.167655337	0.008806792
ENSG00000198892	Nerve_Tibial	0.063263773	0.027081091
ENSG00000163431	Nerve_Tibial	0.043267032	0.007524397
ENSG00000134375	Nerve_Tibial	0.117316715	0.005421438
ENSG00000176393	Nerve_Tibial	0.053755494	0.000853424
ENSG00000163435	Nerve_Tibial	0.033810565	0.031511561
ENSG00000170075	Nerve_Tibial	0.019750844	0.006341673
ENSG00000143862	Nerve_Tibial	0.021666309	0.003026525
ENSG00000143851	Nerve_Tibial	0.015488836	0.002159534
ENSG00000133067	Nerve_Tibial	0.032148723	0.003410849
ENSG00000077152	Nerve_Tibial	0.017354297	0.004496794
ENSG00000077157	Nerve_Tibial	0.035354335	0.00450452
ENSG00000143858	Nerve_Tibial	0.113110534	0.018822286
ENSG00000117139	Nerve_Tibial	0.061535546	0.009117546
ENSG00000183155	Nerve_Tibial	0.065628289	0.003058153
ENSG00000117153	Nerve_Tibial	0.058192646	0.001777157
ENSG00000159346	Nerve_Tibial	0.048311415	0.009847134
ENSG00000159348	Nerve_Tibial	0.061294102	0.011863962
ENSG00000163444	Nerve_Tibial	0.103800467	0.012094734
ENSG00000143847	Nerve_Tibial	0.067406875	0.034775571
ENSG00000163485	Nerve_Tibial	0.04149053	0.001109675
ENSG00000133055	Nerve_Tibial	0.044193546	0.01262608
ENSG00000133048	Nerve_Tibial	0.05465594	0.012327651
ENSG00000133063	Nerve_Tibial	0.064354237	0.019638075
ENSG00000159388	Nerve_Tibial	0.088914997	0.061895325
ENSG00000122176	Nerve_Tibial	0.023554113	0.005681628
ENSG00000188783	Nerve_Tibial	0.074491526	0.029148752
ENSG00000188770	Nerve_Tibial	0.052398042	0.017908194
ENSG00000058668	Nerve_Tibial	0.039755332	0.008777017
ENSG00000122188	Nerve_Tibial	0.057171084	0.058529648
ENSG00000058673	Nerve_Tibial	0.121820382	0.015861007
ENSG00000257315	Nerve_Tibial	0.037050069	0.010114554
ENSG00000182004	Nerve_Tibial	0.149796823	0.051132053
ENSG00000143842	Nerve_Tibial	0.039881176	0.002306555
ENSG00000143845	Nerve_Tibial	0.050183165	0.010212264
ENSG00000143839	Nerve_Tibial	0.01376167	0.017454561
ENSG00000174567	Nerve_Tibial	0.043748731	0.011338317
ENSG00000143850	Nerve_Tibial	0.022211893	0.010729306
ENSG00000158615	Nerve_Tibial	0.015511741	0.012177137
ENSG00000133056	Nerve_Tibial	0.045718386	0.046754606
ENSG00000198625	Nerve_Tibial	0.089216552	0.043347034
ENSG00000170382	Nerve_Tibial	0.022120244	0.009589351
ENSG00000163531	Nerve_Tibial	0.019694212	0.002325902
ENSG00000184144	Nerve_Tibial	0.067875736	0.006192486
ENSG00000174529	Nerve_Tibial	0.093629697	0.033060252
ENSG00000117222	Nerve_Tibial	0.055880126	0.005680325
ENSG00000133059	Nerve_Tibial	0.020176124	0.004485854
ENSG00000133069	Nerve_Tibial	0.147100048	0.046206853
ENSG00000163545	Nerve_Tibial	0.049064822	0.052738744
ENSG00000162873	Nerve_Tibial	0.076473485	0.031839884
ENSG00000281406	Nerve_Tibial	0.075514847	0.026510291
ENSG00000117266	Nerve_Tibial	0.085169112	0.014465661
ENSG00000174514	Nerve_Tibial	0.049035426	0.017196511
ENSG00000158711	Nerve_Tibial	0.053332304	0.002513741
ENSG00000158715	Nerve_Tibial	0.069862877	0.039651747
ENSG00000069275	Nerve_Tibial	0.001731443	0.015288595
ENSG00000117280	Nerve_Tibial	0.036320956	0.036689435
ENSG00000133065	Nerve_Tibial	0.00569098	0.005882858
ENSG00000162877	Nerve_Tibial	0.033324071	0.046159201
ENSG00000263961	Nerve_Tibial	0.057581326	0.011918268
ENSG00000266028	Nerve_Tibial	0.009402816	0.007323715
ENSG00000196550	Nerve_Tibial	0.037500444	0.003523927
ENSG00000263528	Nerve_Tibial	0.01752717	0.006903977
ENSG00000266094	Nerve_Tibial	0.02035575	0.000393768
ENSG00000143486	Nerve_Tibial	0.039870756	3.86E-05
ENSG00000143479	Nerve_Tibial	0.122842665	0.044344221
ENSG00000162889	Nerve_Tibial	0.125065991	0.052947924
ENSG00000136634	Nerve_Tibial	0.033170733	0.000699305
ENSG00000162892	Nerve_Tibial	0.022790652	0.003349434
ENSG00000162894	Nerve_Tibial	0.008003469	0.003076423
ENSG00000162896	Nerve_Tibial	0.101440919	0.028240609
ENSG00000182795	Nerve_Tibial	0.049158512	0.010790089
ENSG00000123836	Nerve_Tibial	0.028793849	0.003702006
ENSG00000180667	Nerve_Tibial	0.126955968	0.01961547
ENSG00000123843	Nerve_Tibial	0.006691383	0.008576998
ENSG00000123838	Nerve_Tibial	0.058535915	0.069878779
ENSG00000196352	Nerve_Tibial	0.103383846	0.018565694
ENSG00000117322	Nerve_Tibial	0.038691612	0.025110834
ENSG00000203710	Nerve_Tibial	0.024736613	0.003100777
ENSG00000197721	Nerve_Tibial	0.030432689	0.024725624
ENSG00000117335	Nerve_Tibial	0.020908368	0.007393656
ENSG00000174059	Nerve_Tibial	0.029854557	0.00384767
ENSG00000076356	Nerve_Tibial	0.07427022	0.016298165
ENSG00000008118	Nerve_Tibial	0.023378423	0.027058266
ENSG00000196878	Nerve_Tibial	0.039171105	0.007543737
ENSG00000123689	Nerve_Tibial	0.089780285	0.0104777
ENSG00000117594	Nerve_Tibial	0.087376799	0.040963544
ENSG00000009790	Nerve_Tibial	0.069144052	0.004091356
ENSG00000162757	Nerve_Tibial	0.042992259	0.013283631
ENSG00000117595	Nerve_Tibial	0.009279419	0.002260038
ENSG00000117597	Nerve_Tibial	0.082854461	0.00775392
ENSG00000143469	Nerve_Tibial	0.024391556	0.021800201
ENSG00000082497	Nerve_Tibial	0.053787449	0.018141078
ENSG00000054392	Nerve_Tibial	0.128359683	0.016911487
ENSG00000143473	Nerve_Tibial	0.026662908	0.003069331
ENSG00000117625	Nerve_Tibial	0.078538951	0.026556862
ENSG00000082512	Nerve_Tibial	0.031638106	0.035596918
ENSG00000198570	Nerve_Tibial	0.082317574	0.022174583
ENSG00000170385	Nerve_Tibial	0.053838697	0.024623582
ENSG00000117650	Nerve_Tibial	0.031798829	0.029860127
ENSG00000123684	Nerve_Tibial	0.01548398	0.00074641
ENSG00000143493	Nerve_Tibial	0.042794855	0.007310849
ENSG00000143476	Nerve_Tibial	0.064735577	0.020284198
ENSG00000066027	Nerve_Tibial	0.069647719	0.022231255
ENSG00000065600	Nerve_Tibial	0.078200762	0.032360255
ENSG00000117691	Nerve_Tibial	0.042495802	0.006448818
ENSG00000162772	Nerve_Tibial	0.018862651	0.030560566
ENSG00000123685	Nerve_Tibial	0.018123709	0.000348617
ENSG00000117697	Nerve_Tibial	0.076682564	0.055075047
ENSG00000203705	Nerve_Tibial	0.059869916	0.005308829
ENSG00000185523	Nerve_Tibial	0.009788613	0.008220958
ENSG00000162769	Nerve_Tibial	0.054606851	0.059910605
ENSG00000143494	Nerve_Tibial	0.071995672	0.038146251
ENSG00000174606	Nerve_Tibial	0.127085138	0.092972244
ENSG00000136643	Nerve_Tibial	0.021620852	0.045446748
ENSG00000117707	Nerve_Tibial	0.012989863	0.006929941
ENSG00000143499	Nerve_Tibial	0.030366882	0.052859327
ENSG00000152104	Nerve_Tibial	0.027363137	0.003769576
ENSG00000117724	Nerve_Tibial	0.028000902	0.002579144
ENSG00000082482	Nerve_Tibial	0.100201629	0.027353292
ENSG00000136636	Nerve_Tibial	0.018086809	0.009017878
ENSG00000042781	Nerve_Tibial	0.105496856	0.032150766
ENSG00000196482	Nerve_Tibial	0.115548773	0.008448202
ENSG00000092978	Nerve_Tibial	0.029639395	0.017360943
ENSG00000162814	Nerve_Tibial	0.033134291	0.019563445
ENSG00000067533	Nerve_Tibial	0.0745863	0.01843027
ENSG00000092969	Nerve_Tibial	0.062472015	0.009521375
ENSG00000143353	Nerve_Tibial	0.042849245	0.02435023
ENSG00000215817	Nerve_Tibial	0.063947442	0.02028182
ENSG00000196660	Nerve_Tibial	0.065578836	0.024896965
ENSG00000136628	Nerve_Tibial	0.078105863	0.035008635
ENSG00000162813	Nerve_Tibial	0.026695716	0.02203304
ENSG00000067704	Nerve_Tibial	0.095674461	0.048540272
ENSG00000118873	Nerve_Tibial	0.009934899	0.007332835
ENSG00000116141	Nerve_Tibial	0.048842317	0.010889659
ENSG00000162817	Nerve_Tibial	0.00522457	0.001950865
ENSG00000117791	Nerve_Tibial	0.11320561	0.007147616
ENSG00000186205	Nerve_Tibial	0.069193208	0.001200167
ENSG00000136630	Nerve_Tibial	0.047859964	0.008432425
ENSG00000143507	Nerve_Tibial	0.026442718	0.008215084
ENSG00000143512	Nerve_Tibial	0.027535916	0.031487961
ENSG00000143498	Nerve_Tibial	0.028253344	0.002739181
ENSG00000154305	Nerve_Tibial	0.019910734	0.02351416
ENSG00000162819	Nerve_Tibial	0.043219035	0.020805553
ENSG00000186063	Nerve_Tibial	0.046147589	0.050067088
ENSG00000197520	Nerve_Tibial	0.07891904	0.023177513
ENSG00000154309	Nerve_Tibial	0.055672582	0.013829106
ENSG00000187554	Nerve_Tibial	0.119357902	0.007853486
ENSG00000143502	Nerve_Tibial	0.070641406	0.005694033
ENSG00000203697	Nerve_Tibial	0.0549992	0.004546653
ENSG00000162909	Nerve_Tibial	0.021014965	0.000472512
ENSG00000143514	Nerve_Tibial	0.061714716	0.016903781
ENSG00000143756	Nerve_Tibial	0.02572507	0.026408666
ENSG00000143753	Nerve_Tibial	0.075411886	0.030600749
ENSG00000143748	Nerve_Tibial	0.065907429	0.014961362
ENSG00000143771	Nerve_Tibial	0.113076958	0.007684716
ENSG00000143786	Nerve_Tibial	0.034659305	0.010178166
ENSG00000162923	Nerve_Tibial	0.039324292	0.046553612
ENSG00000185842	Nerve_Tibial	0.012497512	0.025163529
ENSG00000143815	Nerve_Tibial	0.025844954	0.010832047
ENSG00000154380	Nerve_Tibial	0.021380442	0.001180794
ENSG00000143742	Nerve_Tibial	0.06172099	0.032855929
ENSG00000143819	Nerve_Tibial	0.008633352	0.008218107
ENSG00000196187	Nerve_Tibial	0.075880987	0.048126075
ENSG00000243709	Nerve_Tibial	0.035313726	0.049633398
ENSG00000143811	Nerve_Tibial	0.082811483	0.017148269
ENSG00000143768	Nerve_Tibial	0.088216188	0.000818713
ENSG00000143751	Nerve_Tibial	0.043664632	0.035473447
ENSG00000163041	Nerve_Tibial	0.047808403	0.026327252
ENSG00000182827	Nerve_Tibial	0.072483304	0.021360273
ENSG00000183814	Nerve_Tibial	0.125485319	0.001949423
ENSG00000143799	Nerve_Tibial	0.035969635	0.018143097
ENSG00000203685	Nerve_Tibial	0.055039002	0.00036093
ENSG00000143772	Nerve_Tibial	0.023307922	0.00344143
ENSG00000143801	Nerve_Tibial	0.077746508	0.012728099
ENSG00000163050	Nerve_Tibial	0.016452016	0.00859429
ENSG00000143776	Nerve_Tibial	0.062721863	0.00272513
ENSG00000181450	Nerve_Tibial	0.101724886	0.014568071
ENSG00000143740	Nerve_Tibial	0.019620142	0.009590699
ENSG00000081692	Nerve_Tibial	0.059646499	0.009784893
ENSG00000143816	Nerve_Tibial	0.025463212	0.008742036
ENSG00000143761	Nerve_Tibial	0.109313104	0.031693655
ENSG00000143793	Nerve_Tibial	0.012742312	0.009301074
ENSG00000162910	Nerve_Tibial	0.038568407	0.020116247
ENSG00000143774	Nerve_Tibial	0.040883603	0.022972164
ENSG00000198835	Nerve_Tibial	0.043462254	0.021074166
ENSG00000181873	Nerve_Tibial	0.026948215	0.017864357
ENSG00000154358	Nerve_Tibial	0.03467647	0.015015179
ENSG00000154370	Nerve_Tibial	0.048439221	0.009441559
ENSG00000162931	Nerve_Tibial	0.042120464	0.0037991
ENSG00000181218	Nerve_Tibial	0.034488714	0.007490936
ENSG00000196890	Nerve_Tibial	0.010427947	0.012586435
ENSG00000168159	Nerve_Tibial	0.110237872	0.058537029
ENSG00000116574	Nerve_Tibial	0.063591102	0.064770305
ENSG00000168118	Nerve_Tibial	0.034943182	0.025617863
ENSG00000154429	Nerve_Tibial	0.010710629	0.016470514
ENSG00000143632	Nerve_Tibial	0.056011221	0.006722674
ENSG00000069248	Nerve_Tibial	0.014024115	0.027354757
ENSG00000135776	Nerve_Tibial	0.110174751	0.009585982
ENSG00000135801	Nerve_Tibial	0.082515741	0.00899401
ENSG00000135763	Nerve_Tibial	0.077240125	0.020900779
ENSG00000143641	Nerve_Tibial	0.049716126	0.014717226
ENSG00000177614	Nerve_Tibial	0.012482907	0.012596918
ENSG00000135775	Nerve_Tibial	0.033781055	0.02757068
ENSG00000135744	Nerve_Tibial	0.140157718	0.000478646
ENSG00000135773	Nerve_Tibial	0.029577594	0.014382575
ENSG00000119280	Nerve_Tibial	0.056504376	0.002601561
ENSG00000143643	Nerve_Tibial	0.055679125	0.002728881
ENSG00000173409	Nerve_Tibial	0.077070576	0.011745033
ENSG00000182118	Nerve_Tibial	0.094503207	0.005592662
ENSG00000143633	Nerve_Tibial	0.019840403	0.004100086
ENSG00000116906	Nerve_Tibial	0.053817518	0.002095896
ENSG00000116903	Nerve_Tibial	0.032413879	0.01057866
ENSG00000010072	Nerve_Tibial	0.015228447	0.016160258
ENSG00000135766	Nerve_Tibial	0.055352055	0.042933473
ENSG00000116918	Nerve_Tibial	0.023481316	0.016667924
ENSG00000162946	Nerve_Tibial	0.117751223	0.000190209
ENSG00000116991	Nerve_Tibial	0.02311573	0.000913974
ENSG00000212916	Nerve_Tibial	0.017620027	8.20E-05
ENSG00000135778	Nerve_Tibial	0.051512783	0.054220793
ENSG00000135749	Nerve_Tibial	0.052695626	0.017033443
ENSG00000143674	Nerve_Tibial	0.055276727	0.004213062
ENSG00000135750	Nerve_Tibial	0.069026018	0.010198824
ENSG00000183780	Nerve_Tibial	0.03795169	0.037212878
ENSG00000168275	Nerve_Tibial	0.064631284	0.03190673
ENSG00000059588	Nerve_Tibial	0.035744431	0.003243007
ENSG00000168264	Nerve_Tibial	0.112908183	0.026549631
ENSG00000173726	Nerve_Tibial	0.034537949	0.002775629
ENSG00000188739	Nerve_Tibial	0.061922755	0.000929524
ENSG00000152904	Nerve_Tibial	0.022667284	0.004043556
ENSG00000054267	Nerve_Tibial	0.006999552	0.002888142
ENSG00000162885	Nerve_Tibial	0.062779051	0.005967961
ENSG00000168243	Nerve_Tibial	0.031213692	0.013413295
ENSG00000143669	Nerve_Tibial	0.096782953	0.058726478
ENSG00000116962	Nerve_Tibial	0.034980592	0.004114594
ENSG00000077585	Nerve_Tibial	0.058909393	0.003811423
ENSG00000086619	Nerve_Tibial	0.116538666	0.020234591
ENSG00000186197	Nerve_Tibial	0.015473867	0.005744342
ENSG00000116977	Nerve_Tibial	0.034015923	0.01983328
ENSG00000119285	Nerve_Tibial	0.071675182	0.00327659
ENSG00000077522	Nerve_Tibial	0.04913873	0.01045014
ENSG00000116984	Nerve_Tibial	0.042972384	0.013635772
ENSG00000198626	Nerve_Tibial	0.0144644	0.00682869
ENSG00000133019	Nerve_Tibial	0.049108173	0.003922379
ENSG00000155816	Nerve_Tibial	0.026390688	0.000777236
ENSG00000180875	Nerve_Tibial	0.034525368	0.006442265
ENSG00000182901	Nerve_Tibial	0.11220045	0.017304785
ENSG00000091483	Nerve_Tibial	0.155908123	0.032630056
ENSG00000117009	Nerve_Tibial	0.071089578	0.036591942
ENSG00000203668	Nerve_Tibial	0.076979089	0.038435588
ENSG00000162843	Nerve_Tibial	0.072576874	0.013870925
ENSG00000054277	Nerve_Tibial	0.007952264	0.022494522
ENSG00000174371	Nerve_Tibial	0.074739794	0.004570551
ENSG00000197769	Nerve_Tibial	0.018352983	0.015309934
ENSG00000180287	Nerve_Tibial	0.01102791	0.016526383
ENSG00000143702	Nerve_Tibial	0.098725256	0.003258959
ENSG00000054282	Nerve_Tibial	0.037308935	0.000388487
ENSG00000117020	Nerve_Tibial	0.008154687	0.013789436
ENSG00000179456	Nerve_Tibial	0.03279347	0.022873939
ENSG00000035687	Nerve_Tibial	0.071243897	0.032417007
ENSG00000179397	Nerve_Tibial	0.029906746	0.000298547
ENSG00000121644	Nerve_Tibial	0.028050032	0.00857823
ENSG00000203667	Nerve_Tibial	0.029085666	0.016407759
ENSG00000153187	Nerve_Tibial	0.014588397	0.001502511
ENSG00000203666	Nerve_Tibial	0.082487116	0.004654445
ENSG00000162849	Nerve_Tibial	0.0268691	0.002350514
ENSG00000185420	Nerve_Tibial	0.021273628	0.003494457
ENSG00000162851	Nerve_Tibial	0.092295581	0.054837138
ENSG00000162852	Nerve_Tibial	0.063207033	0.025933295
ENSG00000143653	Nerve_Tibial	0.011281013	0.01085014
ENSG00000153207	Nerve_Tibial	0.038860011	0.014889338
ENSG00000277462	Nerve_Tibial	0.075542738	0.030412144
ENSG00000188295	Nerve_Tibial	0.014054816	0.032369327
ENSG00000196418	Nerve_Tibial	0.071672607	0.005414314
ENSG00000162714	Nerve_Tibial	0.065741923	0.087900835
ENSG00000162711	Nerve_Tibial	0.049517266	0.00963572
ENSG00000169224	Nerve_Tibial	0.082882033	0.0352445
ENSG00000197591	Nerve_Tibial	0.062534041	0.005412044
ENSG00000162722	Nerve_Tibial	0.034771282	0.073150474
ENSG00000238243	Nerve_Tibial	0.027423008	0.036738746
ENSG00000177462	Nerve_Tibial	0.033558814	0.042434526
ENSG00000196071	Nerve_Tibial	0.075823957	0.027648192
ENSG00000177212	Nerve_Tibial	0.126557787	0.011536822
ENSG00000175137	Nerve_Tibial	0.03494013	0.05578644
ENSG00000171161	Nerve_Tibial	0.057778142	0.00613253
ENSG00000171163	Nerve_Tibial	0.076226424	0.038602021
ENSG00000185220	Nerve_Tibial	0.031302518	0.0113365
ENSG00000184731	Nerve_Tibial	0.100305814	0.022502032
ENSG00000143727	Nerve_Tibial	0.127368409	0.026833379
ENSG00000035115	Nerve_Tibial	0.066768506	0.002015542
ENSG00000189292	Nerve_Tibial	0.038202787	0.012021254
ENSG00000151353	Nerve_Tibial	0.123546068	0.046779953
ENSG00000172554	Nerve_Tibial	0.113278657	0.003635602
ENSG00000115705	Nerve_Tibial	0.029769431	0.001861516
ENSG00000130508	Nerve_Tibial	0.069327471	0.041048294
ENSG00000032389	Nerve_Tibial	0.039862224	0.009276235
ENSG00000171853	Nerve_Tibial	0.082100113	0.006194541
ENSG00000182551	Nerve_Tibial	0.02790781	0.002025024
ENSG00000171865	Nerve_Tibial	0.118313043	0.028217919
ENSG00000171863	Nerve_Tibial	0.140585558	0.018451001
ENSG00000118004	Nerve_Tibial	0.011202732	0.035950171
ENSG00000151360	Nerve_Tibial	0.052585844	7.88E-05
ENSG00000214866	Nerve_Tibial	0.049542447	0.028289033
ENSG00000134321	Nerve_Tibial	0.030945495	0.004417118
ENSG00000134326	Nerve_Tibial	0.026812727	0.002779049
ENSG00000151692	Nerve_Tibial	0.056548318	0.019687557
ENSG00000115738	Nerve_Tibial	0.037498509	0.000799192
ENSG00000134313	Nerve_Tibial	0.035156689	0.003994371
ENSG00000143797	Nerve_Tibial	0.071886151	0.001320475
ENSG00000151693	Nerve_Tibial	0.098322475	0.010151704
ENSG00000119185	Nerve_Tibial	0.038454985	0.018406992
ENSG00000119203	Nerve_Tibial	0.119816181	0.01050657
ENSG00000134330	Nerve_Tibial	0.059882321	0.011642679
ENSG00000151694	Nerve_Tibial	0.058767083	0.014884682
ENSG00000134308	Nerve_Tibial	0.043021064	0.008975167
ENSG00000115750	Nerve_Tibial	0.028452652	0.021710066
ENSG00000134317	Nerve_Tibial	0.04419031	0.00430249
ENSG00000172059	Nerve_Tibial	0.023817922	0.014637501
ENSG00000205795	Nerve_Tibial	0.071905728	0.010521802
ENSG00000171848	Nerve_Tibial	0.034594708	0.017973
ENSG00000115756	Nerve_Tibial	0.057121307	0.012242146
ENSG00000115758	Nerve_Tibial	0.086281534	0.009446306
ENSG00000115761	Nerve_Tibial	0.076274991	0.006254508
ENSG00000143882	Nerve_Tibial	0.041576422	0.01253131
ENSG00000143870	Nerve_Tibial	0.052227366	0.010456574
ENSG00000162975	Nerve_Tibial	0.064624791	0.0015778
ENSG00000150873	Nerve_Tibial	0.039153727	0.029063193
ENSG00000162976	Nerve_Tibial	0.055560205	0.015633068
ENSG00000134318	Nerve_Tibial	0.058014563	0.017528397
ENSG00000169016	Nerve_Tibial	0.092514173	0.000983956
ENSG00000196208	Nerve_Tibial	0.024175787	0.002850754
ENSG00000169006	Nerve_Tibial	0.036094818	0.005194037
ENSG00000134324	Nerve_Tibial	0.02933091	0.030077914
ENSG00000071575	Nerve_Tibial	0.027347565	0.006600541
ENSG00000162981	Nerve_Tibial	0.054309722	0.001356425
ENSG00000151779	Nerve_Tibial	0.042422644	0.002946034
ENSG00000079785	Nerve_Tibial	0.057034088	0.038886571
ENSG00000134323	Nerve_Tibial	0.028387628	0.004159606
ENSG00000197872	Nerve_Tibial	0.036173499	0.006180196
ENSG00000214842	Nerve_Tibial	0.060310974	0.019865583
ENSG00000163032	Nerve_Tibial	0.050743165	0.005116489
ENSG00000178295	Nerve_Tibial	0.026984405	0.041662446
ENSG00000163029	Nerve_Tibial	0.038812595	0.015717415
ENSG00000170745	Nerve_Tibial	0.062481454	0.007579335
ENSG00000240857	Nerve_Tibial	0.066175266	0.020988834
ENSG00000185013	Nerve_Tibial	0.08224611	0.017388282
ENSG00000143867	Nerve_Tibial	0.07182485	0.002641067
ENSG00000183891	Nerve_Tibial	0.035436743	0.053906224
ENSG00000118965	Nerve_Tibial	0.060061519	0.002527601
ENSG00000132031	Nerve_Tibial	0.035561809	0.004740928
ENSG00000068697	Nerve_Tibial	0.123599813	0.024896599
ENSG00000115884	Nerve_Tibial	0.082724481	0.02224936
ENSG00000055917	Nerve_Tibial	0.036003146	0.032775673
ENSG00000143878	Nerve_Tibial	0.076129053	0.005723026
ENSG00000118960	Nerve_Tibial	0.025240632	0.004568631
ENSG00000143869	Nerve_Tibial	0.059069368	0.017578451
ENSG00000118961	Nerve_Tibial	0.047939581	0.009461083
ENSG00000084674	Nerve_Tibial	0.057360262	0.014058552
ENSG00000119771	Nerve_Tibial	0.038411713	0.003595517
ENSG00000119778	Nerve_Tibial	0.044803209	0.093453972
ENSG00000173960	Nerve_Tibial	0.069356309	0.012620833
ENSG00000205639	Nerve_Tibial	0.118394937	0.023473418
ENSG00000163026	Nerve_Tibial	0.028147038	0.046386099
ENSG00000119782	Nerve_Tibial	0.070836838	0.020248337
ENSG00000115128	Nerve_Tibial	0.084910578	0.079658529
ENSG00000219626	Nerve_Tibial	0.073439929	0.005110448
ENSG00000115129	Nerve_Tibial	0.100872873	0.004421175
ENSG00000176732	Nerve_Tibial	0.057156186	0.004485529
ENSG00000186453	Nerve_Tibial	0.027803233	0.045958284
ENSG00000198399	Nerve_Tibial	0.040633709	0.070709282
ENSG00000084676	Nerve_Tibial	0.064948631	0.013535123
ENSG00000184924	Nerve_Tibial	0.059367211	0.070916269
ENSG00000138092	Nerve_Tibial	0.008584923	0.013902705
ENSG00000138031	Nerve_Tibial	0.036636786	0.028649877
ENSG00000115137	Nerve_Tibial	0.060945147	0.048113582
ENSG00000084710	Nerve_Tibial	0.006703715	0.007577232
ENSG00000115138	Nerve_Tibial	0.085194487	0.007092011
ENSG00000119772	Nerve_Tibial	0.102844564	0.020960897
ENSG00000138101	Nerve_Tibial	0.015862173	0.016169894
ENSG00000143970	Nerve_Tibial	0.011574144	0.025117688
ENSG00000084731	Nerve_Tibial	0.01733505	0.004206296
ENSG00000084733	Nerve_Tibial	0.033983644	0.004902697
ENSG00000157833	Nerve_Tibial	0.071095479	0.016828666
ENSG00000138029	Nerve_Tibial	0.108860588	0.007088347
ENSG00000084754	Nerve_Tibial	0.127193888	0.009588654
ENSG00000138018	Nerve_Tibial	0.027220002	0.003176325
ENSG00000173567	Nerve_Tibial	0.006289444	0.00168346
ENSG00000157856	Nerve_Tibial	0.005172296	0.000759022
ENSG00000115155	Nerve_Tibial	0.032515001	0.017683233
ENSG00000173557	Nerve_Tibial	0.011378097	0.017680997
ENSG00000171303	Nerve_Tibial	0.117191302	0.020159573
ENSG00000213699	Nerve_Tibial	0.141370237	0.010684944
ENSG00000115163	Nerve_Tibial	0.011491544	0.013817446
ENSG00000084764	Nerve_Tibial	0.096548162	0.060638049
ENSG00000119777	Nerve_Tibial	0.062599603	0.031842784
ENSG00000084693	Nerve_Tibial	0.015024261	0.110390851
ENSG00000228474	Nerve_Tibial	0.066169551	0.034266453
ENSG00000138080	Nerve_Tibial	0.036858915	0.020349764
ENSG00000138030	Nerve_Tibial	0.10428812	0.030004548
ENSG00000138028	Nerve_Tibial	0.033014066	0.001603363
ENSG00000143994	Nerve_Tibial	0.134917208	0.005274136
ENSG00000138073	Nerve_Tibial	0.084841129	0.011938187
ENSG00000138085	Nerve_Tibial	0.03070431	0.048687919
ENSG00000138074	Nerve_Tibial	0.051161411	0.001600642
ENSG00000084774	Nerve_Tibial	0.029563606	0.00472972
ENSG00000163793	Nerve_Tibial	0.04350158	0.009447368
ENSG00000115194	Nerve_Tibial	0.032546024	0.012204882
ENSG00000138100	Nerve_Tibial	0.048680033	0.071799969
ENSG00000163794	Nerve_Tibial	0.051804765	0.005079354
ENSG00000115204	Nerve_Tibial	0.027980771	0.007855689
ENSG00000115207	Nerve_Tibial	0.074251723	0.029551739
ENSG00000115211	Nerve_Tibial	0.070023014	0.007633841
ENSG00000115234	Nerve_Tibial	0.09144804	0.039791564
ENSG00000163795	Nerve_Tibial	0.104352002	0.021189937
ENSG00000115241	Nerve_Tibial	0.162251231	0.031579091
ENSG00000115216	Nerve_Tibial	0.022938055	0.022483856
ENSG00000157992	Nerve_Tibial	0.04324403	0.005068775
ENSG00000138002	Nerve_Tibial	0.117047558	0.002991861
ENSG00000115226	Nerve_Tibial	0.102904279	0.016361823
ENSG00000084734	Nerve_Tibial	0.11421293	0.021238551
ENSG00000221843	Nerve_Tibial	0.044111809	0.010013015
ENSG00000243943	Nerve_Tibial	0.029068171	0.001160505
ENSG00000198522	Nerve_Tibial	0.134111052	0.039215022
ENSG00000176714	Nerve_Tibial	0.056645289	0.010478869
ENSG00000119760	Nerve_Tibial	0.059820887	0.016552024
ENSG00000163798	Nerve_Tibial	0.128203159	0.01997491
ENSG00000243147	Nerve_Tibial	0.079707207	0.03678273
ENSG00000158019	Nerve_Tibial	0.115463163	0.025852633
ENSG00000171174	Nerve_Tibial	0.088102547	0.020105703
ENSG00000075426	Nerve_Tibial	0.046897889	0.017592349
ENSG00000163803	Nerve_Tibial	0.057897642	0.002558675
ENSG00000213639	Nerve_Tibial	0.053198016	0.004262778
ENSG00000163806	Nerve_Tibial	0.020029213	0.015684859
ENSG00000171103	Nerve_Tibial	0.044212645	0.022969686
ENSG00000163811	Nerve_Tibial	0.119565194	0.004231878
ENSG00000189350	Nerve_Tibial	0.012088925	0.010572637
ENSG00000179270	Nerve_Tibial	0.070106383	0.016237661
ENSG00000115295	Nerve_Tibial	0.057757571	0.026338648
ENSG00000171094	Nerve_Tibial	0.123456906	0.015757489
ENSG00000119801	Nerve_Tibial	0.029665105	0.001964637
ENSG00000213626	Nerve_Tibial	0.118753538	0.033211542
ENSG00000172954	Nerve_Tibial	0.011497505	0.003493504
ENSG00000162949	Nerve_Tibial	0.025914684	0.002028178
ENSG00000158089	Nerve_Tibial	0.077288908	0.025582352
ENSG00000214711	Nerve_Tibial	0.010752039	0.014340286
ENSG00000013016	Nerve_Tibial	0.010274158	0.008780159
ENSG00000162959	Nerve_Tibial	0.095261481	0.01841647
ENSG00000162961	Nerve_Tibial	0.062007349	0.00025927
ENSG00000021574	Nerve_Tibial	0.040433122	0.052926203
ENSG00000152683	Nerve_Tibial	0.03013338	0.016957711
ENSG00000091106	Nerve_Tibial	0.019569682	0.007961601
ENSG00000119820	Nerve_Tibial	0.030020567	0.02798095
ENSG00000115760	Nerve_Tibial	0.040132661	0.008506521
ENSG00000018699	Nerve_Tibial	0.089111666	0.004558665
ENSG00000049323	Nerve_Tibial	0.059043817	0.002868743
ENSG00000152689	Nerve_Tibial	0.025040801	0.034364014
ENSG00000119812	Nerve_Tibial	0.032825099	0.001721206
ENSG00000150938	Nerve_Tibial	0.038444493	0.023926774
ENSG00000171055	Nerve_Tibial	0.008230455	0.005643122
ENSG00000205221	Nerve_Tibial	0.029212026	0.018261662
ENSG00000115808	Nerve_Tibial	0.058637483	0.003301573
ENSG00000008869	Nerve_Tibial	0.025080307	0.005021299
ENSG00000152133	Nerve_Tibial	0.019716175	0.009969217
ENSG00000055332	Nerve_Tibial	0.077674748	0.006559911
ENSG00000218739	Nerve_Tibial	0.059724855	0.021663214
ENSG00000115816	Nerve_Tibial	0.073831165	0.003473349
ENSG00000003509	Nerve_Tibial	0.024291735	0.013144263
ENSG00000115825	Nerve_Tibial	0.102201442	0.014810996
ENSG00000115828	Nerve_Tibial	0.063254853	0.004759405
ENSG00000163171	Nerve_Tibial	0.076230992	0.010821155
ENSG00000115841	Nerve_Tibial	0.013722356	0.003784607
ENSG00000138061	Nerve_Tibial	0.074758167	0.024162737
ENSG00000119787	Nerve_Tibial	0.048885713	0.003021533
ENSG00000143889	Nerve_Tibial	0.047125396	0.000430083
ENSG00000143891	Nerve_Tibial	0.010795889	0.013297311
ENSG00000115875	Nerve_Tibial	0.062988772	0.0345164
ENSG00000152147	Nerve_Tibial	0.044638473	0.024305331
ENSG00000163214	Nerve_Tibial	0.080158451	0.025628383
ENSG00000188010	Nerve_Tibial	0.092990988	0.019708131
ENSG00000214694	Nerve_Tibial	0.06156143	0.051133469
ENSG00000115904	Nerve_Tibial	0.076521236	0.044183949
ENSG00000205111	Nerve_Tibial	0.042893088	0.034635093
ENSG00000011566	Nerve_Tibial	0.028118075	0.021304146
ENSG00000152154	Nerve_Tibial	0.0391602	0.023020935
ENSG00000138050	Nerve_Tibial	0.033375786	0.012199056
ENSG00000183023	Nerve_Tibial	0.027359575	0.010707231
ENSG00000205086	Nerve_Tibial	0.036509141	0.055924032
ENSG00000162878	Nerve_Tibial	0.019558245	0.034805842
ENSG00000143924	Nerve_Tibial	0.038151565	0.005361347
ENSG00000115944	Nerve_Tibial	0.101706662	0.014920188
ENSG00000171126	Nerve_Tibial	0.022791161	0.000193983
ENSG00000057935	Nerve_Tibial	0.023169448	0.01509179
ENSG00000162881	Nerve_Tibial	0.095990198	0.017148295
ENSG00000162882	Nerve_Tibial	0.082136697	0.011816634
ENSG00000152518	Nerve_Tibial	0.030444661	0.086826968
ENSG00000115970	Nerve_Tibial	0.041946881	0.00354705
ENSG00000152527	Nerve_Tibial	0.06341591	0.001005225
ENSG00000223658	Nerve_Tibial	0.007200983	0.036242267
ENSG00000138036	Nerve_Tibial	0.057442466	0.000604099
ENSG00000138075	Nerve_Tibial	0.10090068	0.007687318
ENSG00000138095	Nerve_Tibial	0.05474462	0.016762417
ENSG00000138032	Nerve_Tibial	0.010238627	0.022732723
ENSG00000138079	Nerve_Tibial	0.012252456	0.017289365
ENSG00000138078	Nerve_Tibial	0.049804624	0.003732063
ENSG00000143919	Nerve_Tibial	0.071297854	0.008970314
ENSG00000138083	Nerve_Tibial	0.040233346	0.030686223
ENSG00000170577	Nerve_Tibial	0.049972155	0.016578481
ENSG00000068784	Nerve_Tibial	0.042708093	0.055892217
ENSG00000171132	Nerve_Tibial	0.096023518	0.00489406
ENSG00000116016	Nerve_Tibial	0.085138629	0.002734399
ENSG00000250565	Nerve_Tibial	0.041470321	0.009201861
ENSG00000119729	Nerve_Tibial	0.066712389	0.001267554
ENSG00000151665	Nerve_Tibial	0.036698775	0.031350556
ENSG00000119878	Nerve_Tibial	0.058964978	0.004810534
ENSG00000171150	Nerve_Tibial	0.037284147	0.028394864
ENSG00000068724	Nerve_Tibial	0.010970121	0.004887649
ENSG00000180398	Nerve_Tibial	0.031190602	0.039286965
ENSG00000239605	Nerve_Tibial	0.034984668	0.058449407
ENSG00000143933	Nerve_Tibial	0.003263333	0.030970568
ENSG00000119888	Nerve_Tibial	0.050066727	0.012347877
ENSG00000095002	Nerve_Tibial	0.087911513	0.004116503
ENSG00000184261	Nerve_Tibial	0.009845196	0.003664219
ENSG00000116062	Nerve_Tibial	0.026078332	0.008027069
ENSG00000138081	Nerve_Tibial	0.037715678	0.006133157
ENSG00000170802	Nerve_Tibial	0.05562522	0.006798817
ENSG00000162869	Nerve_Tibial	0.031278467	0.006334445
ENSG00000243244	Nerve_Tibial	0.035991735	0.011383927
ENSG00000242441	Nerve_Tibial	0.068697415	0.042484667
ENSG00000138039	Nerve_Tibial	0.078678348	0.005402602
ENSG00000068781	Nerve_Tibial	0.06290945	0.022566336
ENSG00000179915	Nerve_Tibial	0.14871037	0.003984096
ENSG00000143942	Nerve_Tibial	0.071434701	0.014234175
ENSG00000068912	Nerve_Tibial	0.072698865	0.044763286
ENSG00000115239	Nerve_Tibial	0.035064461	0.011746124
ENSG00000119737	Nerve_Tibial	0.099822961	0.003694044
ENSG00000068878	Nerve_Tibial	0.089600662	0.002225592
ENSG00000170634	Nerve_Tibial	0.031252055	4.63E-06
ENSG00000178021	Nerve_Tibial	0.073146573	0.01157331
ENSG00000177994	Nerve_Tibial	0.10713572	0.034672672
ENSG00000115306	Nerve_Tibial	0.046857804	0.001143117
ENSG00000214595	Nerve_Tibial	0.071951315	0.00128211
ENSG00000115310	Nerve_Tibial	0.10944423	0.018374497
ENSG00000143947	Nerve_Tibial	0.089729865	0.006394907
ENSG00000162994	Nerve_Tibial	0.014562328	0.020883897
ENSG00000085760	Nerve_Tibial	0.069029548	0.015658151
ENSG00000115355	Nerve_Tibial	0.01238679	0.027474748
ENSG00000163001	Nerve_Tibial	0.079404081	0.032512281
ENSG00000275052	Nerve_Tibial	0.042385107	0.012525742
ENSG00000138035	Nerve_Tibial	0.041299462	0.001835244
ENSG00000115380	Nerve_Tibial	0.063640912	0.004844261
ENSG00000055813	Nerve_Tibial	0.036080567	0.000559001
ENSG00000028116	Nerve_Tibial	0.052179647	0.003663908
ENSG00000115392	Nerve_Tibial	0.102473417	0.00285987
ENSG00000119866	Nerve_Tibial	0.02720386	0.001274205
ENSG00000115421	Nerve_Tibial	0.025357947	0.007141381
ENSG00000162924	Nerve_Tibial	0.04009938	0.013711475
ENSG00000162928	Nerve_Tibial	0.003000495	0.006168572
ENSG00000162927	Nerve_Tibial	0.133532162	0.014221029
ENSG00000162929	Nerve_Tibial	0.139963342	0.001143126
ENSG00000237651	Nerve_Tibial	0.021494194	0.002241399
ENSG00000115464	Nerve_Tibial	0.013578421	0.018296913
ENSG00000082898	Nerve_Tibial	0.05619228	0.005550983
ENSG00000170264	Nerve_Tibial	0.042160521	2.85E-05
ENSG00000115484	Nerve_Tibial	0.096576121	0.014441157
ENSG00000173163	Nerve_Tibial	0.080478338	0.004097851
ENSG00000170340	Nerve_Tibial	0.010631133	0.002195101
ENSG00000186889	Nerve_Tibial	0.023909568	0.014050976
ENSG00000115504	Nerve_Tibial	0.089184963	0.003774284
ENSG00000115507	Nerve_Tibial	0.02774751	0.011605919
ENSG00000014641	Nerve_Tibial	0.081461735	0.000476613
ENSG00000143951	Nerve_Tibial	0.017815856	0.006009248
[truncated: 105,586 more rows]
