# Supplementary material for: Impact of admixture and ancestry on eQTL analysis and GWAS colocalization in GTEx
Source: Genome Biol. 2020 Sep 11;21:233. doi: 10.1186/s13059-020-02113-0 (PMC7488497; doi:10.1186/s13059-020-02113-0)
Supplement: Supplementary file 5 — Additional file 5: Table S4. 117AX GlobalAA and LocalAA lead eVariants for all tested genes. [file 13059_2020_2113_MOESM5_ESM.txt]

# gene_id: Ensembl gene ID for gene
# tissue: Tissue in which eQTL was identified
# count: Number of variants tested for an association with gene expression of gene_id
# pval_nominal_global: Nominal P-value of the GlobalAA lead variant(s) (i.e. minimum nominal P-value of all tested associations for this gene)
# lead_variants_global: GTEx variant ID(s) for GlobalAA lead variant(s), semicolon-separated
# pval_nominal_local: Nominal P-value of the LocalAA lead variant(s)
# lead_variants_local: GTEx variant ID(s) for LocalAA lead variant(s), semicolon-separated
# lead_variant_LD: LD (PLINK R-squared) between one GlobalAA lead variant and one LocalAA lead variant for each gene; only tested if the lead variant sets were non-overlapping
# overlapping_lead_variants: Binary 1 (yes) or 0 (no) to indicate if the intersection of LocalAA and GlobalAA lead variants IDs is non-zero
gene_id	tissue	count	pval_nominal_global	lead_variants_global	pval_nominal_local	lead_variants_local	lead_variant_LD	overlapping_lead_variants
ENSG00000000419.12	Adipose_Subcutaneous	6206	0.004570823	chr20_53261420_A_G_b38	0.002422101	chr20_51525338_G_A_b38	0.149447	0
ENSG00000000419.12	Artery_Tibial	6207	0.000275556	chr20_52769060_A_G_b38	0.000531262	chr20_51829651_G_A_b38;chr20_51829799_G_A_b38;chr20_51830410_G_A_b38;chr20_51832674_G_A_b38;chr20_51832822_T_C_b38	1	0
ENSG00000000419.12	Lung	6174	0.000945327	chr20_51426509_A_G_b38	0.001134847	chr20_53293143_G_A_b38	1	0
ENSG00000000419.12	Muscle_Skeletal	6201	0.000400719	chr20_53285706_G_A_b38	0.000302242	chr20_53285706_G_A_b38	NA	1
ENSG00000000419.12	Nerve_Tibial	6203	0.000754428	chr20_51751709_T_A_b38;chr20_51751883_C_T_b38;chr20_51754708_A_T_b38	0.000684934	chr20_53071269_G_C_b38	1	0
ENSG00000000419.12	Skin_Not_Sun_Exposed_Suprapubic	5387	0.000115837	chr20_53288191_G_A_b38	0.00019548	chr20_53288191_G_A_b38	NA	1
ENSG00000000419.12	Whole_Blood	6205	0.000232022	chr20_51989345_T_G_b38	0.000789038	chr20_51989345_T_G_b38	NA	1
ENSG00000000457.13	Adipose_Subcutaneous	6126	0.001598561	chr1_169688123_C_A_b38;chr1_169688221_G_A_b38	0.00026482	chr1_169757024_C_G_b38;chr1_169758593_G_A_b38;chr1_169761346_G_A_b38	0.145396	0
ENSG00000000457.13	Artery_Tibial	6124	0.000423611	chr1_170256877_G_A_b38	0.000188975	chr1_170256877_G_A_b38	NA	1
ENSG00000000457.13	Lung	6000	1.27E-04	chr1_170650183_A_T_b38	2.03E-04	chr1_170650183_A_T_b38	NA	1
ENSG00000000457.13	Muscle_Skeletal	6127	2.73E-05	chr1_169503661_A_G_b38;chr1_169506814_A_G_b38;chr1_169508336_A_C_b38;chr1_169521163_T_C_b38;chr1_169529596_T_C_b38	4.08011E-05	chr1_169503661_A_G_b38;chr1_169506814_A_G_b38;chr1_169508336_A_C_b38;chr1_169521163_T_C_b38;chr1_169529596_T_C_b38	NA	1
ENSG00000000457.13	Nerve_Tibial	6118	3.78385E-05	chr1_169598307_C_A_b38	0.000325293	chr1_169598307_C_A_b38	NA	1
ENSG00000000457.13	Skin_Not_Sun_Exposed_Suprapubic	5472	0.000555251	chr1_170304839_T_A_b38	0.001799419	chr1_170854255_G_T_b38	0.360675	0
ENSG00000000457.13	Whole_Blood	6126	0.000172736	chr1_169965677_G_A_b38	0.000427687	chr1_169965677_G_A_b38	NA	1
ENSG00000000460.16	Adipose_Subcutaneous	6346	0.001853391	chr1_169604928_A_T_b38	0.00030608	chr1_170208695_T_G_b38	0.295157	0
ENSG00000000460.16	Artery_Tibial	6344	0.001555231	chr1_168788658_C_T_b38	0.001531696	chr1_168723012_T_C_b38	0.611567	0
ENSG00000000460.16	Lung	6229	6.66E-04	chr1_170448975_A_C_b38	0.001111152	chr1_168964274_A_G_b38	0.1	0
ENSG00000000460.16	Muscle_Skeletal	6347	0.001619546	chr1_168934029_C_T_b38	0.00269935	chr1_169579802_T_C_b38	0.218542	0
ENSG00000000460.16	Nerve_Tibial	6337	4.03731E-05	chr1_169603407_C_T_b38	0.000231255	chr1_169775506_C_T_b38	0.319346	0
ENSG00000000460.16	Skin_Not_Sun_Exposed_Suprapubic	5711	0.000175142	chr1_170242484_A_G_b38	0.000864298	chr1_168837281_C_T_b38;chr1_168838004_G_C_b38;chr1_168838564_A_G_b38;chr1_168844045_T_C_b38;chr1_168853510_G_C_b38;chr1_168856380_A_G_b38;chr1_168857516_A_G_b38;chr1_168859254_C_A_b38	0.54329	0
ENSG00000000460.16	Whole_Blood	6346	0.001695005	chr1_169554685_T_G_b38	0.000510183	chr1_169554685_T_G_b38	NA	1
ENSG00000000938.12	Adipose_Subcutaneous	3662	0.000263262	chr1_27031799_T_C_b38	0.000176371	chr1_27031799_T_C_b38	NA	1
ENSG00000000938.12	Artery_Tibial	3668	0.001083672	chr1_27669627_C_T_b38	1.02E-03	chr1_27669627_C_T_b38	NA	1
ENSG00000000938.12	Lung	3580	0.00163539	chr1_26355785_C_T_b38;chr1_26356836_G_A_b38;chr1_26372773_C_T_b38	0.002654172	chr1_26355566_A_T_b38;chr1_26363316_A_G_b38	1	0
ENSG00000000938.12	Muscle_Skeletal	3667	0.000461989	chr1_27683599_C_T_b38	0.000673208	chr1_27683599_C_T_b38	NA	1
ENSG00000000938.12	Nerve_Tibial	3667	0.000320063	chr1_27951072_T_G_b38;chr1_27951158_T_C_b38	4.55802E-05	chr1_27951072_T_G_b38;chr1_27951158_T_C_b38	NA	1
ENSG00000000938.12	Skin_Not_Sun_Exposed_Suprapubic	3652	0.001962934	chr1_27072996_G_A_b38	0.001400282	chr1_27072996_G_A_b38	NA	1
ENSG00000000938.12	Whole_Blood	3668	0.002239581	chr1_28189967_A_G_b38	0.002321445	chr1_26642627_C_T_b38	1	0
ENSG00000000971.15	Adipose_Subcutaneous	4596	0.002168304	chr1_195946244_C_T_b38	0.004838328	chr1_195946244_C_T_b38	NA	1
ENSG00000000971.15	Artery_Tibial	4589	0.006202641	chr1_196036695_G_A_b38;chr1_196037261_A_ATTACT_b38	0.002803919	chr1_195889736_G_A_b38	0.414358	0
ENSG00000000971.15	Lung	4488	0.000887915	chr1_196128494_T_TA_b38	0.000206855	chr1_196128494_T_TA_b38	NA	1
ENSG00000000971.15	Muscle_Skeletal	4604	0.000245258	chr1_197226520_C_T_b38;chr1_197229603_C_T_b38	0.000136013	chr1_197201422_TGA_T_b38	0.972922	0
ENSG00000000971.15	Nerve_Tibial	4593	0.0005304	chr1_197458567_C_A_b38;chr1_197468644_C_G_b38	0.001587541	chr1_197515884_G_A_b38	1	0
ENSG00000000971.15	Skin_Not_Sun_Exposed_Suprapubic	4563	0.000907258	chr1_196103816_G_A_b38;chr1_196114488_T_G_b38;chr1_196115362_C_T_b38	0.002446873	chr1_196943285_C_T_b38	1	0
ENSG00000000971.15	Whole_Blood	4599	0.004980619	chr1_195901175_G_A_b38	0.004238702	chr1_196250204_A_G_b38	0.732293	0
ENSG00000001036.13	Adipose_Subcutaneous	5116	2.02E-04	chr6_143805889_G_C_b38	2.64E-04	chr6_143010557_T_A_b38	0.00551724	0
ENSG00000001036.13	Artery_Tibial	5114	0.000215334	chr6_143220843_C_G_b38	0.000121418	chr6_143220843_C_G_b38	NA	1
ENSG00000001036.13	Lung	5055	0.000326673	chr6_143537877_C_A_b38	0.000348088	chr6_143709611_G_T_b38	0.273871	0
ENSG00000001036.13	Muscle_Skeletal	5118	0.00024387	chr6_143648352_A_G_b38;chr6_143648382_C_T_b38	0.000715903	chr6_143648352_A_G_b38;chr6_143648382_C_T_b38	NA	1
ENSG00000001036.13	Nerve_Tibial	5108	0.002129683	chr6_142250251_C_T_b38;chr6_142250648_G_C_b38	0.001065722	chr6_144156112_G_A_b38	0.26408	0
ENSG00000001036.13	Skin_Not_Sun_Exposed_Suprapubic	5092	3.01E-05	chr6_143746787_A_T_b38	5.78E-05	chr6_143627538_T_G_b38	0.684211	0
ENSG00000001036.13	Whole_Blood	5118	3.00649E-05	chr6_142642394_C_G_b38	5.98917E-05	chr6_142642394_C_G_b38	NA	1
ENSG00000001084.10	Adipose_Subcutaneous	6224	0.000692879	chr6_54080813_C_T_b38	0.001696936	chr6_54144269_A_G_b38;chr6_54147145_A_G_b38;chr6_54168208_T_C_b38;chr6_54178667_A_T_b38	0.518278	0
ENSG00000001084.10	Artery_Tibial	6228	2.70E-03	chr6_53652237_G_A_b38;chr6_53653056_C_G_b38	2.16E-03	chr6_53652237_G_A_b38;chr6_53653056_C_G_b38	NA	1
ENSG00000001084.10	Lung	6135	3.57E-03	chr6_53520677_C_T_b38	3.44E-03	chr6_53900183_G_A_b38	0.136032	0
ENSG00000001084.10	Muscle_Skeletal	6230	0.0006803	chr6_53175610_GA_G_b38;chr6_53175776_C_A_b38	0.000597679	chr6_53175610_GA_G_b38;chr6_53175776_C_A_b38	NA	1
ENSG00000001084.10	Nerve_Tibial	6206	3.01E-05	chr6_53682073_C_T_b38	6.87E-05	chr6_53393472_T_G_b38	0.321268	0
ENSG00000001084.10	Skin_Not_Sun_Exposed_Suprapubic	6200	0.000479924	chr6_52756444_A_G_b38	0.000487724	chr6_52756444_A_G_b38	NA	1
ENSG00000001084.10	Whole_Blood	6230	0.000221585	chr6_54308081_T_G_b38	0.000399445	chr6_54308081_T_G_b38	NA	1
ENSG00000001167.14	Adipose_Subcutaneous	6233	1.74E-03	chr6_41308053_A_G_b38	0.003138074	chr6_40951276_TC_T_b38	0.0387655	0
ENSG00000001167.14	Artery_Tibial	6230	7.6713E-05	chr6_40771358_T_G_b38	8.55368E-05	chr6_40771358_T_G_b38	NA	1
ENSG00000001167.14	Lung	6139	5.48E-05	chr6_41485017_C_T_b38	4.42E-05	chr6_41485017_C_T_b38	NA	1
ENSG00000001167.14	Muscle_Skeletal	6233	2.46E-04	chr6_41485017_C_T_b38	5.36E-04	chr6_41485017_C_T_b38	NA	1
ENSG00000001167.14	Nerve_Tibial	6231	1.59669E-05	chr6_41185009_T_A_b38	4.09184E-05	chr6_41170503_G_A_b38;chr6_41175606_G_C_b38;chr6_41184148_CA_C_b38	1	0
ENSG00000001167.14	Skin_Not_Sun_Exposed_Suprapubic	6203	0.000964422	chr6_40646616_G_A_b38;chr6_40647534_A_G_b38	0.000510732	chr6_41513422_A_G_b38;chr6_41513473_A_T_b38	0.447727	0
ENSG00000001167.14	Whole_Blood	6231	3.01623E-05	chr6_41529297_C_A_b38	7.18443E-05	chr6_41520640_G_A_b38;chr6_41522644_G_C_b38	0.938276	0
ENSG00000001460.17	Adipose_Subcutaneous	5807	1.38E-03	chr1_24473302_C_T_b38;chr1_24473371_T_TG_b38	0.004768939	chr1_24473302_C_T_b38;chr1_24473371_T_TG_b38	NA	1
ENSG00000001460.17	Artery_Tibial	5790	9.24674E-05	chr1_23408748_G_T_b38	0.000256245	chr1_23408748_G_T_b38	NA	1
ENSG00000001460.17	Lung	5746	0.001424793	chr1_24982768_A_G_b38	0.001034868	chr1_24582128_T_G_b38;chr1_24582134_A_C_b38	0.200845	0
ENSG00000001460.17	Muscle_Skeletal	5807	4.56E-05	chr1_24873231_T_G_b38	5.93286E-05	chr1_24873231_T_G_b38	NA	1
ENSG00000001460.17	Nerve_Tibial	5799	2.48457E-05	chr1_24922111_C_T_b38;chr1_24923197_C_A_b38	2.37609E-05	chr1_24922111_C_T_b38;chr1_24923197_C_A_b38	NA	1
ENSG00000001460.17	Skin_Not_Sun_Exposed_Suprapubic	5769	0.003252744	chr1_24939985_G_T_b38	0.000487369	chr1_24987355_A_AC_b38	0.534075	0
ENSG00000001460.17	Whole_Blood	5807	0.001314443	chr1_24428429_A_C_b38	0.001668865	chr1_24428429_A_C_b38	NA	1
ENSG00000001461.16	Adipose_Subcutaneous	5810	6.44E-04	chr1_23905799_C_A_b38;chr1_23906822_G_A_b38;chr1_23907258_G_T_b38;chr1_23907551_C_T_b38	6.73E-04	chr1_23930236_T_G_b38	1	0
ENSG00000001461.16	Artery_Tibial	5793	3.93E-04	chr1_24394092_T_C_b38;chr1_24399599_G_C_b38;chr1_24401407_C_T_b38	1.15E-04	chr1_23881014_A_G_b38	0.0388212	0
ENSG00000001461.16	Lung	5749	6.36339E-05	chr1_24966107_C_T_b38	0.00013062	chr1_24897414_C_A_b38	0.679235	0
ENSG00000001461.16	Muscle_Skeletal	5810	0.000208862	chr1_23914160_C_T_b38;chr1_23914169_T_C_b38;chr1_23914183_T_C_b38;chr1_23914355_T_C_b38	0.000140653	chr1_24859578_T_C_b38	0.178658	0
ENSG00000001461.16	Nerve_Tibial	5802	0.000145274	chr1_24057869_T_C_b38;chr1_24057938_T_C_b38;chr1_24058093_C_G_b38;chr1_24058516_G_A_b38;chr1_24058698_C_A_b38;chr1_24058840_T_C_b38	0.000335187	chr1_24254926_T_C_b38	0.277729	0
ENSG00000001461.16	Skin_Not_Sun_Exposed_Suprapubic	5772	1.48738E-05	chr1_24390376_G_C_b38;chr1_24390399_A_G_b38;chr1_24390643_T_C_b38	0.000166253	chr1_24390376_G_C_b38;chr1_24390399_A_G_b38;chr1_24390643_T_C_b38	NA	1
ENSG00000001461.16	Whole_Blood	5810	0.00370325	chr1_24527157_GAGTAACTAGGACT_G_b38;chr1_24527173_A_AT_b38	0.004085594	chr1_25071551_G_A_b38	0.379311	0
ENSG00000001561.6	Adipose_Subcutaneous	5023	0.00024552	chr6_46184250_C_T_b38;chr6_46186027_C_T_b38;chr6_46191203_G_T_b38;chr6_46191601_GAGATGGAAA_G_b38	0.000474863	chr6_46188296_T_A_b38	1	0
ENSG00000001561.6	Artery_Tibial	5028	0.000672439	chr6_46973827_G_A_b38	0.002812544	chr6_46519801_A_AAG_b38	0.0689705	0
ENSG00000001561.6	Lung	4991	0.000101053	chr6_45934662_C_T_b38	0.000225555	chr6_45934662_C_T_b38	NA	1
ENSG00000001561.6	Muscle_Skeletal	5028	4.47216E-05	chr6_45723890_G_A_b38	7.0438E-05	chr6_45594223_A_G_b38	0.794787	0
ENSG00000001561.6	Nerve_Tibial	5017	8.11391E-05	chr6_45354276_T_C_b38;chr6_45364568_A_G_b38;chr6_45367964_T_G_b38	5.11401E-05	chr6_45354276_T_C_b38;chr6_45364568_A_G_b38;chr6_45367964_T_G_b38	NA	1
ENSG00000001561.6	Skin_Not_Sun_Exposed_Suprapubic	5010	0.00041481	chr6_46529288_G_A_b38;chr6_46533512_G_A_b38;chr6_46534115_G_A_b38;chr6_46537988_T_TA_b38	0.001932159	chr6_46529288_G_A_b38;chr6_46533512_G_A_b38;chr6_46534115_G_A_b38;chr6_46537988_T_TA_b38	NA	1
ENSG00000001561.6	Whole_Blood	5028	9.74792E-07	chr6_47126621_C_T_b38	1.47521E-06	chr6_47126621_C_T_b38	NA	1
ENSG00000001617.11	Adipose_Subcutaneous	3006	0.000287766	chr3_50877727_G_A_b38	0.000372841	chr3_50877727_G_A_b38	NA	1
ENSG00000001617.11	Artery_Tibial	3006	0.014375329	chr3_50043340_C_G_b38	0.021373708	chr3_50159100_C_T_b38	1	0
ENSG00000001617.11	Lung	2943	0.005144002	chr3_50369825_A_C_b38	0.001661623	chr3_50369825_A_C_b38	NA	1
ENSG00000001617.11	Muscle_Skeletal	3006	0.002135781	chr3_50200112_C_T_b38	0.00739155	chr3_50200112_C_T_b38	NA	1
ENSG00000001617.11	Nerve_Tibial	3006	0.001847753	chr3_50200112_C_T_b38	0.000696327	chr3_50200112_C_T_b38	NA	1
ENSG00000001617.11	Skin_Not_Sun_Exposed_Suprapubic	3004	0.001144871	chr3_49857619_G_C_b38	0.000743479	chr3_49857619_G_C_b38	NA	1
ENSG00000001617.11	Whole_Blood	3005	0.02894014	chr3_50312157_A_G_b38	0.027941605	chr3_50145621_G_T_b38	1	0
ENSG00000001626.14	Artery_Tibial	4510	0.000895774	chr7_117836709_G_A_b38	0.000662421	chr7_117836709_G_A_b38	NA	1
ENSG00000001626.14	Lung	4439	0.000599024	chr7_117911909_C_A_b38;chr7_117927522_T_C_b38	0.000570583	chr7_117808176_C_T_b38	0.837573	0
ENSG00000001626.14	Nerve_Tibial	4492	0.000201789	chr7_117905421_G_A_b38;chr7_117915882_T_C_b38;chr7_117917898_C_T_b38;chr7_117919289_T_C_b38;chr7_117935215_T_C_b38;chr7_117955775_G_A_b38	0.000527374	chr7_117902853_T_A_b38	1	0
ENSG00000001626.14	Skin_Not_Sun_Exposed_Suprapubic	4467	0.001102491	chr7_118514374_G_A_b38;chr7_118514815_T_C_b38;chr7_118517032_G_A_b38;chr7_118517368_A_G_b38;chr7_118518367_A_G_b38;chr7_118518368_C_T_b38;chr7_118520672_G_T_b38;chr7_118521652_C_G_b38;chr7_118522104_G_A_b38;chr7_118522407_A_T_b38	0.003529099	chr7_117835129_C_G_b38	1	0
ENSG00000001629.9	Adipose_Subcutaneous	3747	0.000968878	chr7_91865348_T_G_b38	0.000684862	chr7_91919781_C_T_b38	1	0
ENSG00000001629.9	Artery_Tibial	3750	0.000727233	chr7_91715723_A_G_b38	0.000137482	chr7_91715723_A_G_b38	NA	1
ENSG00000001629.9	Lung	3704	0.001082815	chr7_92225017_C_T_b38	0.001064503	chr7_92180343_C_G_b38	1	0
ENSG00000001629.9	Muscle_Skeletal	3750	0.004766389	chr7_93588204_C_CT_b38	0.001128974	chr7_93588204_C_CT_b38	NA	1
ENSG00000001629.9	Nerve_Tibial	3736	0.000585281	chr7_92746813_C_T_b38;chr7_92747869_T_C_b38;chr7_92748787_A_G_b38;chr7_92762167_A_G_b38	0.000111099	chr7_93439652_A_G_b38	0.0994282	0
ENSG00000001629.9	Skin_Not_Sun_Exposed_Suprapubic	3741	0.001766042	chr7_93469341_C_T_b38	0.002193244	chr7_93072013_T_C_b38	0.016855	0
ENSG00000001629.9	Whole_Blood	3747	0.004769268	chr7_92894047_G_C_b38	0.002618996	chr7_92894047_G_C_b38	NA	1
ENSG00000001630.15	Adipose_Subcutaneous	3740	0.000224518	chr7_91793727_A_G_b38	0.000164281	chr7_91793727_A_G_b38	NA	1
ENSG00000001630.15	Artery_Tibial	3743	1.75E-03	chr7_91613791_C_T_b38	1.70E-03	chr7_91613791_C_T_b38	NA	1
ENSG00000001630.15	Lung	3703	0.002003726	chr7_93450426_T_C_b38	1.14E-03	chr7_93450426_T_C_b38	NA	1
ENSG00000001630.15	Muscle_Skeletal	3743	0.00089523	chr7_92120484_C_A_b38	4.32E-04	chr7_92887693_C_T_b38;chr7_92889310_T_C_b38	0.0571244	0
ENSG00000001630.15	Nerve_Tibial	3729	0.003628217	chr7_92671726_C_T_b38	0.005068456	chr7_92657062_A_G_b38;chr7_92657666_C_T_b38	0.560956	0
ENSG00000001630.15	Skin_Not_Sun_Exposed_Suprapubic	3733	0.000582722	chr7_91522826_T_C_b38;chr7_91530125_C_T_b38	0.001341613	chr7_91522826_T_C_b38;chr7_91530125_C_T_b38	NA	1
ENSG00000001630.15	Whole_Blood	3740	0.001166245	chr7_93388828_C_A_b38	0.001409078	chr7_91534267_C_T_b38	0.358068	0
ENSG00000001631.15	Adipose_Subcutaneous	3748	0.000785534	chr7_93469341_C_T_b38	0.0009679	chr7_92468297_C_T_b38	0.390881	0
ENSG00000001631.15	Artery_Tibial	3751	0.000170807	chr7_93437694_T_C_b38	0.000386466	chr7_93454253_G_A_b38;chr7_93454396_C_T_b38;chr7_93454746_T_C_b38;chr7_93454756_C_T_b38;chr7_93454763_T_TA_b38;chr7_93457056_T_G_b38;chr7_93457518_G_C_b38;chr7_93457797_G_A_b38;chr7_93457887_A_AAG_b38;chr7_93458564_T_C_b38;chr7_93459208_G_T_b38;chr7_93459436_C_CT_b38;chr7_93460697_G_T_b38;chr7_93461274_T_C_b38;chr7_93461495_T_C_b38;chr7_93462275_T_G_b38;chr7_93462276_C_T_b38;chr7_93462419_G_C_b38…	0.488933	0
ENSG00000001631.15	Lung	3705	0.000766966	chr7_93140033_ACCACTCAGTCC_A_b38	0.00030706	chr7_93131425_T_G_b38	0.344466	0
ENSG00000001631.15	Muscle_Skeletal	3751	0.000827336	chr7_93240203_G_A_b38	0.001322359	chr7_93524748_C_G_b38	0.305776	0
ENSG00000001631.15	Nerve_Tibial	3737	0.000490382	chr7_92921800_C_T_b38	0.000551378	chr7_92427660_T_C_b38	1	0
ENSG00000001631.15	Skin_Not_Sun_Exposed_Suprapubic	3742	0.004435456	chr7_93520382_C_T_b38	0.002991831	chr7_93106861_C_T_b38	0.139169	0
ENSG00000001631.15	Whole_Blood	3748	0.003319468	chr7_91633724_T_C_b38	0.005626106	chr7_91633724_T_C_b38	NA	1
ENSG00000002016.17	Adipose_Subcutaneous	6143	7.55E-04	chr12_690131_A_C_b38	6.73E-04	chr12_950115_A_T_b38	0.158862	0
ENSG00000002016.17	Artery_Tibial	6146	7.67E-04	chr12_722717_C_T_b38	1.49E-03	chr12_722717_C_T_b38	NA	1
ENSG00000002016.17	Lung	6045	9.69443E-05	chr12_1484088_G_A_b38	2.38335E-05	chr12_1484088_G_A_b38	NA	1
ENSG00000002016.17	Muscle_Skeletal	6146	5.11E-04	chr12_1624880_G_A_b38	5.89297E-05	chr12_409820_T_C_b38	0.179282	0
ENSG00000002016.17	Nerve_Tibial	6144	0.000232482	chr12_1798210_A_G_b38	6.621E-05	chr12_1798210_A_G_b38	NA	1
ENSG00000002016.17	Skin_Not_Sun_Exposed_Suprapubic	6111	0.000528067	chr12_569231_A_C_b38	0.000453312	chr12_681116_G_A_b38	1	0
ENSG00000002016.17	Whole_Blood	6146	0.000335971	chr12_1855719_C_T_b38	6.75906E-06	chr12_1855719_C_T_b38	NA	1
ENSG00000002079.13	Artery_Tibial	4010	0.001486622	chr7_100252231_G_A_b38	0.00280162	chr7_98797187_A_C_b38;chr7_98800008_T_C_b38	0.114617	0
ENSG00000002079.13	Nerve_Tibial	3972	0.000273475	chr7_100616392_A_G_b38;chr7_100617597_A_G_b38	0.000240934	chr7_100616392_A_G_b38;chr7_100617597_A_G_b38	NA	1
ENSG00000002079.13	Skin_Not_Sun_Exposed_Suprapubic	4001	3.43E-04	chr7_100209523_C_G_b38;chr7_100212490_T_C_b38;chr7_100218814_G_A_b38;chr7_100220236_A_G_b38;chr7_100221381_CTCTG_C_b38;chr7_100222427_T_C_b38;chr7_100223758_C_G_b38;chr7_100224062_C_T_b38;chr7_100225998_A_G_b38;chr7_100226830_A_G_b38;chr7_100227935_G_A_b38	3.38E-04	chr7_98685168_C_T_b38	0.170341	0
ENSG00000002330.13	Adipose_Subcutaneous	3832	3.27E-03	chr11_64126222_C_T_b38	5.46E-04	chr11_64855313_C_T_b38	0.186102	0
ENSG00000002330.13	Artery_Tibial	3830	0.002226393	chr11_64189632_G_A_b38	0.00174894	chr11_64189632_G_A_b38	NA	1
ENSG00000002330.13	Lung	3764	1.06E-04	chr11_64476044_G_C_b38	0.000109766	chr11_64491039_A_C_b38;chr11_64491180_G_A_b38;chr11_64491637_T_C_b38;chr11_64499952_G_A_b38	0.590447	0
ENSG00000002330.13	Muscle_Skeletal	3837	3.36E-04	chr11_64501542_T_C_b38;chr11_64502466_A_G_b38	1.15E-03	chr11_64501542_T_C_b38;chr11_64502466_A_G_b38	NA	1
ENSG00000002330.13	Nerve_Tibial	3814	0.00058156	chr11_63551253_T_C_b38	0.000119143	chr11_63551253_T_C_b38	NA	1
ENSG00000002330.13	Skin_Not_Sun_Exposed_Suprapubic	3817	0.00047763	chr11_63855449_A_AAG_b38;chr11_63862063_G_C_b38;chr11_63872561_CAGAGGCCA_C_b38;chr11_63872570_TAAA_T_b38	0.000144666	chr11_63855449_A_AAG_b38;chr11_63862063_G_C_b38;chr11_63872561_CAGAGGCCA_C_b38;chr11_63872570_TAAA_T_b38	NA	1
ENSG00000002330.13	Whole_Blood	3837	1.48E-03	chr11_65348507_G_T_b38	7.31E-04	chr11_64448258_T_C_b38;chr11_64448917_C_T_b38;chr11_64449330_G_A_b38;chr11_64451189_G_T_b38	1	0
ENSG00000002549.12	Adipose_Subcutaneous	5756	6.38324E-05	chr4_16932241_T_C_b38	4.25427E-05	chr4_16964156_C_T_b38	1	0
ENSG00000002549.12	Artery_Tibial	5760	5.49238E-05	chr4_17563994_T_G_b38;chr4_17564667_T_C_b38	8.96E-05	chr4_17563994_T_G_b38;chr4_17564667_T_C_b38	NA	1
ENSG00000002549.12	Lung	5697	0.000453302	chr4_18159956_A_T_b38;chr4_18167261_T_G_b38;chr4_18179905_T_C_b38	0.000183388	chr4_18159956_A_T_b38;chr4_18167261_T_G_b38;chr4_18179905_T_C_b38	NA	1
ENSG00000002549.12	Muscle_Skeletal	5760	5.95E-05	chr4_17572292_C_T_b38	3.93E-04	chr4_17572292_C_T_b38	NA	1
ENSG00000002549.12	Nerve_Tibial	5754	0.000333055	chr4_17299895_G_A_b38	0.000474431	chr4_17294697_G_A_b38	0.902104	0
ENSG00000002549.12	Skin_Not_Sun_Exposed_Suprapubic	5740	0.000163196	chr4_17686988_T_C_b38	0.000197691	chr4_17466424_A_G_b38	0.031737	0
ENSG00000002549.12	Whole_Blood	5759	0.000319063	chr4_17104070_A_G_b38	0.000362033	chr4_17104070_A_G_b38	NA	1
ENSG00000002587.9	Adipose_Subcutaneous	7241	0.001786935	chr4_11190278_G_A_b38	1.83E-03	chr4_10700944_C_T_b38	0.298441	0
ENSG00000002587.9	Artery_Tibial	7239	2.87E-04	chr4_11631804_C_G_b38;chr4_11631831_A_C_b38;chr4_11632128_G_A_b38;chr4_11632131_C_T_b38	9.05E-04	chr4_10486997_T_C_b38	0.268954	0
ENSG00000002587.9	Lung	7174	0.001811546	chr4_11981569_G_A_b38	0.002081391	chr4_11981569_G_A_b38	NA	1
ENSG00000002587.9	Muscle_Skeletal	7244	3.28583E-05	chr4_11146864_T_C_b38	7.37E-05	chr4_11146864_T_C_b38	NA	1
ENSG00000002587.9	Nerve_Tibial	7236	8.97527E-05	chr4_11481945_T_C_b38	8.41317E-05	chr4_11481945_T_C_b38	NA	1
ENSG00000002587.9	Skin_Not_Sun_Exposed_Suprapubic	7212	0.000625598	chr4_11406961_T_C_b38	0.000360703	chr4_11318204_A_G_b38	0.662046	0
ENSG00000002587.9	Whole_Blood	7244	0.00037288	chr4_12162054_C_G_b38	0.000533211	chr4_12162054_C_G_b38	NA	1
ENSG00000002726.20	Adipose_Subcutaneous	7372	1.60634E-05	chr7_151163534_A_G_b38	0.000105829	chr7_151163534_A_G_b38	NA	1
ENSG00000002726.20	Lung	7320	2.59407E-05	chr7_151194812_T_A_b38	1.72678E-05	chr7_151194812_T_A_b38	NA	1
ENSG00000002726.20	Nerve_Tibial	7361	0.000377737	chr7_151006154_A_G_b38	0.000424695	chr7_151723421_C_T_b38	0.267182	0
ENSG00000002726.20	Skin_Not_Sun_Exposed_Suprapubic	7249	0.001025334	chr7_150531039_T_C_b38;chr7_150536966_C_T_b38;chr7_150546737_A_T_b38	0.000317068	chr7_151709308_C_CTG_b38	0.181846	0
ENSG00000002726.20	Whole_Blood	7376	3.32592E-16	chr7_150779462_A_G_b38;chr7_150780504_T_G_b38;chr7_150780551_C_T_b38;chr7_150780821_G_A_b38;chr7_150780943_G_GTTTGA_b38;chr7_150780964_T_G_b38;chr7_150781217_T_G_b38;chr7_150781297_C_T_b38;chr7_150781315_C_T_b38	1.06327E-15	chr7_150779462_A_G_b38;chr7_150780504_T_G_b38;chr7_150780551_C_T_b38;chr7_150780821_G_A_b38;chr7_150780943_G_GTTTGA_b38;chr7_150780964_T_G_b38;chr7_150781217_T_G_b38;chr7_150781297_C_T_b38;chr7_150781315_C_T_b38	NA	1
ENSG00000002745.12	Adipose_Subcutaneous	5135	8.02E-05	chr7_121874823_A_G_b38	1.91E-05	chr7_121874823_A_G_b38	NA	1
ENSG00000002745.12	Artery_Tibial	5137	0.000960235	chr7_122301358_A_C_b38	0.001423385	chr7_122301358_A_C_b38	NA	1
ENSG00000002745.12	Lung	5087	1.40E-04	chr7_121882012_G_T_b38	8.08459E-05	chr7_121882012_G_T_b38	NA	1
ENSG00000002745.12	Muscle_Skeletal	5137	0.001643485	chr7_120879521_A_ATTTT_b38	0.000902807	chr7_120879521_A_ATTTT_b38	NA	1
ENSG00000002745.12	Nerve_Tibial	5136	6.53E-06	chr7_121606236_A_G_b38	1.49E-06	chr7_121606236_A_G_b38	NA	1
ENSG00000002745.12	Skin_Not_Sun_Exposed_Suprapubic	5097	4.72E-04	chr7_121484205_A_G_b38	4.49E-04	chr7_121301989_G_A_b38	1	0
ENSG00000002745.12	Whole_Blood	5137	4.61E-05	chr7_121539563_T_G_b38;chr7_121540010_T_G_b38;chr7_121540997_A_T_b38	4.40E-05	chr7_121539563_T_G_b38;chr7_121540010_T_G_b38;chr7_121540997_A_T_b38	NA	1
ENSG00000002746.14	Adipose_Subcutaneous	6104	0.000593858	chr7_43137779_A_G_b38	1.09E-03	chr7_43137779_A_G_b38	NA	1
ENSG00000002746.14	Lung	5997	0.001367249	chr7_43957062_T_A_b38	2.97E-04	chr7_43387952_A_G_b38	0.215543	0
ENSG00000002746.14	Muscle_Skeletal	6109	1.90E-04	chr7_42883933_G_GCAGGGAGGCCTTCCTGGGCCCCCCAGAGCA_b38	7.53204E-05	chr7_43248914_T_G_b38	0.61711	0
ENSG00000002746.14	Nerve_Tibial	6100	9.71408E-05	chr7_43554961_C_T_b38	6.98872E-05	chr7_43555801_T_C_b38	1	0
ENSG00000002746.14	Skin_Not_Sun_Exposed_Suprapubic	6070	0.000119027	chr7_43318411_G_C_b38	0.00017611	chr7_42263606_C_T_b38	0.148667	0
ENSG00000002822.15	Adipose_Subcutaneous	8034	0.000252955	chr7_1643515_G_C_b38	4.62393E-06	chr7_1643515_G_C_b38	NA	1
ENSG00000002822.15	Artery_Tibial	8046	0.000315967	chr7_2210879_GC_G_b38	0.00019346	chr7_2081123_G_A_b38	0.357313	0
ENSG00000002822.15	Lung	7963	2.25E-04	chr7_2675182_G_C_b38;chr7_2676144_A_T_b38;chr7_2676221_T_C_b38	0.000121953	chr7_1550442_CG_C_b38	0.458841	0
ENSG00000002822.15	Muscle_Skeletal	8049	2.53E-04	chr7_2213351_G_A_b38;chr7_2213538_G_A_b38	3.90E-04	chr7_2244842_T_C_b38	0.127971	0
ENSG00000002822.15	Nerve_Tibial	8023	0.001719007	chr7_1282702_C_T_b38	3.35E-04	chr7_1544551_G_T_b38	0.165899	0
ENSG00000002822.15	Skin_Not_Sun_Exposed_Suprapubic	7993	0.001708582	chr7_1627648_C_A_b38	2.23E-04	chr7_2445588_A_T_b38;chr7_2446479_ATGTC_A_b38;chr7_2454775_A_G_b38	1	0
ENSG00000002822.15	Whole_Blood	8051	0.000780655	chr7_1334404_A_G_b38	0.00063469	chr7_1288854_T_C_b38	0.149707	0
ENSG00000002834.17	Adipose_Subcutaneous	5500	0.000208935	chr17_40743215_T_G_b38	0.000492527	chr17_40743215_T_G_b38	NA	1
ENSG00000002834.17	Artery_Tibial	5497	0.000340615	chr17_40068059_A_C_b38	0.000489374	chr17_40068059_A_C_b38	NA	1
ENSG00000002834.17	Lung	5411	0.001702468	chr17_41702473_T_A_b38	0.000806441	chr17_41702473_T_A_b38	NA	1
ENSG00000002834.17	Muscle_Skeletal	5504	1.78566E-06	chr17_41374467_T_C_b38	9.46224E-07	chr17_41374467_T_C_b38	NA	1
ENSG00000002834.17	Nerve_Tibial	5482	0.000610008	chr17_40661369_T_C_b38;chr17_40669305_C_A_b38;chr17_40670810_A_C_b38	0.000513054	chr17_40542414_T_C_b38	0.47889	0
ENSG00000002834.17	Skin_Not_Sun_Exposed_Suprapubic	5436	2.16988E-05	chr17_40696530_G_A_b38	0.000190595	chr17_41434604_T_C_b38	1	0
ENSG00000002834.17	Whole_Blood	5504	8.30E-04	chr17_39950346_A_G_b38	6.42E-04	chr17_39950346_A_G_b38	NA	1
ENSG00000002919.14	Adipose_Subcutaneous	4925	0.001484605	chr17_50282857_C_A_b38	0.001196359	chr17_49991920_C_A_b38	0.0307672	0
ENSG00000002919.14	Artery_Tibial	4925	5.62737E-05	chr17_50488316_A_T_b38	8.63563E-05	chr17_50488316_A_T_b38	NA	1
ENSG00000002919.14	Lung	4878	1.9916E-05	chr17_49274435_ATGTG_A_b38	8.11487E-05	chr17_49844979_G_A_b38	0.324139	0
ENSG00000002919.14	Muscle_Skeletal	4926	9.72E-06	chr17_50817795_T_C_b38	5.91E-05	chr17_50817795_T_C_b38	NA	1
ENSG00000002919.14	Nerve_Tibial	4910	1.56E-04	chr17_50887971_A_G_b38	3.25E-05	chr17_50887971_A_G_b38	NA	1
ENSG00000002919.14	Skin_Not_Sun_Exposed_Suprapubic	4879	1.14E-04	chr17_50488316_A_T_b38	8.27E-05	chr17_50488316_A_T_b38	NA	1
ENSG00000002919.14	Whole_Blood	4925	1.95E-04	chr17_50451746_A_G_b38;chr17_50453460_A_G_b38	3.35E-04	chr17_50923383_T_G_b38	0.731266	0
ENSG00000002933.7	Adipose_Subcutaneous	7378	1.65331E-05	chr7_150789769_C_G_b38	0.000194225	chr7_150789769_C_G_b38	NA	1
ENSG00000002933.7	Artery_Tibial	7381	7.80E-04	chr7_151252322_G_A_b38	5.52E-04	chr7_151720484_A_C_b38	0.192434	0
ENSG00000002933.7	Lung	7324	0.001491833	chr7_151406191_C_T_b38	7.73E-04	chr7_150930848_C_G_b38	1	0
ENSG00000002933.7	Muscle_Skeletal	7380	2.43E-04	chr7_150799580_C_T_b38	2.50E-04	chr7_150799580_C_T_b38	NA	1
ENSG00000002933.7	Nerve_Tibial	7367	1.48E-04	chr7_151793771_G_T_b38	0.000192407	chr7_150188354_C_T_b38	0.481819	0
ENSG00000002933.7	Skin_Not_Sun_Exposed_Suprapubic	7255	7.48E-05	chr7_151723947_T_C_b38	1.36E-04	chr7_150805361_T_C_b38	0.174062	0
ENSG00000002933.7	Whole_Blood	7382	2.39377E-08	chr7_150779462_A_G_b38;chr7_150780504_T_G_b38;chr7_150780551_C_T_b38;chr7_150780821_G_A_b38;chr7_150780943_G_GTTTGA_b38;chr7_150780964_T_G_b38;chr7_150781217_T_G_b38;chr7_150781297_C_T_b38;chr7_150781315_C_T_b38	6.85371E-08	chr7_150779462_A_G_b38;chr7_150780504_T_G_b38;chr7_150780551_C_T_b38;chr7_150780821_G_A_b38;chr7_150780943_G_GTTTGA_b38;chr7_150780964_T_G_b38;chr7_150781217_T_G_b38;chr7_150781297_C_T_b38;chr7_150781315_C_T_b38	NA	1
ENSG00000003056.7	Adipose_Subcutaneous	7496	3.89E-06	chr12_8561623_A_G_b38	5.64E-06	chr12_8561623_A_G_b38	NA	1
ENSG00000003056.7	Artery_Tibial	7512	0.000204361	chr12_7980651_G_A_b38	9.31672E-05	chr12_7980651_G_A_b38	NA	1
ENSG00000003056.7	Lung	7467	0.000446329	chr12_8237395_G_T_b38	8.22796E-05	chr12_9424431_C_G_b38	0.0386973	0
ENSG00000003056.7	Muscle_Skeletal	7514	0.0001349	chr12_7812221_A_C_b38	0.000154064	chr12_7812221_A_C_b38	NA	1
ENSG00000003056.7	Nerve_Tibial	7502	0.001512397	chr12_9243167_T_C_b38;chr12_9243178_C_CAA_b38	0.001228594	chr12_9336007_G_A_b38	0.24846	0
ENSG00000003056.7	Skin_Not_Sun_Exposed_Suprapubic	7441	0.000253588	chr12_7936844_A_AAT_b38	0.00022576	chr12_9310481_A_C_b38	0.0336213	0
ENSG00000003056.7	Whole_Blood	7514	0.000103199	chr12_9638187_TCCCCCACCTCCCCCCCA_T_b38;chr12_9638205_GAAAAA_G_b38;chr12_9642069_A_G_b38;chr12_9642369_C_T_b38;chr12_9642689_C_T_b38	0.000215189	chr12_9638187_TCCCCCACCTCCCCCCCA_T_b38;chr12_9638205_GAAAAA_G_b38;chr12_9642069_A_G_b38;chr12_9642369_C_T_b38;chr12_9642689_C_T_b38	NA	1
ENSG00000003137.8	Adipose_Subcutaneous	5179	0.001988483	chr2_71511857_C_T_b38	0.002277027	chr2_70926931_G_C_b38	0.244235	0
ENSG00000003137.8	Artery_Tibial	5178	2.43E-03	chr2_71543309_C_T_b38	0.002333281	chr20_30732170_C_CA_b38	NA	1
ENSG00000003137.8	Lung	5059	0.001481232	chr2_71867685_T_C_b38	0.002451028	chr2_71477068_A_G_b38;chr2_71477357_G_T_b38;chr2_71477361_G_A_b38;chr2_71477714_A_G_b38	1	0
ENSG00000003137.8	Muscle_Skeletal	5179	0.002734116	chr2_71520302_G_T_b38;chr2_71520438_G_T_b38;chr2_71520593_C_G_b38	0.001584874	chr2_71476875_CA_C_b38	0.15635	0
ENSG00000003137.8	Nerve_Tibial	5173	3.61644E-05	chr2_71058245_G_A_b38	4.08348E-05	chr2_71058245_G_A_b38	NA	1
ENSG00000003137.8	Skin_Not_Sun_Exposed_Suprapubic	5162	0.000367621	chr2_72217492_T_C_b38	0.00028693	chr2_72155244_G_T_b38	0.543771	0
ENSG00000003137.8	Whole_Blood	5179	6.5366E-09	chr2_72169179_A_ATCTATTT_b38	2.70771E-09	chr2_72169179_A_ATCTATTT_b38	NA	1
ENSG00000003147.17	Adipose_Subcutaneous	8713	0.000216013	chr7_9080043_T_G_b38	0.000156668	chr7_7687384_A_T_b38	0.406103	0
ENSG00000003147.17	Artery_Tibial	8720	0.000646776	chr7_8497255_C_G_b38	0.000422172	chr7_8497255_C_G_b38	NA	1
ENSG00000003147.17	Lung	8619	4.88824E-05	chr7_7775761_A_G_b38;chr7_7775940_A_G_b38;chr7_7776054_C_CTAAT_b38	4.29892E-05	chr7_7741408_G_A_b38	0.543734	0
ENSG00000003147.17	Muscle_Skeletal	8721	5.06664E-05	chr7_8173513_T_G_b38	1.96649E-06	chr7_8173513_T_G_b38	NA	1
ENSG00000003147.17	Nerve_Tibial	8707	1.69951E-05	chr7_8099340_G_GA_b38;chr7_8104421_T_A_b38	2.90967E-05	chr7_8099340_G_GA_b38;chr7_8104421_T_A_b38	NA	1
ENSG00000003147.17	Skin_Not_Sun_Exposed_Suprapubic	8687	1.76E-05	chr7_7889178_T_G_b38	2.21E-05	chr7_7794838_A_G_b38	0.59879	0
ENSG00000003147.17	Whole_Blood	8721	0.000115041	chr7_7641500_A_G_b38	0.000128932	chr7_7641500_A_G_b38	NA	1
ENSG00000003249.13	Adipose_Subcutaneous	3969	0.000274522	chr16_89440227_A_G_b38	0.000575842	chr16_89440227_A_G_b38	NA	1
ENSG00000003249.13	Artery_Tibial	3974	1.82059E-05	chr16_89593935_G_A_b38	4.32E-05	chr16_89593935_G_A_b38	NA	1
ENSG00000003249.13	Lung	3911	0.000668939	chr16_90034721_C_A_b38	3.03283E-05	chr16_90034721_C_A_b38	NA	1
ENSG00000003249.13	Muscle_Skeletal	3974	1.42642E-06	chr16_89746527_C_T_b38	6.43019E-07	chr16_89746527_C_T_b38	NA	1
ENSG00000003249.13	Nerve_Tibial	3972	6.74806E-05	chr16_89995915_ACT_A_b38	0.000159895	chr16_89992346_G_A_b38	0.842089	0
ENSG00000003249.13	Skin_Not_Sun_Exposed_Suprapubic	3950	7.23266E-05	chr16_89074386_AC_A_b38;chr16_89074394_T_C_b38	9.60195E-05	chr16_89074386_AC_A_b38;chr16_89074394_T_C_b38	NA	1
ENSG00000003249.13	Whole_Blood	3973	0.001068246	chr16_89214172_C_G_b38	0.001433713	chr16_89303236_C_G_b38;chr16_89303389_G_A_b38	0.171099	0
ENSG00000003393.14	Adipose_Subcutaneous	4284	0.000867625	chr2_201792240_C_T_b38	3.22E-04	chr2_201792240_C_T_b38	NA	1
ENSG00000003393.14	Artery_Tibial	4285	2.68801E-05	chr2_201756901_AT_A_b38	5.24784E-05	chr2_201660307_A_G_b38;chr2_201663344_A_T_b38	1	0
ENSG00000003393.14	Lung	4239	0.000499985	chr2_200372787_T_C_b38	0.000541021	chr2_200372787_T_C_b38	NA	1
ENSG00000003393.14	Muscle_Skeletal	4285	0.00227755	chr2_201296225_C_T_b38	0.002410972	chr2_201296225_C_T_b38	NA	1
ENSG00000003393.14	Nerve_Tibial	4283	0.002410168	chr2_200731179_G_T_b38	0.001088008	chr2_200781184_T_A_b38	1	0
ENSG00000003393.14	Skin_Not_Sun_Exposed_Suprapubic	4267	0.00020271	chr2_200329556_C_A_b38;chr2_200330680_G_A_b38;chr2_200333748_T_C_b38	0.000629587	chr2_200722080_T_C_b38	0.370515	0
ENSG00000003393.14	Whole_Blood	4285	2.85E-04	chr2_201635472_G_A_b38	5.85941E-05	chr2_200630340_T_C_b38	0.439119	0
ENSG00000003400.14	Adipose_Subcutaneous	3984	0.006192305	chr2_199388081_A_G_b38	0.005031428	chr2_199388081_A_G_b38	NA	1
ENSG00000003400.14	Artery_Tibial	3985	0.000599555	chr2_199654992_T_A_b38	0.000311106	chr2_199654992_T_A_b38	NA	1
ENSG00000003400.14	Lung	3910	0.000317766	chr2_200488018_T_C_b38	0.000156923	chr2_199494807_C_T_b38;chr2_199494972_C_T_b38;chr2_199499455_C_T_b38;chr2_199502674_C_T_b38;chr2_199527174_G_A_b38;chr2_199531882_A_G_b38;chr2_199536668_C_T_b38	1	0
ENSG00000003400.14	Muscle_Skeletal	3985	8.33E-05	chr2_200677291_T_G_b38	5.82E-04	chr2_200677291_T_G_b38	NA	1
ENSG00000003400.14	Nerve_Tibial	3983	0.006622734	chr2_200508602_GAAC_G_b38;chr2_200576560_C_A_b38;chr2_200579718_C_T_b38;chr2_200586283_C_T_b38	0.002687827	chr2_199616608_C_A_b38	0.121858	0
ENSG00000003400.14	Skin_Not_Sun_Exposed_Suprapubic	3977	0.001241227	chr2_200492512_A_G_b38	2.23E-03	chr2_200778761_C_A_b38;chr2_200778796_G_A_b38	1	0
ENSG00000003400.14	Whole_Blood	3985	5.34E-05	chr2_200657412_T_G_b38	1.25E-04	chr2_200657412_T_G_b38	NA	1
ENSG00000003402.19	Adipose_Subcutaneous	3913	0.000126956	chr2_200343085_A_T_b38;chr2_200353102_G_T_b38	1.33E-04	chr2_200343085_A_T_b38;chr2_200353102_G_T_b38	NA	1
ENSG00000003402.19	Artery_Tibial	3914	0.001902013	chr2_201247167_C_T_b38	0.004740358	chr2_200115705_T_C_b38	1	0
ENSG00000003402.19	Lung	3835	0.000131989	chr2_200864612_A_G_b38	0.000186503	chr2_200864612_A_G_b38	NA	1
ENSG00000003402.19	Muscle_Skeletal	3914	0.000240558	chr2_199527174_G_A_b38;chr2_199531882_A_G_b38;chr2_199536668_C_T_b38	0.000261247	chr2_199527174_G_A_b38;chr2_199531882_A_G_b38;chr2_199536668_C_T_b38	NA	1
ENSG00000003402.19	Nerve_Tibial	3912	2.54E-03	chr2_199379146_T_C_b38	3.53E-03	chr2_199370629_G_A_b38	1	0
ENSG00000003402.19	Skin_Not_Sun_Exposed_Suprapubic	3905	0.001952827	chr2_200236784_T_C_b38	0.002394499	chr2_200472944_A_C_b38	1	0
ENSG00000003402.19	Whole_Blood	3914	3.87117E-05	chr2_201247643_T_TA_b38	1.28719E-05	chr2_201247643_T_TA_b38	NA	1
ENSG00000003436.15	Adipose_Subcutaneous	5278	1.44E-03	chr2_186780944_G_C_b38;chr2_186800736_C_T_b38;chr2_186803692_T_C_b38;chr2_186805266_G_C_b38;chr2_186817023_T_C_b38	0.001308261	chr2_186780944_G_C_b38;chr2_186800736_C_T_b38;chr2_186803692_T_C_b38;chr2_186805266_G_C_b38;chr2_186817023_T_C_b38	NA	1
ENSG00000003436.15	Artery_Tibial	5279	0.002957739	chr2_186514906_C_A_b38	0.002500587	chr2_186514906_C_A_b38	NA	1
ENSG00000003436.15	Lung	5239	4.73844E-05	chr2_186632418_G_GC_b38	2.82249E-05	chr2_186632418_G_GC_b38	NA	1
ENSG00000003436.15	Muscle_Skeletal	5280	0.000456668	chr2_187605656_G_A_b38;chr2_187606544_A_C_b38	0.003531715	chr2_187002613_G_A_b38	0.685897	0
ENSG00000003436.15	Nerve_Tibial	5280	0.003204502	chr2_186930170_C_T_b38;chr2_186936448_C_T_b38;chr2_186937679_T_C_b38;chr2_186937777_C_T_b38;chr2_186937960_A_G_b38;chr2_186939099_C_T_b38;chr2_186939103_C_CA_b38;chr2_186942202_G_A_b38	0.002389219	chr2_186897152_T_G_b38	0.629279	0
ENSG00000003436.15	Skin_Not_Sun_Exposed_Suprapubic	5245	0.000388145	chr2_186836293_G_A_b38;chr2_186836564_A_G_b38;chr2_186836795_G_A_b38;chr2_186836822_T_G_b38	3.35714E-05	chr2_186943197_G_A_b38	0.279904	0
ENSG00000003436.15	Whole_Blood	5280	0.000702005	chr2_186924294_A_G_b38;chr2_186925844_A_T_b38;chr2_186930908_TTC_T_b38	0.001272763	chr2_186951556_C_T_b38;chr2_186959711_T_G_b38	1	0
ENSG00000003509.15	Adipose_Subcutaneous	6767	0.001961315	chr2_37905002_C_G_b38;chr2_37905007_C_G_b38	0.001730444	chr2_37769004_G_C_b38	0.0662069	0
ENSG00000003509.15	Artery_Tibial	6770	0.001453992	chr2_37743705_C_T_b38	0.000876737	chr2_37743705_C_T_b38	NA	1
ENSG00000003509.15	Lung	6665	0.000393218	chr2_37969334_G_C_b38	0.00110789	chr2_37521551_C_T_b38	0.114217	0
ENSG00000003509.15	Muscle_Skeletal	6771	0.000364039	chr2_36452686_C_CT_b38	0.000389968	chr2_36452686_C_CT_b38	NA	1
ENSG00000003509.15	Nerve_Tibial	6758	0.001316595	chr2_36235923_T_C_b38	0.000424653	chr2_36235923_T_C_b38	NA	1
ENSG00000003509.15	Skin_Not_Sun_Exposed_Suprapubic	6700	0.000351699	chr2_37799748_C_T_b38	9.20428E-05	chr2_36281867_G_C_b38	1	0
ENSG00000003509.15	Whole_Blood	6771	5.96967E-05	chr2_37652653_A_C_b38	4.28802E-05	chr2_37652653_A_C_b38	NA	1
ENSG00000003756.16	Adipose_Subcutaneous	2925	0.003299722	chr3_49295701_T_TGC_b38	0.002499052	chr3_49295701_T_TGC_b38	NA	1
ENSG00000003756.16	Artery_Tibial	2925	0.004999973	chr3_50948111_C_T_b38	0.008411555	chr3_50948111_C_T_b38	NA	1
ENSG00000003756.16	Lung	2862	0.000949598	chr3_50372395_A_G_b38	0.001317771	chr3_50762391_T_C_b38;chr3_50981412_A_G_b38	0.159378	0
ENSG00000003756.16	Muscle_Skeletal	2925	0.007574781	chr3_50187596_A_G_b38;chr3_50191334_G_T_b38	0.004431404	chr3_50138826_A_AG_b38	0.692808	0
ENSG00000003756.16	Nerve_Tibial	2925	0.001151708	chr3_50362635_TTA_T_b38	0.000699601	chr3_50362635_TTA_T_b38	NA	1
ENSG00000003756.16	Skin_Not_Sun_Exposed_Suprapubic	2923	7.04129E-05	chr3_50190354_T_A_b38	0.000342882	chr3_50315027_T_G_b38	0.174326	0
ENSG00000003756.16	Whole_Blood	2924	0.001452231	chr3_49280294_C_G_b38	0.000226393	chr3_49586662_T_G_b38;chr3_49588873_G_A_b38	1	0
ENSG00000003987.13	Adipose_Subcutaneous	9652	0.00118098	chr8_17212378_C_G_b38	0.000644548	chr8_17212378_C_G_b38	NA	1
ENSG00000003987.13	Artery_Tibial	9653	0.000520628	chr8_18510544_A_G_b38	0.000310034	chr8_17559561_T_C_b38	0.222711	0
ENSG00000003987.13	Lung	9486	0.000299665	chr8_17176299_C_G_b38	0.000582092	chr8_17130209_A_G_b38	1	0
ENSG00000003987.13	Muscle_Skeletal	9666	1.17706E-06	chr8_18171931_C_T_b38	2.10853E-07	chr8_18171931_C_T_b38	NA	1
ENSG00000003987.13	Nerve_Tibial	9620	0.000343527	chr8_17537531_A_G_b38	0.000196806	chr8_17537531_A_G_b38	NA	1
ENSG00000003987.13	Skin_Not_Sun_Exposed_Suprapubic	9435	0.000161927	chr8_17446903_A_G_b38	5.32279E-05	chr8_17669034_C_G_b38	0.266335	0
ENSG00000003987.13	Whole_Blood	9664	0.000583145	chr8_17678150_G_A_b38	0.000243494	chr8_17360141_A_G_b38;chr8_17360839_C_G_b38;chr8_17360861_C_T_b38;chr8_17362157_T_C_b38	0.226647	0
ENSG00000003989.17	Adipose_Subcutaneous	9854	4.72961E-05	chr8_18539709_G_A_b38	3.93E-05	chr8_18539709_G_A_b38	NA	1
ENSG00000003989.17	Artery_Tibial	9855	0.000503296	chr8_18398199_A_G_b38	9.52473E-05	chr8_18398199_A_G_b38	NA	1
ENSG00000003989.17	Lung	9689	0.00041519	chr8_17892691_T_C_b38	0.000212542	chr8_17948647_T_C_b38;chr8_17951768_T_C_b38	0.952424	0
ENSG00000003989.17	Muscle_Skeletal	9868	0.000136536	chr8_16772019_T_C_b38	0.000189748	chr8_16772019_T_C_b38	NA	1
ENSG00000003989.17	Nerve_Tibial	9821	0.000455096	chr8_16645573_A_G_b38;chr8_16645757_A_T_b38	0.000146034	chr8_17489099_C_T_b38	0.685239	0
ENSG00000003989.17	Skin_Not_Sun_Exposed_Suprapubic	9636	7.54735E-05	chr8_18507264_A_G_b38	1.55081E-05	chr8_18507264_A_G_b38	NA	1
ENSG00000003989.17	Whole_Blood	9866	1.17E-04	chr8_17020254_C_T_b38	2.65E-04	chr8_17020254_C_T_b38	NA	1
ENSG00000004059.10	Adipose_Subcutaneous	4818	0.001451108	chr7_127201036_T_C_b38	0.000929141	chr7_128439691_C_T_b38	0.257802	0
ENSG00000004059.10	Artery_Tibial	4849	0.005424741	chr7_127487279_A_G_b38	0.004756808	chr7_128361349_C_T_b38	1	0
ENSG00000004059.10	Lung	4739	9.97325E-05	chr7_128499650_C_CTG_b38;chr7_128499651_C_G_b38;chr7_128499654_G_T_b38;chr7_128499656_C_T_b38;chr7_128499662_GCA_G_b38;chr7_128499667_T_TGA_b38;chr7_128499704_A_G_b38	0.001094693	chr7_128857961_A_G_b38	1	0
ENSG00000004059.10	Muscle_Skeletal	4850	1.08E-03	chr7_127304121_G_A_b38	4.00E-03	chr7_127304121_G_A_b38	NA	1
ENSG00000004059.10	Nerve_Tibial	4847	0.001606916	chr7_128528855_T_C_b38	0.000793603	chr7_128528855_T_C_b38	NA	1
ENSG00000004059.10	Skin_Not_Sun_Exposed_Suprapubic	4832	0.005733062	chr7_128890222_G_A_b38	0.002209814	chr7_128890222_G_A_b38	NA	1
ENSG00000004059.10	Whole_Blood	4850	0.006788328	chr7_128360037_G_A_b38	0.003910002	chr7_128361349_C_T_b38	0.980706	0
ENSG00000004139.13	Adipose_Subcutaneous	3896	1.53E-03	chr17_30906003_A_G_b38	0.001994054	chr17_29100095_G_A_b38	1	0
ENSG00000004139.13	Artery_Tibial	3897	0.000272063	chr17_29107796_G_A_b38;chr17_29116585_C_A_b38;chr17_29122948_G_A_b38	0.000509086	chr17_29107796_G_A_b38;chr17_29116585_C_A_b38;chr17_29122948_G_A_b38	NA	1
ENSG00000004139.13	Lung	3858	4.06E-03	chr17_29297220_A_T_b38;chr17_29303293_TA_T_b38	6.66E-03	chr17_30214914_G_T_b38	0.159644	0
ENSG00000004139.13	Muscle_Skeletal	3893	7.60E-03	chr17_29628398_C_T_b38;chr17_29655325_T_C_b38;chr17_29661480_T_A_b38;chr17_29675862_A_G_b38	0.006466384	chr17_30729501_G_A_b38	0.264018	0
ENSG00000004139.13	Nerve_Tibial	3890	0.004531581	chr17_30235874_A_G_b38	2.23E-03	chr17_30214914_G_T_b38	0.20658	0
ENSG00000004139.13	Skin_Not_Sun_Exposed_Suprapubic	3879	0.002439398	chr17_29580295_A_G_b38	0.000516651	chr17_29570113_C_T_b38	1	0
ENSG00000004139.13	Whole_Blood	3896	0.001287276	chr17_30834485_A_G_b38;chr17_30859699_T_C_b38	0.000630108	chr17_30859699_T_C_b38	NA	1
ENSG00000004142.11	Adipose_Subcutaneous	3904	0.000536423	chr17_30906003_A_G_b38	0.000210558	chr17_30906003_A_G_b38	NA	1
ENSG00000004142.11	Artery_Tibial	3905	0.001669825	chr17_30583178_T_C_b38	0.001111777	chr17_29163308_C_T_b38	0.589445	0
ENSG00000004142.11	Lung	3865	0.0004813	chr17_30292352_A_C_b38;chr17_30311926_AAGT_A_b38	0.000735799	chr17_30292352_A_C_b38;chr17_30311926_AAGT_A_b38	NA	1
ENSG00000004142.11	Muscle_Skeletal	3901	0.001884327	chr17_30737947_C_T_b38	0.005618929	chr17_30741439_C_T_b38;chr17_30741766_G_GAGA_b38;chr17_30744184_T_C_b38	1	0
ENSG00000004142.11	Nerve_Tibial	3898	0.00050239	chr17_29494249_G_A_b38	0.000224773	chr17_29494249_G_A_b38	NA	1
ENSG00000004142.11	Skin_Not_Sun_Exposed_Suprapubic	3887	1.85E-03	chr17_30715162_G_T_b38;chr17_30791163_C_T_b38	1.31E-04	chr17_29188284_G_A_b38	0.206365	0
ENSG00000004142.11	Whole_Blood	3904	3.03E-04	chr17_29557587_A_G_b38	2.56E-04	chr17_29341312_G_A_b38;chr17_29349822_C_T_b38;chr17_29383409_G_A_b38;chr17_29409886_T_G_b38;chr17_29409901_G_C_b38;chr17_29473428_G_A_b38;chr17_29526724_A_G_b38	1	0
ENSG00000004399.12	Adipose_Subcutaneous	5671	3.67E-03	chr3_129987305_G_A_b38	4.54E-03	chr3_130611956_T_C_b38	1	0
ENSG00000004399.12	Artery_Tibial	5679	0.002465773	chr3_130095963_CG_C_b38	0.00167703	chr3_130304205_G_C_b38	0.364253	0
ENSG00000004399.12	Lung	5587	0.000255118	chr3_129419465_G_A_b38;chr3_129421646_T_C_b38	0.000387276	chr3_129032375_C_T_b38	1	0
ENSG00000004399.12	Muscle_Skeletal	5680	0.001034598	chr3_129550899_T_G_b38	0.000388247	chr3_129550899_T_G_b38	NA	1
ENSG00000004399.12	Nerve_Tibial	5639	0.001954269	chr3_129994435_G_GA_b38	0.001889676	chr3_128907080_G_T_b38	1	0
ENSG00000004399.12	Skin_Not_Sun_Exposed_Suprapubic	5650	2.33E-04	chr3_129999394_C_CT_b38;chr3_129999396_CGCT_C_b38	1.73E-04	chr3_129999394_C_CT_b38;chr3_129999396_CGCT_C_b38	NA	1
ENSG00000004399.12	Whole_Blood	5678	0.00551132	chr3_130461083_G_C_b38	3.57E-03	chr3_130473416_A_G_b38	1	0
ENSG00000004455.16	Adipose_Subcutaneous	3587	0.000439059	chr1_31915260_T_C_b38;chr1_31918503_A_G_b38	0.000178546	chr1_33287127_C_T_b38	1	0
ENSG00000004455.16	Artery_Tibial	3588	0.000657397	chr1_33074842_G_A_b38;chr1_33075674_T_G_b38;chr1_33078020_G_A_b38;chr1_33078939_C_T_b38;chr1_33078984_G_A_b38;chr1_33090678_C_T_b38;chr1_33090998_TCATCCATGTTGCTGC_T_b38;chr1_33091483_G_A_b38;chr1_33101171_T_C_b38;chr1_33106130_A_C_b38;chr1_33109560_C_T_b38;chr1_33121359_T_C_b38;chr1_33122446_GA_G_b38;chr1_33126162_G_C_b38;chr1_33126447_T_C_b38;chr1_33129657_T_G_b38	0.001177693	chr1_32996129_G_A_b38;chr1_32997405_G_A_b38	0.916921	0
ENSG00000004455.16	Lung	3550	0.000369973	chr1_33600434_C_CA_b38	0.000280484	chr1_33596226_A_T_b38	1	0
ENSG00000004455.16	Muscle_Skeletal	3588	0.000491461	chr1_32986205_G_A_b38	0.002359119	chr1_32986205_G_A_b38	NA	1
ENSG00000004455.16	Nerve_Tibial	3588	0.001035226	chr1_31828499_A_G_b38	0.000176561	chr1_31828499_A_G_b38	NA	1
ENSG00000004455.16	Skin_Not_Sun_Exposed_Suprapubic	1840	0.002412212	chr1_33590365_T_G_b38	0.005116333	chr1_33590365_T_G_b38	NA	1
ENSG00000004455.16	Whole_Blood	3588	7.71214E-05	chr1_33586065_G_T_b38	0.000292771	chr1_33586065_G_T_b38	NA	1
ENSG00000004468.12	Adipose_Subcutaneous	6119	0.000254143	chr4_14860498_C_T_b38	2.92188E-05	chr4_14862276_A_G_b38	1	0
ENSG00000004468.12	Artery_Tibial	6130	0.000874598	chr4_16426248_G_A_b38	8.93E-04	chr4_16426248_G_A_b38	NA	1
ENSG00000004468.12	Lung	6066	0.001122969	chr4_16577227_T_C_b38	0.000231205	chr4_14918778_G_A_b38	0.114852	0
ENSG00000004468.12	Muscle_Skeletal	6130	0.000151891	chr4_16320918_C_G_b38	0.000410116	chr4_16320918_C_G_b38	NA	1
ENSG00000004468.12	Nerve_Tibial	6089	0.000560617	chr4_16038451_G_A_b38	0.000492373	chr4_15119441_A_T_b38	1	0
ENSG00000004468.12	Skin_Not_Sun_Exposed_Suprapubic	6093	1.52E-03	chr4_15425644_A_G_b38	2.64E-04	chr4_16671789_C_T_b38	0.133333	0
ENSG00000004468.12	Whole_Blood	6127	0.000476225	chr4_15560091_C_CA_b38	0.000401553	chr4_15560091_C_CA_b38	NA	1
ENSG00000004478.7	Adipose_Subcutaneous	6583	6.84393E-06	chr12_3243703_G_A_b38	1.68334E-06	chr12_3243703_G_A_b38	NA	1
ENSG00000004478.7	Artery_Tibial	6586	0.00051466	chr12_2310730_A_T_b38	0.000391579	chr12_2030559_G_A_b38	0.259213	0
ENSG00000004478.7	Lung	6539	4.47E-04	chr12_2068598_A_G_b38;chr12_2069997_G_A_b38;chr12_2072364_A_G_b38	4.16E-04	chr12_2068598_A_G_b38;chr12_2069997_G_A_b38;chr12_2072364_A_G_b38	NA	1
ENSG00000004478.7	Muscle_Skeletal	6587	5.79E-04	chr12_2649306_G_A_b38	2.59E-04	chr12_2174437_G_A_b38	0.226647	0
ENSG00000004478.7	Nerve_Tibial	6581	2.40277E-05	chr12_2036717_G_A_b38;chr12_2049080_C_A_b38	7.50198E-06	chr12_2036717_G_A_b38;chr12_2049080_C_A_b38	NA	1
ENSG00000004478.7	Skin_Not_Sun_Exposed_Suprapubic	6544	0.002499236	chr12_3355131_T_C_b38	0.001722817	chr12_3355131_T_C_b38	NA	1
ENSG00000004478.7	Whole_Blood	6587	0.000128122	chr12_3581083_A_G_b38	0.00011916	chr12_2089901_C_T_b38	0.109548	0
ENSG00000004487.15	Adipose_Subcutaneous	5446	0.00052392	chr1_22378141_T_G_b38	0.000335157	chr1_22674247_T_C_b38	1	0
ENSG00000004487.15	Artery_Tibial	5448	0.000356573	chr1_22331186_A_G_b38	0.000582713	chr1_22960391_A_G_b38	0.132771	0
ENSG00000004487.15	Lung	5382	7.17288E-05	chr1_22386184_C_T_b38	0.000112814	chr1_22386184_C_T_b38	NA	1
ENSG00000004487.15	Muscle_Skeletal	5448	0.001857947	chr1_23214585_T_A_b38;chr1_23216814_C_T_b38	0.000872831	chr1_23214585_T_A_b38;chr1_23216814_C_T_b38	NA	1
ENSG00000004487.15	Nerve_Tibial	5435	2.40802E-05	chr1_23557878_T_C_b38	3.73778E-05	chr1_23557878_T_C_b38	NA	1
ENSG00000004487.15	Skin_Not_Sun_Exposed_Suprapubic	5406	6.92376E-05	chr1_22899581_C_G_b38	0.000265742	chr1_22597380_G_C_b38	1	0
ENSG00000004487.15	Whole_Blood	5448	0.001487755	chr1_21884729_T_C_b38	0.001419914	chr1_22424400_G_A_b38;chr1_22438006_G_A_b38;chr1_22457416_A_G_b38;chr1_22467457_A_G_b38;chr1_22476805_C_A_b38;chr1_22478393_G_C_b38;chr1_22485511_TG_T_b38;chr1_22485521_G_A_b38;chr1_22489831_C_T_b38;chr1_22496458_G_T_b38;chr1_22496748_G_T_b38;chr1_22514850_T_C_b38;chr1_22523538_A_G_b38;chr1_22527754_C_CA_b38	1	0
ENSG00000004534.14	Adipose_Subcutaneous	2731	0.000268384	chr3_50479168_T_C_b38	3.01923E-05	chr3_50479168_T_C_b38	NA	1
ENSG00000004534.14	Artery_Tibial	2731	0.002198789	chr3_50385287_C_G_b38	0.002879073	chr3_49860397_C_T_b38;chr3_49865111_A_G_b38;chr3_49872651_T_C_b38	0.537921	0
ENSG00000004534.14	Lung	2668	0.008519613	chr3_49791893_G_A_b38;chr3_49797334_A_C_b38;chr3_49823849_G_A_b38	0.005951086	chr3_49853569_G_C_b38	1	0
ENSG00000004534.14	Muscle_Skeletal	2731	0.006430469	chr3_50895982_C_T_b38	0.008731436	chr3_50895982_C_T_b38	NA	1
ENSG00000004534.14	Nerve_Tibial	2731	0.002707946	chr3_50362635_TTA_T_b38	0.000760054	chr3_49857619_G_C_b38	0.670645	0
ENSG00000004534.14	Skin_Not_Sun_Exposed_Suprapubic	2729	1.00E-04	chr3_50369930_TG_T_b38;chr3_50371424_G_A_b38;chr3_50377189_T_C_b38;chr3_50381116_G_T_b38	5.60E-04	chr3_50175079_G_T_b38	0.836573	0
ENSG00000004534.14	Whole_Blood	2730	6.42E-06	chr3_49934081_C_A_b38	2.26E-06	chr3_50138826_A_AG_b38	0.910397	0
ENSG00000004660.14	Adipose_Subcutaneous	7630	0.000984679	chr17_3602640_A_G_b38	0.001298326	chr17_3853860_C_T_b38	0.613857	0
ENSG00000004660.14	Artery_Tibial	7628	0.002241756	chr17_3900369_A_G_b38	0.001316439	chr17_3007079_G_C_b38	1	0
ENSG00000004660.14	Lung	7569	1.89124E-05	chr17_3772691_T_C_b38	2.19383E-05	chr17_3772691_T_C_b38	NA	1
ENSG00000004660.14	Muscle_Skeletal	7633	2.02849E-05	chr17_3624257_TGAAGAAAAG_T_b38;chr17_3624490_A_G_b38	2.452E-05	chr17_3624257_TGAAGAAAAG_T_b38;chr17_3624490_A_G_b38	NA	1
ENSG00000004660.14	Nerve_Tibial	7615	2.47879E-06	chr17_3627110_C_T_b38;chr17_3630118_G_A_b38;chr17_3630711_A_G_b38	5.70E-06	chr17_3627110_C_T_b38;chr17_3630118_G_A_b38;chr17_3630711_A_G_b38	NA	1
ENSG00000004660.14	Skin_Not_Sun_Exposed_Suprapubic	7304	0.000693318	chr17_4679131_A_C_b38	0.001998192	chr17_4738927_G_A_b38	1	0
ENSG00000004660.14	Whole_Blood	7633	5.81923E-05	chr17_4677787_G_A_b38	0.000315765	chr17_4677787_G_A_b38	NA	1
ENSG00000004700.15	Adipose_Subcutaneous	7183	0.001833633	chr12_20710635_T_C_b38	0.001826869	chr12_22169855_A_C_b38	0.110814	0
ENSG00000004700.15	Artery_Tibial	7190	2.20E-04	chr12_21954644_G_A_b38	0.000220109	chr12_20768124_G_A_b38	0.282191	0
ENSG00000004700.15	Lung	7102	7.06E-04	chr12_20369180_A_AGCGT_b38	0.000132367	chr12_20369180_A_AGCGT_b38	NA	1
ENSG00000004700.15	Muscle_Skeletal	7190	1.66582E-05	chr12_20540574_A_G_b38;chr12_20541041_A_G_b38;chr12_20542673_A_C_b38	6.06833E-06	chr12_20540574_A_G_b38;chr12_20541041_A_G_b38;chr12_20542673_A_C_b38	NA	1
ENSG00000004700.15	Nerve_Tibial	7181	0.000154778	chr12_21205761_T_TTTC_b38	4.74222E-05	chr12_21205761_T_TTTC_b38	NA	1
ENSG00000004700.15	Skin_Not_Sun_Exposed_Suprapubic	7151	0.000193387	chr12_21485636_C_T_b38	0.00034858	chr12_20361908_T_G_b38	0.396165	0
ENSG00000004700.15	Whole_Blood	7190	0.000974112	chr12_21387702_G_A_b38	0.001336743	chr12_21387702_G_A_b38	NA	1
ENSG00000004766.15	Adipose_Subcutaneous	4420	0.000189982	chr7_93056451_A_ATTATAT_b38	0.000745604	chr7_93656615_G_T_b38	0.366165	0
ENSG00000004766.15	Artery_Tibial	4425	0.000302967	chr7_94444455_T_G_b38	0.000618981	chr7_93676561_T_C_b38;chr7_93680149_C_G_b38;chr7_93680306_A_AT_b38	1	0
ENSG00000004766.15	Lung	4357	0.001284971	chr7_93141713_T_C_b38	0.00319398	chr7_92843420_G_A_b38;chr7_92843994_G_A_b38	1	0
ENSG00000004766.15	Muscle_Skeletal	4425	0.00038089	chr7_94238447_C_T_b38	0.000421442	chr7_93898411_A_T_b38	1	0
ENSG00000004766.15	Nerve_Tibial	4410	0.000191233	chr7_92707258_A_C_b38;chr7_92719002_T_G_b38;chr7_92737529_G_C_b38	0.000193185	chr7_93608490_A_G_b38	1	0
ENSG00000004766.15	Skin_Not_Sun_Exposed_Suprapubic	4384	0.002118457	chr7_93066153_C_A_b38	0.000744303	chr7_93334878_T_G_b38;chr7_93343235_G_A_b38;chr7_93346440_C_T_b38;chr7_93350356_G_A_b38;chr7_93350404_C_T_b38;chr7_93350472_TTA_T_b38;chr7_93352423_T_C_b38;chr7_93354818_C_T_b38	0.203662	0
ENSG00000004766.15	Whole_Blood	4422	0.00167987	chr7_94086794_A_ACC_b38	0.001983801	chr7_92627591_C_T_b38	0.510561	0
ENSG00000004776.12	Adipose_Subcutaneous	5892	0.00072834	chr19_35020638_G_A_b38	0.000443237	chr19_35020638_G_A_b38	NA	1
ENSG00000004776.12	Artery_Tibial	5880	0.000125709	chr19_36174879_C_T_b38;chr19_36181894_G_C_b38	9.50E-05	chr19_36174879_C_T_b38;chr19_36181894_G_C_b38	NA	1
ENSG00000004776.12	Lung	5844	0.000902498	chr19_35267010_G_T_b38	0.000667221	chr19_35518692_C_T_b38	1	0
ENSG00000004776.12	Muscle_Skeletal	5893	0.000425043	chr19_35792945_T_C_b38	0.000441748	chr19_35792945_T_C_b38	NA	1
ENSG00000004776.12	Nerve_Tibial	5886	0.000295023	chr19_35111916_A_G_b38	0.001038695	chr19_35111916_A_G_b38	NA	1
ENSG00000004776.12	Skin_Not_Sun_Exposed_Suprapubic	5858	4.95188E-05	chr19_34518947_C_T_b38	4.77266E-05	chr19_34796836_C_T_b38	0.19753	0
ENSG00000004776.12	Whole_Blood	5888	3.66E-04	chr19_35151394_T_C_b38	5.94E-04	chr19_35151394_T_C_b38	NA	1
ENSG00000004777.18	Adipose_Subcutaneous	5882	0.000294797	chr19_34568466_G_A_b38;chr19_34568990_G_A_b38;chr19_34569111_C_T_b38;chr19_34569285_G_A_b38	0.000294334	chr19_34520317_T_G_b38	0.353059	0
ENSG00000004777.18	Artery_Tibial	5870	0.000671467	chr19_35490804_T_G_b38	0.002100778	chr19_35490804_T_G_b38	NA	1
ENSG00000004777.18	Lung	5834	0.000204127	chr19_34974241_A_T_b38	0.000121205	chr19_35023675_G_A_b38	0.0229796	0
ENSG00000004777.18	Muscle_Skeletal	5883	1.39233E-05	chr19_35062471_A_G_b38	3.58173E-05	chr19_35062471_A_G_b38	NA	1
ENSG00000004777.18	Nerve_Tibial	5876	6.4937E-05	chr19_35870784_CAAAG_C_b38	6.59651E-05	chr19_35870784_CAAAG_C_b38	NA	1
ENSG00000004777.18	Skin_Not_Sun_Exposed_Suprapubic	5848	0.001787591	chr19_35838485_G_A_b38	0.000783799	chr19_34567211_C_T_b38	0.5727	0
ENSG00000004777.18	Whole_Blood	5878	0.000548108	chr19_34797803_A_G_b38	0.000542451	chr19_34797803_A_G_b38	NA	1
ENSG00000004779.9	Adipose_Subcutaneous	5360	0.001244469	chr16_24045356_G_A_b38	0.000629051	chr16_24045356_G_A_b38	NA	1
ENSG00000004779.9	Artery_Tibial	5361	0.000327581	chr16_23182544_A_G_b38	0.000160866	chr16_23182544_A_G_b38	NA	1
ENSG00000004779.9	Lung	5314	0.000116959	chr16_23210203_G_A_b38	0.000241527	chr16_24394032_G_A_b38;chr16_24394874_G_A_b38;chr16_24398199_A_T_b38;chr16_24399174_G_A_b38	1	0
ENSG00000004779.9	Muscle_Skeletal	5361	0.000489174	chr16_24356419_C_T_b38	0.00077067	chr16_24356419_C_T_b38	NA	1
ENSG00000004779.9	Nerve_Tibial	5349	0.000698599	chr16_24096521_A_G_b38	0.00064672	chr16_24096521_A_G_b38	NA	1
ENSG00000004779.9	Skin_Not_Sun_Exposed_Suprapubic	5000	0.002434731	chr16_23984854_G_A_b38;chr16_23988860_G_C_b38;chr16_23989586_A_G_b38;chr16_23989861_A_C_b38;chr16_23990939_A_G_b38;chr16_23991517_T_C_b38	0.002546551	chr16_22634323_T_G_b38	0.442086	0
ENSG00000004779.9	Whole_Blood	5361	0.000190957	chr16_24006879_G_A_b38	0.000166423	chr16_23057905_C_A_b38	1	0
ENSG00000004799.7	Adipose_Subcutaneous	5238	0.00043582	chr20_30980382_C_T_b38	0.000383843	chr20_30980382_C_T_b38	NA	1
ENSG00000004799.7	Artery_Tibial	5238	0.003208619	chr7_96761211_G_GT_b38	0.004907162	chr7_96164200_T_C_b38	0.0720605	0
ENSG00000004799.7	Lung	5174	0.000126578	chr7_96447031_G_C_b38	0.000137628	chr7_96447031_G_C_b38	NA	1
ENSG00000004799.7	Muscle_Skeletal	5239	0.000726543	chr7_95489516_G_A_b38	0.000269186	chr7_95927318_G_A_b38	0.601396	0
ENSG00000004799.7	Nerve_Tibial	5235	0.000236998	chr7_95736870_T_C_b38	0.000736237	chr7_95736870_T_C_b38	NA	1
ENSG00000004799.7	Skin_Not_Sun_Exposed_Suprapubic	5199	2.44E-04	chr7_95459484_A_C_b38;chr7_95462243_A_AT_b38;chr7_95462245_A_T_b38	1.24E-04	chr7_95459484_A_C_b38;chr7_95462243_A_AT_b38;chr7_95462245_A_T_b38	NA	1
ENSG00000004799.7	Whole_Blood	5239	0.000648249	chr7_95321525_C_T_b38	0.001899842	chr7_96377169_A_G_b38	1	0
ENSG00000004809.13	Adipose_Subcutaneous	5642	0.000465798	chr6_110400364_A_AC_b38	0.000149068	chr6_110400364_A_AC_b38	NA	1
ENSG00000004809.13	Lung	5591	0.000397116	chr6_109941355_AAGATTCCCACTGACCATTTATCCCCAGGACCCTG_A_b38	0.00053123	chr6_110506011_T_G_b38;chr6_110515434_G_A_b38	0.184073	0
ENSG00000004809.13	Nerve_Tibial	5693	1.04853E-08	chr6_110476011_C_G_b38;chr6_110476205_GCCA_G_b38;chr6_110476209_GATCTCCAGCCA_G_b38;chr6_110476222_A_G_b38;chr6_110476223_T_G_b38;chr6_110476402_G_A_b38;chr6_110476409_A_G_b38;chr6_110476500_CCGCGGG_C_b38;chr6_110476510_C_CCACCCCT_b38;chr6_110476702_G_C_b38;chr6_110476742_T_TC_b38;chr6_110476816_G_A_b38	1.25523E-09	chr6_110476011_C_G_b38;chr6_110476205_GCCA_G_b38;chr6_110476209_GATCTCCAGCCA_G_b38;chr6_110476222_A_G_b38;chr6_110476223_T_G_b38;chr6_110476402_G_A_b38;chr6_110476409_A_G_b38;chr6_110476500_CCGCGGG_C_b38;chr6_110476510_C_CCACCCCT_b38;chr6_110476702_G_C_b38;chr6_110476742_T_TC_b38;chr6_110476816_G_A_b38	NA	1
ENSG00000004809.13	Skin_Not_Sun_Exposed_Suprapubic	5660	5.84722E-06	chr6_109330981_G_T_b38;chr6_109705156_G_A_b38;chr6_109729051_T_C_b38	4.13E-05	chr6_109330981_G_T_b38;chr6_109705156_G_A_b38;chr6_109729051_T_C_b38	NA	1
ENSG00000004809.13	Whole_Blood	5701	4.70189E-05	chr6_109992129_A_C_b38;chr6_109996862_C_T_b38	2.54422E-05	chr6_109224908_G_A_b38	1	0
ENSG00000004838.13	Adipose_Subcutaneous	3122	0.000407811	chr3_51049260_C_T_b38	0.001472924	chr3_50276092_A_C_b38	0.792394	0
ENSG00000004838.13	Artery_Tibial	3122	0.001593226	chr3_50274469_C_T_b38;chr3_50289998_A_G_b38;chr3_50293556_T_C_b38;chr3_50296800_T_A_b38;chr3_50298624_C_T_b38;chr3_50298861_A_G_b38;chr3_50299230_T_C_b38;chr3_50314769_A_G_b38;chr3_50314953_T_C_b38;chr3_50316634_C_G_b38;chr3_50318299_T_G_b38;chr3_50321083_A_G_b38;chr3_50330436_A_C_b38;chr3_50333050_T_C_b38	0.00258747	chr3_50246005_T_C_b38	1	0
ENSG00000004838.13	Lung	3060	0.015884587	chr3_50211374_G_C_b38	0.010121616	chr3_50271811_A_G_b38	0.887234	0
ENSG00000004838.13	Muscle_Skeletal	3122	0.002002378	chr3_50362635_TTA_T_b38	0.003479804	chr3_50362635_TTA_T_b38	NA	1
ENSG00000004838.13	Nerve_Tibial	3122	1.65E-04	chr3_50311704_A_T_b38	3.97E-05	chr3_50311704_A_T_b38	NA	1
ENSG00000004838.13	Skin_Not_Sun_Exposed_Suprapubic	3120	0.00287521	chr3_49858482_C_T_b38	0.005566428	chr3_49858482_C_T_b38	NA	1
ENSG00000004838.13	Whole_Blood	3121	4.40954E-05	chr3_50311704_A_T_b38	2.94321E-05	chr3_50311704_A_T_b38	NA	1
ENSG00000004846.16	Adipose_Subcutaneous	7134	0.000629547	chr7_20381123_C_T_b38	0.000318203	chr7_21333678_C_G_b38	1	0
ENSG00000004846.16	Artery_Tibial	7135	2.19E-04	chr7_19617252_G_C_b38	0.000205794	chr7_19617252_G_C_b38	NA	1
ENSG00000004846.16	Nerve_Tibial	7130	3.41715E-05	chr7_19953553_C_G_b38	0.000308877	chr7_19953553_C_G_b38	NA	1
ENSG00000004846.16	Skin_Not_Sun_Exposed_Suprapubic	7094	8.01474E-05	chr7_21207942_G_T_b38	0.00030108	chr7_20598098_A_C_b38	0.189324	0
ENSG00000004864.13	Adipose_Subcutaneous	5417	0.000397175	chr7_97489177_C_CT_b38	0.000564156	chr7_97610108_G_A_b38	0.056598	0
ENSG00000004864.13	Artery_Tibial	5418	0.000601771	chr7_96355156_C_A_b38	0.001592933	chr7_97095602_A_G_b38	1	0
ENSG00000004864.13	Lung	5373	0.00057944	chr7_96125857_GTTC_G_b38	0.000224324	chr7_96125857_GTTC_G_b38	NA	1
ENSG00000004864.13	Muscle_Skeletal	5419	0.001732343	chr7_97404147_T_C_b38	0.000930331	chr7_96245415_A_G_b38	0.0056293	0
ENSG00000004864.13	Nerve_Tibial	5415	1.11E-03	chr7_97119836_C_T_b38	1.45E-03	chr7_97119836_C_T_b38	NA	1
ENSG00000004864.13	Skin_Not_Sun_Exposed_Suprapubic	5385	0.000343131	chr7_96003736_C_A_b38	0.000231945	chr7_97050053_CG_C_b38	0.138879	0
ENSG00000004864.13	Whole_Blood	5419	0.00152698	chr7_97660561_C_T_b38	0.002583397	chr7_96993362_A_G_b38	1	0
ENSG00000004866.20	Adipose_Subcutaneous	4024	0.001667824	chr7_116572457_T_C_b38	0.000674583	chr7_116589942_C_CT_b38;chr7_116593284_T_C_b38	0.201621	0
ENSG00000004866.20	Artery_Tibial	4024	0.001518507	chr7_118252471_T_C_b38	0.006688782	chr7_117211103_G_A_b38	1	0
ENSG00000004866.20	Lung	3953	0.000895553	chr7_116927379_TCACCCCTGC_T_b38	0.00022512	chr7_116927379_TCACCCCTGC_T_b38	NA	1
ENSG00000004866.20	Muscle_Skeletal	4024	1.13E-04	chr7_118071908_C_G_b38	1.41E-04	chr7_118071908_C_G_b38	NA	1
ENSG00000004866.20	Nerve_Tibial	4005	0.001131339	chr7_116937070_G_A_b38	0.000367216	chr7_116937070_G_A_b38	NA	1
ENSG00000004866.20	Skin_Not_Sun_Exposed_Suprapubic	3982	0.002843185	chr7_116714471_T_A_b38;chr7_116717990_A_G_b38;chr7_116730233_G_T_b38	0.000398794	chr7_117823140_C_A_b38	0.394531	0
ENSG00000004866.20	Whole_Blood	4024	5.71E-04	chr7_116927678_G_A_b38	1.48E-03	chr7_116663497_A_G_b38;chr7_116663843_A_G_b38;chr7_116664471_C_T_b38;chr7_116664484_C_A_b38;chr7_116664934_T_C_b38;chr7_116665719_C_G_b38	0.363114	0
ENSG00000004897.11	Adipose_Subcutaneous	4657	0.001112418	chr17_49131045_C_G_b38	3.24091E-05	chr17_49109694_T_G_b38	1	0
ENSG00000004897.11	Artery_Tibial	4667	0.000759971	chr17_49153347_C_T_b38	0.001980691	chr17_50090761_T_C_b38	0.0679559	0
ENSG00000004897.11	Lung	4571	0.000859952	chr17_49689663_G_A_b38	0.000433175	chr17_49706301_C_T_b38;chr17_49708970_G_C_b38;chr17_49720750_C_T_b38	0.788196	0
ENSG00000004897.11	Muscle_Skeletal	4667	0.000546495	chr17_50099135_T_C_b38	0.000548862	chr17_49912204_G_A_b38	0.174091	0
ENSG00000004897.11	Nerve_Tibial	4653	0.000718288	chr17_49932697_T_C_b38	0.000594564	chr17_49480265_T_C_b38;chr17_49481539_G_A_b38;chr17_49481997_G_T_b38;chr17_49483042_C_T_b38;chr17_49483211_AGGGAGTT_A_b38	0.368713	0
ENSG00000004897.11	Skin_Not_Sun_Exposed_Suprapubic	4640	3.5698E-05	chr17_49931392_C_G_b38	2.83386E-05	chr17_49931392_C_G_b38	NA	1
ENSG00000004897.11	Whole_Blood	4667	3.08419E-05	chr17_50034659_G_A_b38	0.001070405	chr17_50034659_G_A_b38	NA	1
ENSG00000004939.13	Adipose_Subcutaneous	5452	0.001616361	chr17_46161205_C_G_b38	0.00033157	chr17_46169798_A_G_b38	1	0
ENSG00000004939.13	Artery_Tibial	5452	0.000430219	chr17_46534412_C_T_b38	0.001175055	chr17_45479441_T_C_b38	0.522889	0
ENSG00000004939.13	Lung	5391	0.003423167	chr17_46791064_G_A_b38	0.003984736	chr17_46794621_C_T_b38	0.970418	0
ENSG00000004939.13	Nerve_Tibial	5445	0.002882763	chr17_45962818_A_G_b38	0.002191506	chr17_45505538_T_C_b38;chr17_45505972_G_A_b38;chr17_45516283_T_C_b38	1	0
ENSG00000004939.13	Skin_Not_Sun_Exposed_Suprapubic	5412	0.000615167	chr17_45754196_T_C_b38	0.000200433	chr17_46027210_CCTT_C_b38;chr17_46032905_G_A_b38;chr17_46033304_C_G_b38;chr17_46038074_T_C_b38;chr17_46039584_T_G_b38	0.588366	0
ENSG00000004939.13	Whole_Blood	5452	0.003142364	chr17_47133858_C_T_b38	0.002732437	chr17_47133858_C_T_b38	NA	1
ENSG00000004948.13	Adipose_Subcutaneous	4557	0.000918493	chr7_94285407_T_C_b38	0.000927463	chr7_94069189_C_T_b38	0.285038	0
ENSG00000004948.13	Artery_Tibial	4562	0.001135361	chr7_94238447_C_T_b38	0.00266634	chr7_94571485_A_C_b38	1	0
ENSG00000004948.13	Lung	4474	0.002715718	chr7_93712969_C_T_b38	0.000659702	chr7_93712969_C_T_b38	NA	1
ENSG00000004948.13	Muscle_Skeletal	4563	0.001049222	chr7_93450426_T_C_b38	0.004139755	chr7_94393103_T_G_b38	1	0
ENSG00000004948.13	Nerve_Tibial	4548	0.001891276	chr7_93366440_C_A_b38	0.001638408	chr7_93366440_C_A_b38	NA	1
ENSG00000004975.11	Adipose_Subcutaneous	6037	0.000293744	chr17_6681785_A_G_b38;chr17_6681872_A_G_b38	0.00060081	chr17_6681785_A_G_b38;chr17_6681872_A_G_b38	NA	1
ENSG00000004975.11	Artery_Tibial	6039	0.001193189	chr17_7921124_T_TATGGCAA_b38	0.002403914	chr17_6375867_C_T_b38;chr17_6377161_G_A_b38	1	0
ENSG00000004975.11	Lung	5979	0.000954671	chr17_6547212_A_G_b38	0.000249985	chr17_7448160_A_G_b38	0.127623	0
ENSG00000004975.11	Muscle_Skeletal	6041	0.000405126	chr17_7096919_G_A_b38;chr17_7098726_G_T_b38;chr17_7098736_G_C_b38;chr17_7098737_G_T_b38;chr17_7099210_C_T_b38;chr17_7100961_C_G_b38	5.85E-04	chr17_7099164_A_G_b38	1	0
ENSG00000004975.11	Nerve_Tibial	6021	0.000107132	chr17_7778094_C_G_b38	0.00020037	chr17_7778094_C_G_b38	NA	1
ENSG00000004975.11	Skin_Not_Sun_Exposed_Suprapubic	5958	0.002240599	chr17_8244427_C_A_b38;chr17_8245212_C_T_b38;chr17_8260006_C_T_b38	0.001932762	chr17_8244427_C_A_b38;chr17_8245212_C_T_b38;chr17_8260006_C_T_b38	NA	1
ENSG00000004975.11	Whole_Blood	6041	0.000118752	chr17_6335366_T_A_b38;chr17_6336133_C_T_b38	2.60183E-05	chr17_6363214_A_G_b38	0.425793	0
ENSG00000005001.9	Adipose_Subcutaneous	6001	0.000569188	chr16_2844464_G_A_b38;chr16_2845076_A_C_b38;chr16_2845548_TA_T_b38	0.000934745	chr16_2844464_G_A_b38;chr16_2845076_A_C_b38;chr16_2845548_TA_T_b38	NA	1
ENSG00000005001.9	Lung	5868	0.000179591	chr16_1923772_T_C_b38	0.00014522	chr16_3709647_C_CT_b38	0.212085	0
ENSG00000005001.9	Skin_Not_Sun_Exposed_Suprapubic	5949	0.001064402	chr16_3183662_C_G_b38;chr16_3190634_C_G_b38	6.88E-04	chr16_3143428_C_T_b38	0.331038	0
ENSG00000005001.9	Whole_Blood	6001	2.40996E-05	chr16_2027765_G_C_b38	2.68813E-06	chr16_2027765_G_C_b38	NA	1
ENSG00000005007.12	Adipose_Subcutaneous	5091	6.14E-05	chr19_18939596_C_T_b38;chr19_18939742_C_G_b38	1.66E-06	chr19_18939596_C_T_b38;chr19_18939742_C_G_b38	NA	1
ENSG00000005007.12	Artery_Tibial	5091	0.000390383	chr19_18868515_A_C_b38	0.000134047	chr19_18868515_A_C_b38	NA	1
ENSG00000005007.12	Lung	5042	1.05E-03	chr19_18269732_G_C_b38;chr19_18271208_G_A_b38	1.62E-03	chr19_18881767_C_CTCTGCTCA_b38	0.178487	0
ENSG00000005007.12	Muscle_Skeletal	5092	0.000905603	chr19_18809908_G_A_b38;chr19_18810143_T_TG_b38;chr19_18810525_C_T_b38	0.001160699	chr19_18725207_T_C_b38	0.238322	0
ENSG00000005007.12	Nerve_Tibial	5081	5.06E-04	chr19_18443567_C_T_b38;chr19_18450610_C_T_b38;chr19_18450663_G_A_b38;chr19_18451292_G_C_b38;chr19_18453563_G_A_b38;chr19_18453608_C_T_b38;chr19_18458800_A_T_b38;chr19_18460187_A_AG_b38;chr19_18460190_T_A_b38;chr19_18460191_C_CAG_b38;chr19_18461022_G_A_b38;chr19_18464998_G_A_b38;chr19_18465053_G_A_b38;chr19_18465704_T_A_b38;chr19_18466514_T_C_b38;chr19_18470204_C_T_b38;chr19_18472376_C_T_b38;chr19…	2.02E-03	chr19_19240847_C_T_b38	1	0
ENSG00000005007.12	Skin_Not_Sun_Exposed_Suprapubic	5055	0.000155816	chr19_18321797_G_A_b38;chr19_18322365_T_C_b38	7.04788E-05	chr19_18321797_G_A_b38;chr19_18322365_T_C_b38	NA	1
ENSG00000005007.12	Whole_Blood	5092	0.000237546	chr19_18046077_T_C_b38	0.000369831	chr19_18046077_T_C_b38	NA	1
ENSG00000005020.12	Adipose_Subcutaneous	5528	0.000576053	chr7_27897001_T_C_b38	0.001121264	chr7_27897001_T_C_b38	NA	1
ENSG00000005020.12	Artery_Tibial	5526	0.000165581	chr7_26629004_A_C_b38	1.57E-04	chr7_26629004_A_C_b38	NA	1
ENSG00000005020.12	Lung	5495	0.000830522	chr7_26399079_G_A_b38	0.001421515	chr7_26431576_C_T_b38	0.35573	0
ENSG00000005020.12	Muscle_Skeletal	5529	0.000279019	chr7_27856243_G_C_b38	0.000379969	chr7_27856243_G_C_b38	NA	1
ENSG00000005020.12	Nerve_Tibial	5514	0.000461825	chr7_26802499_G_A_b38;chr7_26802546_T_C_b38;chr7_26802772_T_C_b38;chr7_26803085_C_A_b38	0.000466295	chr7_26715063_C_T_b38	1	0
ENSG00000005020.12	Skin_Not_Sun_Exposed_Suprapubic	5507	5.72948E-05	chr7_27902241_A_G_b38;chr7_27905334_TTCTAA_T_b38;chr7_27910336_A_C_b38;chr7_27910957_T_C_b38	9.96131E-05	chr7_27902241_A_G_b38;chr7_27905334_TTCTAA_T_b38;chr7_27910336_A_C_b38;chr7_27910957_T_C_b38	NA	1
ENSG00000005020.12	Whole_Blood	5529	0.000859523	chr7_27023230_T_C_b38	0.001056031	chr7_27023230_T_C_b38	NA	1
ENSG00000005059.15	Adipose_Subcutaneous	5391	0.000649917	chr4_108010395_A_T_b38;chr4_108045362_C_T_b38	0.000229515	chr4_108010395_A_T_b38;chr4_108045362_C_T_b38	NA	1
ENSG00000005059.15	Artery_Tibial	5399	0.004964549	chr4_108661660_C_T_b38	0.004136556	chr4_107672287_C_T_b38	0.282365	0
ENSG00000005059.15	Lung	5330	0.000234109	chr4_108386726_GAAACCATGGA_G_b38;chr4_108388092_T_C_b38	0.000671572	chr4_109302931_C_A_b38	0.336857	0
ENSG00000005059.15	Muscle_Skeletal	5400	5.5776E-05	chr4_108434147_C_T_b38;chr4_108450219_C_T_b38	0.000243954	chr4_107871914_A_G_b38;chr4_107872376_G_C_b38;chr4_107874412_C_T_b38;chr4_107874785_G_T_b38;chr4_107875667_T_C_b38	0.392878	0
ENSG00000005059.15	Nerve_Tibial	5395	0.000576743	chr4_109442317_G_A_b38;chr4_109449294_G_C_b38;chr4_109452388_T_C_b38;chr4_109458211_A_T_b38;chr4_109460630_CTG_C_b38;chr4_109461564_T_G_b38;chr4_109469531_G_A_b38;chr4_109474889_C_T_b38;chr4_109478147_G_A_b38;chr4_109493728_C_A_b38;chr4_109505468_C_T_b38;chr4_109511730_A_G_b38;chr4_109513103_T_A_b38;chr4_109520821_C_T_b38;chr4_109527501_C_G_b38;chr4_109539463_T_C_b38;chr4_109543163_G_A_b38	0.000207258	chr4_107961444_G_T_b38;chr4_107962235_C_T_b38	0.274105	0
ENSG00000005059.15	Skin_Not_Sun_Exposed_Suprapubic	5379	9.05E-04	chr4_108737412_C_A_b38	8.43E-04	chr4_108737412_C_A_b38	NA	1
ENSG00000005059.15	Whole_Blood	5400	0.000365478	chr4_109575800_C_A_b38	0.000355828	chr4_109575800_C_A_b38	NA	1
ENSG00000005073.5	Adipose_Subcutaneous	5522	0.000661498	chr7_26730775_T_C_b38;chr7_26736007_A_C_b38;chr7_26761631_G_C_b38	0.003250528	chr7_26755625_C_T_b38;chr7_26765258_T_G_b38;chr7_26765378_T_C_b38	1	0
ENSG00000005073.5	Artery_Tibial	5520	8.07E-04	chr7_26639262_G_A_b38	4.33E-04	chr7_26639262_G_A_b38	NA	1
ENSG00000005073.5	Muscle_Skeletal	5523	0.000334384	chr7_26624367_G_A_b38;chr7_26625218_T_C_b38	0.000267416	chr7_26624367_G_A_b38;chr7_26625218_T_C_b38	NA	1
ENSG00000005073.5	Nerve_Tibial	5510	0.001402842	chr7_26351899_G_T_b38	0.000919886	chr7_26351899_G_T_b38	NA	1
ENSG00000005073.5	Skin_Not_Sun_Exposed_Suprapubic	5500	4.60872E-05	chr7_26540737_A_C_b38	7.55957E-06	chr7_27899420_C_T_b38	0.433294	0
ENSG00000005075.15	Adipose_Subcutaneous	4625	0.000435384	chr7_102003863_T_C_b38	0.000202989	chr7_102003863_T_C_b38	NA	1
ENSG00000005075.15	Artery_Tibial	4625	0.001218046	chr7_103784721_C_T_b38	0.001154624	chr7_102267832_A_C_b38	1	0
ENSG00000005075.15	Lung	4570	0.001452684	chr7_101864073_G_A_b38;chr7_101864983_T_C_b38	4.15E-04	chr7_101880888_A_G_b38	0.879394	0
ENSG00000005075.15	Muscle_Skeletal	4625	4.20E-04	chr7_103587639_A_G_b38	1.47E-04	chr7_102754640_G_A_b38	1	0
ENSG00000005075.15	Nerve_Tibial	4620	0.000739088	chr7_102295443_T_C_b38	0.00050686	chr7_103396964_A_G_b38	0.363482	0
ENSG00000005075.15	Skin_Not_Sun_Exposed_Suprapubic	4609	1.30441E-05	chr7_102634514_G_A_b38	3.41137E-05	chr7_102634514_G_A_b38	NA	1
ENSG00000005075.15	Whole_Blood	4624	0.000471096	chr7_101917357_A_G_b38;chr7_101917779_A_G_b38	0.000439871	chr7_101917357_A_G_b38;chr7_101917779_A_G_b38	NA	1
ENSG00000005100.12	Adipose_Subcutaneous	7536	0.000443137	chr17_5300901_A_G_b38;chr17_5301435_G_A_b38;chr17_5306542_T_C_b38;chr17_5317030_G_A_b38;chr17_5317045_C_T_b38;chr17_5319369_TA_T_b38;chr17_5322499_C_T_b38;chr17_5324584_A_G_b38;chr17_5324697_G_A_b38;chr17_5341776_G_A_b38;chr17_5363707_G_T_b38	0.000117412	chr17_5300901_A_G_b38;chr17_5301435_G_A_b38;chr17_5306542_T_C_b38;chr17_5317030_G_A_b38;chr17_5317045_C_T_b38;chr17_5319369_TA_T_b38;chr17_5322499_C_T_b38;chr17_5324584_A_G_b38;chr17_5324697_G_A_b38;chr17_5341776_G_A_b38;chr17_5363707_G_T_b38	NA	1
ENSG00000005100.12	Artery_Tibial	7554	0.000205968	chr17_5782462_A_C_b38	0.000133134	chr17_5782462_A_C_b38	NA	1
ENSG00000005100.12	Lung	7436	1.85E-05	chr17_6331227_T_C_b38;chr17_6333333_G_A_b38;chr17_6334256_G_C_b38;chr17_6338741_G_T_b38;chr17_6343841_C_T_b38;chr17_6344148_T_C_b38	3.96E-05	chr17_4769203_T_C_b38	0.500636	0
ENSG00000005100.12	Muscle_Skeletal	7556	0.000129823	chr17_6507576_T_C_b38	0.000177023	chr17_6507576_T_C_b38	NA	1
ENSG00000005100.12	Nerve_Tibial	7534	0.000351706	chr17_5808785_G_A_b38	0.000115412	chr17_4636982_C_T_b38	0.341798	0
ENSG00000005100.12	Skin_Not_Sun_Exposed_Suprapubic	7273	7.60E-04	chr17_6446657_A_G_b38	0.000310783	chr17_5123872_CT_C_b38	0.229745	0
ENSG00000005100.12	Whole_Blood	7556	0.00064849	chr17_5771168_T_C_b38	0.000439075	chr17_5771168_T_C_b38	NA	1
ENSG00000005102.12	Adipose_Subcutaneous	5814	1.01E-03	chr17_45043145_T_A_b38;chr17_45043711_G_C_b38;chr17_45043977_G_A_b38;chr17_45045807_C_T_b38;chr17_45046208_T_C_b38;chr17_45056924_C_T_b38;chr17_45058263_C_T_b38;chr17_45058757_C_G_b38;chr17_45059036_C_A_b38;chr17_45061041_G_T_b38;chr17_45066052_A_G_b38	2.47E-03	chr17_45833089_G_A_b38	0.468358	0
ENSG00000005102.12	Artery_Tibial	5814	0.003218205	chr17_45833272_G_A_b38	0.003583041	chr17_45849423_T_C_b38	0.876294	0
ENSG00000005102.12	Lung	5754	3.27E-04	chr17_46111718_T_C_b38;chr17_46112482_C_T_b38;chr17_46117607_CAG_C_b38;chr17_46123356_G_A_b38;chr17_46132032_TAGG_T_b38;chr17_46137111_TC_T_b38;chr17_46143629_C_T_b38;chr17_46150009_G_A_b38;chr17_46166328_A_G_b38;chr17_46210930_T_C_b38;chr17_46215865_A_AC_b38;chr17_46217974_C_T_b38;chr17_46231502_C_A_b38;chr17_46241120_G_A_b38	7.97E-04	chr17_44992889_G_A_b38;chr17_44993832_G_A_b38;chr17_44994023_C_T_b38	0.257201	0
ENSG00000005102.12	Muscle_Skeletal	5814	0.00477294	chr17_45757915_C_T_b38;chr17_45761091_G_A_b38;chr17_45762642_A_G_b38	0.005256708	chr17_45757915_C_T_b38;chr17_45761091_G_A_b38;chr17_45762642_A_G_b38	NA	1
ENSG00000005102.12	Nerve_Tibial	5807	0.002963369	chr17_44885440_C_T_b38;chr17_44889754_T_C_b38;chr17_44890974_C_T_b38;chr17_44894838_G_A_b38	0.00231658	chr17_44885440_C_T_b38;chr17_44889754_T_C_b38;chr17_44890974_C_T_b38;chr17_44894838_G_A_b38	NA	1
ENSG00000005102.12	Skin_Not_Sun_Exposed_Suprapubic	5784	0.000167651	chr17_44754386_G_A_b38	0.001478329	chr17_45653004_T_A_b38	1	0
ENSG00000005102.12	Whole_Blood	5814	0.001187786	chr17_45145575_G_C_b38	0.001533364	chr17_45145575_G_C_b38	NA	1
ENSG00000005108.15	Adipose_Subcutaneous	9625	0.000208653	chr7_11235327_T_C_b38	0.000141447	chr7_11235327_T_C_b38	NA	1
ENSG00000005108.15	Artery_Tibial	9627	0.000118425	chr7_11665840_C_T_b38;chr7_11666594_G_T_b38	0.000191209	chr7_11665840_C_T_b38;chr7_11666594_G_T_b38	NA	1
ENSG00000005108.15	Lung	9536	0.001319716	chr7_12611880_T_G_b38	0.000254315	chr7_12483205_T_C_b38;chr7_12483269_G_A_b38;chr7_12484024_C_T_b38;chr7_12506230_G_A_b38;chr7_12507853_C_T_b38;chr7_12511579_C_T_b38	0.241129	0
ENSG00000005108.15	Muscle_Skeletal	9627	3.71E-04	chr7_12132516_C_T_b38	0.00020798	chr7_12480004_C_T_b38	0.404852	0
ENSG00000005108.15	Nerve_Tibial	9561	0.000466311	chr7_12378410_T_C_b38	0.000314665	chr7_12082116_C_T_b38	0.524694	0
ENSG00000005108.15	Skin_Not_Sun_Exposed_Suprapubic	9598	0.000972738	chr7_11834984_TA_T_b38	0.001437301	chr7_11834984_TA_T_b38	NA	1
ENSG00000005156.11	Adipose_Subcutaneous	4135	2.80E-04	chr17_36204148_C_T_b38	3.88E-04	chr17_36204148_C_T_b38	NA	1
ENSG00000005156.11	Artery_Tibial	4136	0.000197675	chr17_36508406_C_T_b38	0.00020614	chr17_37061399_C_T_b38	1	0
ENSG00000005156.11	Lung	4081	0.000749293	chr17_36771262_A_G_b38	0.000388676	chr17_36771262_A_G_b38	NA	1
ENSG00000005156.11	Muscle_Skeletal	4140	0.000918768	chr17_36955694_T_A_b38	0.001315574	chr17_36846455_T_C_b38	1	0
ENSG00000005156.11	Nerve_Tibial	4133	0.000176556	chr17_36804930_G_A_b38	0.000440207	chr17_36804930_G_A_b38	NA	1
ENSG00000005156.11	Skin_Not_Sun_Exposed_Suprapubic	4102	0.001776599	chr17_36678511_A_G_b38	0.000232695	chr17_36678511_A_G_b38	NA	1
ENSG00000005156.11	Whole_Blood	4140	0.000158991	chr17_36850542_C_G_b38	6.86435E-05	chr17_37195886_A_G_b38	0.491602	0
ENSG00000005175.9	Adipose_Subcutaneous	6068	0.000163188	chr12_47339250_C_T_b38	7.51338E-05	chr12_47339250_C_T_b38	NA	1
ENSG00000005175.9	Artery_Tibial	6047	0.001992182	chr12_47377646_T_G_b38	1.51E-03	chr12_47377646_T_G_b38	NA	1
ENSG00000005175.9	Lung	5750	2.43E-03	chr12_47562905_G_A_b38	5.38E-04	chr12_47975206_A_C_b38	1	0
ENSG00000005175.9	Muscle_Skeletal	6069	0.000463853	chr12_47201924_T_C_b38	0.000607518	chr12_47201924_T_C_b38	NA	1
ENSG00000005175.9	Nerve_Tibial	6065	0.000799089	chr12_47897367_T_C_b38	0.000582924	chr12_47868798_AT_A_b38	0.36223	0
ENSG00000005175.9	Skin_Not_Sun_Exposed_Suprapubic	5978	0.001581731	chr12_47075344_GTGA_G_b38	0.001719499	chr12_47850776_G_A_b38	0.407697	0
ENSG00000005175.9	Whole_Blood	6069	0.000268903	chr12_48018627_C_T_b38	0.000249724	chr12_48018627_C_T_b38	NA	1
ENSG00000005187.11	Adipose_Subcutaneous	4839	0.000231407	chr16_19622324_G_A_b38	8.08923E-05	chr16_20409006_T_G_b38	0.323914	0
ENSG00000005187.11	Artery_Tibial	4843	0.00334791	chr16_20479675_T_A_b38	0.001823076	chr16_20477047_C_T_b38;chr16_20479336_T_C_b38;chr16_20479736_C_T_b38	1	0
ENSG00000005187.11	Lung	4810	2.59564E-05	chr16_20283637_G_C_b38	2.65115E-05	chr16_20193561_A_C_b38	1	0
ENSG00000005187.11	Muscle_Skeletal	4844	0.001387729	chr16_21228627_G_A_b38	0.002575545	chr16_20728999_C_T_b38	0.300636	0
ENSG00000005187.11	Nerve_Tibial	4832	5.67149E-05	chr16_20719635_G_T_b38;chr16_20772644_C_T_b38;chr16_20804591_G_A_b38	4.00338E-05	chr16_20719635_G_T_b38;chr16_20772644_C_T_b38;chr16_20804591_G_A_b38	NA	1
ENSG00000005187.11	Skin_Not_Sun_Exposed_Suprapubic	4832	1.26E-04	chr16_21186745_T_C_b38	5.21E-04	chr16_21563211_C_T_b38	1	0
ENSG00000005187.11	Whole_Blood	4844	0.001415039	chr16_21052437_T_C_b38	0.001617	chr16_21052437_T_C_b38	NA	1
ENSG00000005189.19	Adipose_Subcutaneous	4423	5.29E-06	chr16_20003096_A_T_b38;chr16_20003394_G_T_b38	7.60E-06	chr16_20003096_A_T_b38;chr16_20003394_G_T_b38	NA	1
ENSG00000005189.19	Artery_Tibial	4427	0.001426826	chr16_21202650_T_C_b38	0.000866205	chr16_21202901_T_C_b38	0.859613	0
ENSG00000005189.19	Lung	4398	0.000310109	chr16_21528124_T_C_b38	0.00010279	chr16_21528124_T_C_b38	NA	1
ENSG00000005189.19	Muscle_Skeletal	4428	0.000476618	chr16_21395961_G_A_b38	0.000168282	chr16_21395961_G_A_b38	NA	1
ENSG00000005189.19	Nerve_Tibial	4416	0.000183085	chr16_19883137_A_G_b38	5.91442E-05	chr16_21397696_G_T_b38	1	0
ENSG00000005189.19	Skin_Not_Sun_Exposed_Suprapubic	4416	0.000622634	chr16_21182766_A_G_b38	0.001461294	chr16_21182766_A_G_b38	NA	1
ENSG00000005189.19	Whole_Blood	4428	0.001127604	chr16_20139135_A_G_b38	0.001511155	chr16_21245728_G_A_b38	0.0927556	0
ENSG00000005194.14	Adipose_Subcutaneous	5730	0.00076644	chr16_57743799_T_C_b38;chr16_57745459_A_G_b38	0.000871533	chr16_57743799_T_C_b38;chr16_57745459_A_G_b38	NA	1
ENSG00000005194.14	Artery_Tibial	5731	0.000335419	chr16_57417663_C_A_b38	2.38E-04	chr16_57417663_C_A_b38	NA	1
ENSG00000005194.14	Lung	5639	1.63E-04	chr16_56640570_C_T_b38	0.000137321	chr16_58214928_A_AC_b38;chr16_58222965_G_GT_b38;chr16_58223274_T_C_b38;chr16_58223582_C_G_b38;chr16_58226640_G_A_b38	0.443464	0
ENSG00000005194.14	Muscle_Skeletal	5732	9.55E-04	chr16_56950678_T_C_b38	1.19E-03	chr16_56950678_T_C_b38	NA	1
ENSG00000005194.14	Nerve_Tibial	5723	0.000465129	chr16_56898946_G_A_b38;chr16_56905634_G_T_b38;chr16_56909760_G_A_b38	2.81E-04	chr16_56898946_G_A_b38;chr16_56905634_G_T_b38;chr16_56909760_G_A_b38	NA	1
ENSG00000005194.14	Skin_Not_Sun_Exposed_Suprapubic	5698	3.05E-04	chr16_58087823_T_TAA_b38	0.000760028	chr16_58331174_A_G_b38	0.156373	0
ENSG00000005194.14	Whole_Blood	5732	2.59761E-05	chr16_57695495_C_G_b38	3.99952E-05	chr16_57695495_C_G_b38	NA	1
ENSG00000005206.16	Adipose_Subcutaneous	7472	0.000167297	chr19_1523536_C_T_b38	0.000192322	chr19_3063501_G_A_b38;chr19_3064709_C_T_b38	0.639592	0
ENSG00000005206.16	Artery_Tibial	7486	0.000288957	chr19_1933585_G_A_b38;chr19_1933931_G_A_b38	0.000385505	chr19_1933585_G_A_b38;chr19_1933931_G_A_b38	NA	1
ENSG00000005206.16	Lung	7389	0.000285237	chr19_3158118_C_G_b38	0.000102092	chr19_3158118_C_G_b38	NA	1
ENSG00000005206.16	Muscle_Skeletal	7489	6.82345E-05	chr19_1965745_C_T_b38	4.87662E-05	chr19_1965745_C_T_b38	NA	1
ENSG00000005206.16	Nerve_Tibial	7474	0.000656512	chr19_3131080_A_T_b38	0.00040309	chr19_1843855_G_A_b38;chr19_1844689_G_A_b38;chr19_1845787_C_G_b38;chr19_1851352_G_A_b38;chr19_1851425_C_G_b38	1	0
ENSG00000005206.16	Skin_Not_Sun_Exposed_Suprapubic	7442	0.000489628	chr19_2321940_G_A_b38	0.000156414	chr19_2321940_G_A_b38	NA	1
ENSG00000005206.16	Whole_Blood	7488	0.000459368	chr19_1759876_C_T_b38	0.000229816	chr19_1759876_C_T_b38	NA	1
ENSG00000005238.19	Adipose_Subcutaneous	4441	6.76782E-05	chr9_34734197_T_A_b38;chr9_34734460_G_C_b38	7.57842E-05	chr9_34734197_T_A_b38;chr9_34734460_G_C_b38	NA	1
ENSG00000005238.19	Artery_Tibial	4440	0.001111531	chr9_35971582_C_T_b38	0.001698538	chr9_35971567_C_T_b38	0.925568	0
ENSG00000005238.19	Lung	4417	5.39E-04	chr9_35335964_A_C_b38	3.45E-04	chr9_35962175_G_C_b38	0.187908	0
ENSG00000005238.19	Muscle_Skeletal	4440	0.001179946	chr9_35649219_C_T_b38	0.000845798	chr9_35649219_C_T_b38	NA	1
ENSG00000005238.19	Nerve_Tibial	4438	3.78E-03	chr9_35140168_G_C_b38	0.001181813	chr9_35140168_G_C_b38	NA	1
ENSG00000005238.19	Skin_Not_Sun_Exposed_Suprapubic	4429	3.11E-03	chr9_35641077_C_T_b38;chr9_35643561_G_A_b38	8.44E-04	chr9_35855221_G_T_b38	0.290257	0
ENSG00000005238.19	Whole_Blood	4441	0.000487137	chr9_35517510_CAG_C_b38	0.000687015	chr9_35517510_CAG_C_b38	NA	1
ENSG00000005243.9	Adipose_Subcutaneous	4939	1.46E-04	chr17_50840284_A_C_b38	7.18E-05	chr17_50840284_A_C_b38	NA	1
ENSG00000005243.9	Artery_Tibial	4942	2.72086E-05	chr17_50912914_G_A_b38	4.8543E-05	chr17_50912914_G_A_b38	NA	1
ENSG00000005243.9	Lung	4891	0.000439359	chr17_49948917_A_G_b38;chr17_49948918_G_GGT_b38	0.000232989	chr17_49945718_C_T_b38;chr17_49946029_C_A_b38	0.923101	0
ENSG00000005243.9	Muscle_Skeletal	4943	0.001486273	chr17_50080859_C_T_b38;chr17_50081321_C_T_b38	0.000305735	chr17_50082859_T_TC_b38	0.962822	0
ENSG00000005243.9	Nerve_Tibial	4928	0.00029984	chr17_49915689_T_C_b38	0.000435474	chr17_50850488_C_T_b38;chr17_50854555_T_TACAAA_b38	0.000347948	0
ENSG00000005243.9	Skin_Not_Sun_Exposed_Suprapubic	4889	0.000533584	chr17_48974437_C_T_b38;chr17_48976650_T_C_b38;chr17_48977798_A_C_b38;chr17_48977998_A_G_b38;chr17_48977999_T_C_b38;chr17_48978030_C_T_b38	0.000361516	chr17_50641642_C_T_b38	0.228031	0
ENSG00000005243.9	Whole_Blood	4942	0.000245764	chr17_50956459_T_C_b38	0.00036027	chr17_50956459_T_C_b38	NA	1
ENSG00000005249.12	Adipose_Subcutaneous	5326	0.005464161	chr7_106759660_G_C_b38	0.004696407	chr7_106620465_T_C_b38	1	0
ENSG00000005249.12	Artery_Tibial	5328	3.8736E-05	chr7_108217042_CTTT_C_b38;chr7_108217046_G_A_b38;chr7_108217047_T_TAAAGACCAAA_b38	6.27613E-05	chr7_108217042_CTTT_C_b38;chr7_108217046_G_A_b38;chr7_108217047_T_TAAAGACCAAA_b38	NA	1
ENSG00000005249.12	Lung	5243	3.18E-03	chr7_107847895_G_T_b38	1.88E-03	chr7_106929275_T_G_b38	0.180094	0
ENSG00000005249.12	Muscle_Skeletal	5329	1.26E-03	chr7_108219948_A_G_b38;chr7_108220047_T_C_b38;chr7_108220503_A_T_b38	8.79E-04	chr7_106984780_C_A_b38	1	0
ENSG00000005249.12	Nerve_Tibial	5322	6.22489E-06	chr7_106888370_T_C_b38;chr7_106892472_C_T_b38	0.000318708	chr7_106814175_G_A_b38	0.405048	0
ENSG00000005249.12	Skin_Not_Sun_Exposed_Suprapubic	5281	2.75E-03	chr7_107063877_C_G_b38	3.11E-03	chr7_108137246_G_T_b38	1	0
ENSG00000005249.12	Whole_Blood	5329	0.000132182	chr7_108036925_T_A_b38	1.54E-04	chr7_108036925_T_A_b38	NA	1
ENSG00000005339.14	Adipose_Subcutaneous	6294	2.35E-05	chr16_2946093_A_T_b38	7.64651E-05	chr16_2941884_G_C_b38	0.874523	0
ENSG00000005339.14	Artery_Tibial	6294	0.000215689	chr16_2931734_C_T_b38	0.000288766	chr16_4633719_T_A_b38	0.153391	0
ENSG00000005339.14	Lung	6162	2.00E-05	chr16_4784940_G_A_b38;chr16_4785634_G_A_b38	2.46127E-05	chr16_4784940_G_A_b38;chr16_4785634_G_A_b38	NA	1
ENSG00000005339.14	Muscle_Skeletal	6294	2.38E-04	chr16_4312431_G_C_b38	5.06E-04	chr16_3703787_G_A_b38	0.5863	0
ENSG00000005339.14	Nerve_Tibial	6270	0.000140682	chr16_4543363_C_G_b38	0.000214269	chr16_3064357_G_A_b38	1	0
ENSG00000005339.14	Skin_Not_Sun_Exposed_Suprapubic	6242	0.000128931	chr16_2867463_C_A_b38	0.004685011	chr16_3795262_A_G_b38	0.283258	0
ENSG00000005339.14	Whole_Blood	6294	0.000239269	chr16_4330215_T_G_b38	0.000597286	chr16_4823608_G_T_b38	1	0
ENSG00000005379.15	Adipose_Subcutaneous	4151	0.004070168	chr17_60192466_G_A_b38;chr17_60249011_G_A_b38;chr17_60317973_A_C_b38	0.003664951	chr17_60192466_G_A_b38;chr17_60249011_G_A_b38;chr17_60317973_A_C_b38	NA	1
ENSG00000005379.15	Artery_Tibial	4151	0.006204809	chr17_59968885_C_T_b38	0.005061532	chr17_59968885_C_T_b38	NA	1
ENSG00000005379.15	Lung	4139	0.001625752	chr17_60144942_C_A_b38;chr17_60146324_G_C_b38	0.001316557	chr17_61235217_A_G_b38	1	0
ENSG00000005379.15	Muscle_Skeletal	4151	0.001551408	chr17_60335984_C_T_b38	0.000744971	chr17_60335984_C_T_b38	NA	1
ENSG00000005379.15	Nerve_Tibial	4142	9.8981E-05	chr17_60436203_G_A_b38	0.000603407	chr17_60436203_G_A_b38	NA	1
ENSG00000005379.15	Skin_Not_Sun_Exposed_Suprapubic	4127	0.000587121	chr17_59419609_A_C_b38	0.003141508	chr17_59419609_A_C_b38	NA	1
ENSG00000005379.15	Whole_Blood	4152	0.001440549	chr17_59891037_AC_A_b38;chr17_59947295_CT_C_b38	1.75E-03	chr17_61199721_A_ATCATAG_b38;chr17_61199725_TC_T_b38;chr17_61199731_T_TCAA_b38;chr17_61199732_G_A_b38	1	0
ENSG00000005381.7	Adipose_Subcutaneous	4157	4.85E-04	chr17_59307084_C_T_b38	5.41E-04	chr17_59307084_C_T_b38	NA	1
ENSG00000005381.7	Artery_Tibial	4157	5.39499E-05	chr17_59291190_G_A_b38	6.52565E-05	chr17_59291190_G_A_b38	NA	1
ENSG00000005381.7	Lung	4145	1.68E-03	chr17_59221248_C_G_b38;chr17_59232142_A_G_b38	1.92E-03	chr17_59360804_A_G_b38	0.272962	0
ENSG00000005381.7	Muscle_Skeletal	4157	0.000389976	chr17_59853285_G_T_b38	0.000179942	chr17_59853285_G_T_b38	NA	1
ENSG00000005381.7	Nerve_Tibial	4148	2.33E-04	chr17_59358111_A_G_b38	2.84E-04	chr17_59358111_A_G_b38	NA	1
ENSG00000005381.7	Skin_Not_Sun_Exposed_Suprapubic	4133	0.002889573	chr17_59965927_G_A_b38	1.87E-03	chr17_59965927_G_A_b38	NA	1
ENSG00000005381.7	Whole_Blood	4158	7.69538E-05	chr17_60465167_CT_C_b38	3.34E-03	chr17_59851958_T_C_b38	0.840899	0
ENSG00000005421.8	Adipose_Subcutaneous	4869	0.001239006	chr7_95906957_G_A_b38	0.001359976	chr7_95906957_G_A_b38	NA	1
ENSG00000005421.8	Lung	4801	1.38E-03	chr7_96094290_T_G_b38	0.000746922	chr7_95597977_C_T_b38;chr7_95603287_C_T_b38;chr7_95615018_C_T_b38	1	0
ENSG00000005421.8	Nerve_Tibial	4866	0.000459446	chr7_95586313_G_A_b38	0.000464377	chr7_95443435_T_A_b38	0.269724	0
ENSG00000005421.8	Skin_Not_Sun_Exposed_Suprapubic	4829	0.000810084	chr7_95075300_T_G_b38	3.98299E-05	chr7_95075300_T_G_b38	NA	1
ENSG00000005421.8	Whole_Blood	4871	4.06E-04	chr7_95051010_A_T_b38	0.000479566	chr7_95051010_A_T_b38	NA	1
ENSG00000005436.13	Adipose_Subcutaneous	6237	2.78E-05	chr2_74551018_T_C_b38;chr2_74551717_A_G_b38	1.00E-05	chr2_74551018_T_C_b38;chr2_74551717_A_G_b38	NA	1
ENSG00000005436.13	Artery_Tibial	6239	0.000511015	chr2_75550842_G_A_b38	0.000227928	chr2_75481853_C_T_b38	1	0
ENSG00000005436.13	Lung	6144	0.000738531	chr2_74789658_A_G_b38	0.000806792	chr2_75516030_A_G_b38	0.234747	0
ENSG00000005436.13	Muscle_Skeletal	6239	0.001062882	chr2_75700391_C_A_b38;chr2_75706464_A_G_b38;chr2_75710675_C_T_b38	1.08E-03	chr2_75690960_T_C_b38	1	0
ENSG00000005436.13	Nerve_Tibial	6212	0.000276995	chr2_75118069_T_G_b38	1.97E-04	chr2_75118069_T_G_b38	NA	1
ENSG00000005436.13	Skin_Not_Sun_Exposed_Suprapubic	6215	0.000800165	chr2_75431667_G_A_b38	0.000324466	chr2_75629871_A_G_b38	0.233189	0
ENSG00000005436.13	Whole_Blood	6239	3.03E-04	chr2_75360571_G_GAT_b38	1.92E-04	chr2_75620419_G_C_b38	1	0
ENSG00000005448.16	Adipose_Subcutaneous	4536	0.001716569	chr2_74869878_A_G_b38	0.006169793	chr2_74190001_T_C_b38	1	0
ENSG00000005448.16	Artery_Tibial	4537	4.62E-04	chr2_75074636_C_T_b38	0.000320706	chr2_75074636_C_T_b38	NA	1
ENSG00000005448.16	Lung	4507	2.75E-04	chr2_74875571_C_T_b38	5.36E-04	chr2_74875571_C_T_b38	NA	1
ENSG00000005448.16	Muscle_Skeletal	4538	0.001227827	chr2_73240548_GAA_G_b38	0.001220631	chr2_73240548_GAA_G_b38	NA	1
ENSG00000005448.16	Nerve_Tibial	4530	6.67E-05	chr2_75168520_G_A_b38	1.44E-05	chr2_75168520_G_A_b38	NA	1
ENSG00000005448.16	Skin_Not_Sun_Exposed_Suprapubic	4518	0.000287867	chr2_75003076_T_C_b38	0.000252431	chr2_74998901_T_C_b38	1	0
ENSG00000005448.16	Whole_Blood	4538	5.59E-05	chr2_73625873_CG_C_b38;chr2_73625930_C_T_b38;chr2_73628924_G_A_b38;chr2_73629374_A_T_b38;chr2_73629875_A_G_b38;chr2_73630143_T_C_b38	1.25E-04	chr2_75148920_A_G_b38	0.143423	0
ENSG00000005469.11	Adipose_Subcutaneous	4250	6.87E-06	chr7_87357000_T_C_b38	2.6311E-06	chr7_87357000_T_C_b38	NA	1
ENSG00000005469.11	Artery_Tibial	4250	0.001446679	chr7_88695106_C_T_b38	0.000984218	chr7_88695192_A_G_b38;chr7_88695464_G_T_b38;chr7_88695792_A_G_b38	1	0
ENSG00000005469.11	Lung	4110	0.00015181	chr7_87269311_C_A_b38	0.000134944	chr7_87269311_C_A_b38	NA	1
ENSG00000005469.11	Muscle_Skeletal	4250	3.71E-04	chr7_88297399_G_C_b38	0.000487554	chr7_88297399_G_C_b38	NA	1
ENSG00000005469.11	Nerve_Tibial	4246	0.000311571	chr7_88680816_A_G_b38	0.000654637	chr7_88680816_A_G_b38	NA	1
ENSG00000005469.11	Skin_Not_Sun_Exposed_Suprapubic	4237	0.000861501	chr7_88368248_A_G_b38	0.000705888	chr7_88368248_A_G_b38	NA	1
ENSG00000005469.11	Whole_Blood	4244	1.17E-03	chr7_88089316_G_A_b38	7.92E-04	chr7_88089316_G_A_b38	NA	1
ENSG00000005471.15	Adipose_Subcutaneous	4507	0.001666461	chr7_88696102_T_G_b38	0.000779864	chr7_88738903_G_A_b38	0.936592	0
ENSG00000005471.15	Artery_Tibial	4507	0.001237099	chr7_87453944_TA_T_b38	0.000728469	chr7_87453944_TA_T_b38	NA	1
ENSG00000005471.15	Lung	4351	0.000229956	chr7_87243334_A_G_b38	6.56271E-05	chr7_87547147_A_G_b38;chr7_87549310_C_T_b38;chr7_87549827_A_G_b38	0.240965	0
ENSG00000005471.15	Muscle_Skeletal	4507	1.82743E-05	chr7_88470163_T_C_b38;chr7_88480355_A_C_b38	0.000172282	chr7_87492382_C_A_b38;chr7_87493911_T_C_b38;chr7_87495643_A_G_b38;chr7_87498246_T_C_b38;chr7_87498524_A_G_b38	0.479865	0
ENSG00000005471.15	Nerve_Tibial	4503	7.40E-05	chr7_87975647_G_A_b38;chr7_88025055_G_A_b38	7.96E-05	chr7_87975647_G_A_b38;chr7_88025055_G_A_b38	NA	1
ENSG00000005471.15	Skin_Not_Sun_Exposed_Suprapubic	4494	0.000210408	chr7_88799525_C_T_b38	8.49194E-05	chr7_88799525_C_T_b38	NA	1
ENSG00000005471.15	Whole_Blood	4501	0.002035395	chr7_88419355_T_C_b38;chr7_88419397_C_CT_b38	0.000402245	chr7_88421083_G_A_b38	0.98138	0
ENSG00000005483.20	Adipose_Subcutaneous	5608	8.89543E-05	chr7_105240104_G_A_b38	2.15E-04	chr7_105354274_G_A_b38	1	0
ENSG00000005483.20	Artery_Tibial	5635	0.000547657	chr7_104415818_G_A_b38	0.000604399	chr7_104415818_G_A_b38	NA	1
ENSG00000005483.20	Lung	5558	0.001219754	chr7_105754569_T_G_b38;chr7_105754570_C_A_b38	0.000428368	chr7_105754569_T_G_b38;chr7_105754570_C_A_b38	NA	1
ENSG00000005483.20	Muscle_Skeletal	5636	0.000304599	chr7_106038451_A_T_b38;chr7_106039366_T_C_b38	0.000249905	chr7_106038451_A_T_b38;chr7_106039366_T_C_b38	NA	1
ENSG00000005483.20	Nerve_Tibial	5632	0.00018448	chr7_104582778_G_GA_b38	0.000182718	chr7_106125715_C_T_b38	0.230263	0
ENSG00000005483.20	Skin_Not_Sun_Exposed_Suprapubic	5596	1.01E-03	chr7_106203803_T_A_b38	6.25E-04	chr7_106373414_C_T_b38	1	0
ENSG00000005483.20	Whole_Blood	5635	0.0010253	chr7_105912089_C_T_b38	0.002001101	chr7_105946875_G_T_b38;chr7_105949552_T_G_b38;chr7_105951858_A_C_b38;chr7_105952091_G_T_b38;chr7_105954277_C_G_b38;chr7_105954287_T_C_b38;chr7_105954925_C_G_b38	1	0
ENSG00000005486.16	Adipose_Subcutaneous	4685	0.006233702	chr7_76822000_A_G_b38	0.003444693	chr7_76649719_C_T_b38	0.238663	0
ENSG00000005486.16	Artery_Tibial	4686	3.43E-03	chr7_76238692_G_A_b38	2.09E-03	chr7_75650555_G_C_b38	0.0684715	0
ENSG00000005486.16	Lung	4638	0.000461724	chr7_75806485_CTT_C_b38;chr7_75809761_G_A_b38;chr7_75810273_T_A_b38	0.001748265	chr7_75574225_A_G_b38	0.143522	0
ENSG00000005486.16	Muscle_Skeletal	4686	0.001835145	chr7_76761853_T_TA_b38	0.002035496	chr7_75953551_T_C_b38	0.246227	0
ENSG00000005486.16	Nerve_Tibial	4676	0.000638093	chr7_76409531_A_G_b38;chr7_76409696_A_C_b38	0.00386776	chr7_76206077_G_A_b38	0.381192	0
ENSG00000005486.16	Skin_Not_Sun_Exposed_Suprapubic	4666	8.18585E-05	chr7_77003507_G_A_b38	1.21592E-05	chr7_77003507_G_A_b38	NA	1
ENSG00000005486.16	Whole_Blood	4686	0.001013418	chr7_76927581_G_A_b38;chr7_76936292_T_C_b38	0.000994632	chr7_76927581_G_A_b38;chr7_76936292_T_C_b38	NA	1
ENSG00000005513.9	Adipose_Subcutaneous	7578	0.000314968	chr16_901388_G_C_b38	0.00011639	chr16_901388_G_C_b38	NA	1
ENSG00000005513.9	Artery_Tibial	7583	9.03E-05	chr16_1064751_A_G_b38	1.40E-04	chr16_1066220_T_TG_b38	1	0
ENSG00000005513.9	Lung	7410	5.04E-05	chr16_1211119_G_A_b38	2.02E-05	chr16_1211119_G_A_b38	NA	1
ENSG00000005513.9	Muscle_Skeletal	7584	3.10E-04	chr16_1607349_A_T_b38	0.000742609	chr16_1604945_G_A_b38	0.906019	0
ENSG00000005513.9	Nerve_Tibial	7532	7.42689E-06	chr16_688477_G_A_b38	2.26729E-05	chr16_688477_G_A_b38	NA	1
ENSG00000005513.9	Skin_Not_Sun_Exposed_Suprapubic	7531	0.001234384	chr16_1402653_A_G_b38	0.00079957	chr16_828086_C_CGGGGG_b38	0.224293	0
ENSG00000005513.9	Whole_Blood	7584	3.80896E-05	chr16_836800_C_A_b38	5.34E-06	chr16_846228_GC_G_b38	0.955267	0
ENSG00000005700.14	Adipose_Subcutaneous	6667	2.23E-03	chr6_80762326_G_T_b38	1.01E-03	chr6_80748418_C_G_b38	1	0
ENSG00000005700.14	Artery_Tibial	6674	0.000768284	chr6_82047159_T_C_b38;chr6_82048746_G_A_b38;chr6_82049147_A_G_b38	0.00051807	chr6_82047159_T_C_b38;chr6_82048746_G_A_b38;chr6_82049147_A_G_b38	NA	1
ENSG00000005700.14	Lung	6554	0.001546846	chr6_81530276_G_A_b38	0.004151754	chr6_80772808_C_G_b38;chr6_80772895_C_G_b38;chr6_80772942_A_G_b38;chr6_80773498_C_T_b38;chr6_80773834_G_A_b38;chr6_80774128_A_G_b38;chr6_80774673_T_A_b38;chr6_80775336_C_T_b38;chr6_80776009_T_A_b38;chr6_80776488_TATAAG_T_b38;chr6_80777520_G_A_b38;chr6_80778583_T_C_b38;chr6_80778918_C_CA_b38;chr6_80780163_GA_G_b38;chr6_80781443_C_A_b38;chr6_80781828_T_C_b38;chr6_80783984_G_A_b38;chr6_80786665_T_C_…	1	0
ENSG00000005700.14	Muscle_Skeletal	6676	0.002690004	chr6_80906929_C_G_b38	0.003635347	chr6_80906929_C_G_b38	NA	1
ENSG00000005700.14	Nerve_Tibial	6667	0.000166391	chr6_81882568_T_C_b38	0.000297899	chr6_81882568_T_C_b38	NA	1
ENSG00000005700.14	Skin_Not_Sun_Exposed_Suprapubic	6547	0.000314456	chr6_81996778_T_TTCTC_b38	0.00445903	chr6_81882347_T_A_b38;chr6_81882471_AG_A_b38;chr6_81882480_G_A_b38;chr6_81897918_C_T_b38	0.077103	0
ENSG00000005700.14	Whole_Blood	6676	2.77E-03	chr6_81225594_T_A_b38	2.77E-03	chr6_81709767_A_G_b38;chr6_81711494_G_A_b38	0.399082	0
ENSG00000005801.16	Adipose_Subcutaneous	7607	0.000346861	chr11_2925311_G_A_b38	0.000960703	chr11_3364646_A_C_b38;chr11_3365182_T_C_b38;chr11_3368433_T_C_b38;chr11_3368776_T_C_b38;chr11_3368943_A_T_b38;chr11_3369963_C_T_b38;chr11_3370804_G_A_b38;chr11_3371121_T_C_b38;chr11_3371127_T_G_b38;chr11_3371515_G_A_b38;chr11_3371881_T_C_b38	0.210468	0
ENSG00000005801.16	Artery_Tibial	7602	4.91928E-05	chr11_4247940_T_C_b38	5.84083E-05	chr11_4247940_T_C_b38	NA	1
ENSG00000005801.16	Lung	7532	6.10297E-05	chr11_3473099_T_C_b38	5.34891E-05	chr11_3473099_T_C_b38	NA	1
ENSG00000005801.16	Muscle_Skeletal	7614	0.000278491	chr11_2787270_A_G_b38	0.000506563	chr11_2450894_G_A_b38	1	0
ENSG00000005801.16	Nerve_Tibial	7594	4.40958E-05	chr11_3593890_A_G_b38	4.92344E-06	chr11_3593890_A_G_b38	NA	1
ENSG00000005801.16	Skin_Not_Sun_Exposed_Suprapubic	7534	4.47E-04	chr11_3489735_C_T_b38	1.08E-05	chr11_3191208_T_G_b38	1	0
ENSG00000005801.16	Whole_Blood	7613	4.30445E-05	chr11_4252439_G_A_b38	6.59142E-05	chr11_4252439_G_A_b38	NA	1
ENSG00000005810.17	Adipose_Subcutaneous	5209	3.22621E-05	chr13_75860525_A_C_b38	0.00011691	chr13_75860525_A_C_b38	NA	1
ENSG00000005810.17	Artery_Tibial	5209	0.000266496	chr13_77503240_C_T_b38	0.000369502	chr13_75893389_G_A_b38;chr13_75897393_T_C_b38	0.411674	0
ENSG00000005810.17	Lung	5151	7.06838E-05	chr13_77349993_T_C_b38	0.000535944	chr13_77349993_T_C_b38	NA	1
ENSG00000005810.17	Muscle_Skeletal	5209	1.48638E-05	chr13_76736883_T_A_b38	4.82318E-05	chr13_77342377_C_T_b38;chr13_77360073_C_T_b38;chr13_77361653_A_G_b38;chr13_77363157_C_G_b38	0.232673	0
ENSG00000005810.17	Nerve_Tibial	5205	0.00134638	chr13_77672326_G_A_b38	0.002117848	chr13_77672326_G_A_b38	NA	1
ENSG00000005810.17	Skin_Not_Sun_Exposed_Suprapubic	5137	0.000120081	chr13_76934594_A_C_b38	0.004791155	chr13_76842416_T_C_b38;chr13_76842997_A_G_b38	0.423509	0
ENSG00000005810.17	Whole_Blood	5196	0.000318449	chr13_76889101_G_A_b38	0.000189275	chr13_75809603_A_G_b38	1	0
ENSG00000005812.10	Adipose_Subcutaneous	5443	0.000830676	chr13_76801525_T_A_b38	0.000532272	chr13_76045344_G_C_b38;chr13_76050396_C_G_b38	1	0
ENSG00000005812.10	Artery_Tibial	5443	0.000462998	chr13_76409099_A_G_b38	0.001040441	chr13_76409099_A_G_b38	NA	1
ENSG00000005812.10	Lung	5377	0.000194691	chr13_76733372_A_G_b38	0.000939795	chr13_76797326_C_T_b38	1	0
ENSG00000005812.10	Muscle_Skeletal	5443	0.000251722	chr13_76471306_T_A_b38	0.000109409	chr13_76471306_T_A_b38	NA	1
ENSG00000005812.10	Nerve_Tibial	5439	0.000259487	chr13_77340791_T_C_b38	0.00061699	chr13_77210353_C_A_b38	0.673463	0
ENSG00000005812.10	Skin_Not_Sun_Exposed_Suprapubic	5373	0.000588188	chr13_75936163_A_G_b38	0.00016033	chr13_75935274_C_T_b38	0.828684	0
ENSG00000005812.10	Whole_Blood	5430	3.60599E-05	chr13_76340391_T_C_b38	3.8625E-05	chr13_76340391_T_C_b38	NA	1
ENSG00000005844.17	Adipose_Subcutaneous	2576	0.00183778	chr16_30498715_A_G_b38	0.004808604	chr16_30821154_T_C_b38	0.129066	0
ENSG00000005844.17	Artery_Tibial	2576	0.000371707	chr16_29595432_G_A_b38	9.76298E-05	chr16_29595432_G_A_b38	NA	1
ENSG00000005844.17	Lung	2548	1.05342E-05	chr16_30821154_T_C_b38	1.53753E-05	chr16_30821154_T_C_b38	NA	1
ENSG00000005844.17	Muscle_Skeletal	2575	0.000554574	chr16_29748364_C_T_b38;chr16_29748735_C_T_b38;chr16_29751346_T_C_b38	0.000428443	chr16_29748364_C_T_b38;chr16_29748735_C_T_b38;chr16_29751346_T_C_b38	NA	1
ENSG00000005844.17	Nerve_Tibial	2570	6.88E-05	chr16_30282564_G_A_b38	4.21E-05	chr16_30282564_G_A_b38	NA	1
ENSG00000005844.17	Skin_Not_Sun_Exposed_Suprapubic	2568	0.003131216	chr16_31405711_C_T_b38	0.001648131	chr16_30390470_T_C_b38;chr16_30398135_T_C_b38;chr16_30414190_T_C_b38;chr16_30415602_T_C_b38	0.16312	0
ENSG00000005844.17	Whole_Blood	2576	2.54E-04	chr16_31130559_A_G_b38	0.000176598	chr16_31130559_A_G_b38	NA	1
ENSG00000005882.11	Adipose_Subcutaneous	5964	3.31126E-05	chr17_52198511_G_C_b38;chr17_52212468_C_G_b38	5.01896E-05	chr17_51432886_A_G_b38	0.287961	0
ENSG00000005882.11	Artery_Tibial	5964	0.000721888	chr17_51908948_A_G_b38	9.70096E-05	chr17_51474938_C_T_b38;chr17_51477672_A_G_b38;chr17_51478461_G_A_b38;chr17_51483984_T_C_b38;chr17_51484904_T_C_b38;chr17_51484905_G_A_b38;chr17_51484906_T_G_b38	0.199575	0
ENSG00000005882.11	Lung	5915	0.000223058	chr17_51555560_T_C_b38;chr17_51558379_T_C_b38;chr17_51564436_C_T_b38;chr17_51567062_G_A_b38	5.56748E-05	chr17_51555560_T_C_b38;chr17_51558379_T_C_b38;chr17_51564436_C_T_b38;chr17_51567062_G_A_b38	NA	1
ENSG00000005882.11	Muscle_Skeletal	5964	0.001076566	chr17_52510230_C_G_b38	0.000555203	chr17_52510230_C_G_b38	NA	1
ENSG00000005882.11	Nerve_Tibial	5960	4.96E-05	chr17_52968868_G_A_b38;chr17_52972285_T_G_b38;chr17_52976794_C_T_b38;chr17_52978419_T_C_b38;chr17_52982832_G_A_b38;chr17_52996588_A_G_b38;chr17_52997252_G_T_b38;chr17_52998782_C_A_b38;chr17_53004352_A_G_b38;chr17_53013708_T_C_b38;chr17_53015965_G_A_b38	0.000196733	chr17_51243269_T_C_b38	0.221149	0
ENSG00000005882.11	Skin_Not_Sun_Exposed_Suprapubic	5893	0.001483742	chr17_52249528_C_G_b38	0.000500272	chr17_52249528_C_G_b38	NA	1
ENSG00000005882.11	Whole_Blood	5964	0.000695779	chr17_51408500_T_C_b38	0.000503852	chr17_51408500_T_C_b38	NA	1
ENSG00000005884.17	Adipose_Subcutaneous	5912	2.32E-04	chr17_51364971_T_C_b38;chr17_51365269_G_A_b38;chr17_51365460_C_T_b38;chr17_51367713_A_G_b38	1.61E-04	chr17_52355915_C_G_b38;chr17_52360223_A_G_b38	0.344495	0
ENSG00000005884.17	Artery_Tibial	5912	2.49358E-05	chr17_52353756_G_T_b38;chr17_52355510_C_A_b38;chr17_52368404_G_A_b38	0.000110455	chr17_52401032_C_T_b38	0.697288	0
ENSG00000005884.17	Lung	5861	8.6028E-05	chr17_52090899_A_G_b38;chr17_52091426_G_T_b38	4.34697E-05	chr17_52090899_A_G_b38;chr17_52091426_G_T_b38	NA	1
ENSG00000005884.17	Muscle_Skeletal	5912	2.52E-04	chr17_51582568_C_A_b38	0.000198953	chr17_51769353_C_G_b38	0.178515	0
ENSG00000005884.17	Nerve_Tibial	5908	2.47E-03	chr17_52772720_C_T_b38	9.65E-04	chr17_51817878_G_A_b38	0.310585	0
ENSG00000005884.17	Skin_Not_Sun_Exposed_Suprapubic	5841	2.97E-04	chr17_51349228_G_T_b38	9.96E-05	chr17_51349228_G_T_b38	NA	1
ENSG00000005884.17	Whole_Blood	5912	0.002244745	chr17_51020118_T_TG_b38	0.000604972	chr17_51020118_T_TG_b38	NA	1
ENSG00000005961.17	Adipose_Subcutaneous	5555	3.85E-04	chr17_46815928_T_C_b38	9.01E-05	chr17_46815928_T_C_b38	NA	1
ENSG00000005961.17	Artery_Tibial	5554	0.009966254	chr17_45859298_G_C_b38	0.011296981	chr17_46887602_T_C_b38	0.631963	0
ENSG00000005961.17	Lung	5506	5.10878E-05	chr17_46988999_C_T_b38;chr17_46994319_A_G_b38	5.99327E-05	chr17_46988999_C_T_b38;chr17_46994319_A_G_b38	NA	1
ENSG00000005961.17	Muscle_Skeletal	5555	0.000109759	chr17_47311220_T_A_b38	0.000165823	chr17_47311220_T_A_b38	NA	1
ENSG00000005961.17	Nerve_Tibial	5548	5.19171E-05	chr17_45384094_A_G_b38;chr17_45384115_T_G_b38	0.000178317	chr17_45384094_A_G_b38;chr17_45384115_T_G_b38	NA	1
ENSG00000005961.17	Skin_Not_Sun_Exposed_Suprapubic	5530	1.552E-06	chr17_47238753_G_C_b38;chr17_47240051_T_A_b38	2.24402E-06	chr17_47238753_G_C_b38;chr17_47240051_T_A_b38	NA	1
ENSG00000005961.17	Whole_Blood	5555	0.000958273	chr17_47224044_ATTG_A_b38	1.06E-03	chr17_47224044_ATTG_A_b38	NA	1
ENSG00000005981.12	Adipose_Subcutaneous	5110	1.12E-03	chr7_95846726_T_G_b38;chr7_95849086_T_C_b38;chr7_95849106_T_TA_b38;chr7_95849112_T_A_b38;chr7_95851652_G_A_b38;chr7_95855865_GGTTA_G_b38	6.17E-04	chr7_95846726_T_G_b38;chr7_95849086_T_C_b38;chr7_95849106_T_TA_b38;chr7_95849112_T_A_b38;chr7_95851652_G_A_b38;chr7_95855865_GGTTA_G_b38	NA	1
ENSG00000005981.12	Lung	5048	3.05E-06	chr7_96743644_T_C_b38	1.23E-06	chr7_96743644_T_C_b38	NA	1
ENSG00000005981.12	Muscle_Skeletal	5111	0.000148211	chr7_95999487_C_T_b38	0.00023441	chr7_95999487_C_T_b38	NA	1
ENSG00000005981.12	Nerve_Tibial	5107	8.13674E-05	chr7_95385908_TTAAAGCAGTGTG_T_b38	1.88068E-05	chr7_95385908_TTAAAGCAGTGTG_T_b38	NA	1
ENSG00000005981.12	Skin_Not_Sun_Exposed_Suprapubic	5071	3.72794E-05	chr7_96828223_A_C_b38	0.000102895	chr7_96828223_A_C_b38	NA	1
ENSG00000006007.11	Adipose_Subcutaneous	6033	0.000833849	chr16_19100178_A_C_b38	0.000466509	chr16_19100178_A_C_b38	NA	1
ENSG00000006007.11	Artery_Tibial	6038	0.000925212	chr16_19266171_A_T_b38	0.002642703	chr16_18765686_T_A_b38;chr16_18773024_G_A_b38;chr16_18779245_G_A_b38;chr16_18786989_G_A_b38;chr16_18787920_G_A_b38;chr16_18800657_A_G_b38;chr16_18814451_A_G_b38;chr16_18814930_C_T_b38;chr16_18818724_G_A_b38;chr16_18818860_A_G_b38;chr16_18836937_A_G_b38;chr16_18839308_T_A_b38;chr16_18839657_G_C_b38;chr16_18842584_G_A_b38;chr16_18844259_T_C_b38;chr16_18846501_CAT_C_b38;chr16_18851935_A_C_b38;chr16_…	1	0
ENSG00000006007.11	Lung	5991	8.05527E-05	chr16_20503644_C_T_b38;chr16_20505812_A_T_b38;chr16_20508086_T_A_b38	0.000175909	chr16_20503644_C_T_b38;chr16_20505812_A_T_b38;chr16_20508086_T_A_b38	NA	1
ENSG00000006007.11	Muscle_Skeletal	6038	0.000826559	chr16_19093453_C_T_b38	0.001161764	chr16_19038056_A_G_b38;chr16_19039829_A_G_b38;chr16_19040198_A_G_b38	0.295893	0
ENSG00000006007.11	Nerve_Tibial	6029	0.000407361	chr16_19149359_G_T_b38	1.03E-03	chr16_19149359_G_T_b38	NA	1
ENSG00000006007.11	Skin_Not_Sun_Exposed_Suprapubic	6020	5.62911E-05	chr16_19760280_C_T_b38;chr16_19768613_G_A_b38	9.36388E-06	chr16_20133848_C_G_b38	1	0
ENSG00000006007.11	Whole_Blood	6038	0.000298705	chr16_20059352_C_G_b38;chr16_20060720_G_C_b38	0.000371922	chr16_20059352_C_G_b38;chr16_20060720_G_C_b38	NA	1
ENSG00000006015.17	Adipose_Subcutaneous	5473	1.34E-03	chr19_18539882_C_T_b38	3.72E-04	chr19_18539882_C_T_b38	NA	1
ENSG00000006015.17	Artery_Tibial	5472	0.000728714	chr19_19260400_A_G_b38;chr19_19264264_C_T_b38	0.001008027	chr19_19260400_A_G_b38;chr19_19264264_C_T_b38	NA	1
ENSG00000006015.17	Lung	5430	0.000214748	chr19_17789971_T_C_b38;chr19_17789972_T_C_b38	0.000444839	chr19_17789971_T_C_b38;chr19_17789972_T_C_b38	NA	1
ENSG00000006015.17	Muscle_Skeletal	5474	0.000549942	chr19_17524675_A_G_b38	0.000562541	chr19_17524675_A_G_b38	NA	1
ENSG00000006015.17	Nerve_Tibial	5464	5.32105E-05	chr19_17677441_G_A_b38	4.26313E-05	chr19_17677441_G_A_b38	NA	1
ENSG00000006015.17	Skin_Not_Sun_Exposed_Suprapubic	5447	8.81E-04	chr19_19277246_G_GC_b38	6.57E-04	chr19_19183428_T_C_b38;chr19_19186758_T_C_b38	0.559175	0
ENSG00000006015.17	Whole_Blood	5474	0.000348293	chr19_17797785_G_T_b38;chr19_17797822_A_AT_b38	0.000828021	chr19_17854452_T_C_b38	1	0
ENSG00000006016.10	Adipose_Subcutaneous	5431	0.000314902	chr19_19269787_G_T_b38	0.000411401	chr19_18045803_A_T_b38	0.346754	0
ENSG00000006016.10	Artery_Tibial	5430	0.000232204	chr19_18966100_G_C_b38;chr19_18966852_C_T_b38;chr19_18967921_C_T_b38;chr19_18967930_C_T_b38;chr19_18968629_T_G_b38;chr19_18968914_A_G_b38;chr19_18969184_G_A_b38;chr19_18969195_G_A_b38;chr19_18969906_GTTA_G_b38;chr19_18972184_T_C_b38;chr19_18972294_A_G_b38;chr19_18974126_C_T_b38;chr19_18974302_A_G_b38;chr19_18974470_C_T_b38;chr19_18975657_C_T_b38;chr19_18975720_T_C_b38;chr19_18976723_A_G_b38;chr19…	6.43953E-05	chr19_18970891_G_GCT_b38	1	0
ENSG00000006016.10	Lung	5387	0.000457163	chr19_18045505_C_A_b38	0.000663311	chr19_18045505_C_A_b38	NA	1
ENSG00000006016.10	Muscle_Skeletal	5432	9.43E-04	chr19_17561605_C_T_b38;chr19_17566320_G_A_b38	0.000327982	chr19_17827683_T_C_b38	0.131613	0
ENSG00000006016.10	Nerve_Tibial	5422	3.48E-04	chr19_17821918_A_G_b38	5.85E-04	chr19_17824192_T_C_b38	0.9669	0
ENSG00000006016.10	Skin_Not_Sun_Exposed_Suprapubic	5405	0.001482152	chr19_18089075_C_A_b38	0.000456011	chr19_18956520_C_T_b38	0.348395	0
ENSG00000006016.10	Whole_Blood	5432	0.000764113	chr19_17909876_A_G_b38	0.000954642	chr19_17715603_T_G_b38;chr19_17718799_T_C_b38;chr19_17719958_T_C_b38;chr19_17721939_G_T_b38	0.0835568	0
ENSG00000006025.11	Adipose_Subcutaneous	4900	6.88E-05	chr17_50183068_C_G_b38	4.19E-05	chr17_49906057_G_A_b38	1	0
ENSG00000006025.11	Artery_Tibial	4907	0.000230894	chr17_49943140_A_C_b38	0.00026631	chr17_50087700_T_C_b38	0.171092	0
ENSG00000006025.11	Lung	4851	0.000403679	chr17_49241796_A_G_b38	0.000680046	chr17_49241796_A_G_b38	NA	1
ENSG00000006025.11	Muscle_Skeletal	4907	1.6057E-05	chr17_50530253_G_A_b38	1.03558E-05	chr17_50530253_G_A_b38	NA	1
ENSG00000006025.11	Nerve_Tibial	4888	6.67E-04	chr17_50536476_A_G_b38	0.000223162	chr17_50536476_A_G_b38	NA	1
ENSG00000006025.11	Skin_Not_Sun_Exposed_Suprapubic	4857	0.000290938	chr17_49157355_CTGT_C_b38;chr17_49157363_TAG_T_b38;chr17_49157367_CT_C_b38;chr17_49157369_G_C_b38;chr17_49157372_GTGCAGTGGTGCAATCTCTGCTCAC_G_b38	0.001125509	chr17_50443842_G_A_b38	0.0513472	0
ENSG00000006025.11	Whole_Blood	4906	0.000361324	chr17_50548182_G_A_b38	0.000299364	chr17_50548182_G_A_b38	NA	1
ENSG00000006042.11	Adipose_Subcutaneous	6155	0.000297594	chr17_33656687_T_C_b38;chr17_33659789_G_A_b38	0.000389688	chr17_33656687_T_C_b38;chr17_33659789_G_A_b38	NA	1
ENSG00000006042.11	Artery_Tibial	6164	8.04E-04	chr17_33968121_T_C_b38;chr17_33968614_C_T_b38	2.09E-03	chr17_35448494_G_A_b38;chr17_35448990_CT_C_b38	0.455536	0
ENSG00000006042.11	Lung	6045	4.61E-04	chr17_35059842_T_C_b38	1.94E-03	chr17_34862382_C_T_b38	0.167499	0
ENSG00000006042.11	Muscle_Skeletal	6163	0.000148449	chr17_33913587_T_G_b38	0.000190842	chr17_33913587_T_G_b38	NA	1
ENSG00000006042.11	Nerve_Tibial	6157	1.06648E-05	chr17_33682522_A_G_b38	2.83282E-05	chr17_33682522_A_G_b38	NA	1
ENSG00000006042.11	Skin_Not_Sun_Exposed_Suprapubic	6125	6.61E-05	chr17_33662486_T_TG_b38	3.91E-05	chr17_33662486_T_TG_b38	NA	1
ENSG00000006042.11	Whole_Blood	6164	0.00022488	chr17_35235197_CCTTCTT_C_b38;chr17_35235757_C_T_b38;chr17_35235861_A_C_b38;chr17_35236129_T_C_b38;chr17_35236250_C_T_b38;chr17_35236283_T_C_b38;chr17_35236690_G_A_b38;chr17_35236737_C_T_b38;chr17_35236846_C_A_b38;chr17_35236862_A_G_b38;chr17_35236977_C_A_b38;chr17_35236982_C_A_b38;chr17_35237002_G_T_b38;chr17_35237172_A_C_b38;chr17_35238330_A_G_b38;chr17_35238360_T_C_b38	0.000178631	chr17_33772590_T_G_b38;chr17_33775990_G_A_b38;chr17_33779088_C_G_b38	0.379887	0
ENSG00000006047.12	Adipose_Subcutaneous	6027	5.49421E-05	chr17_7557589_C_G_b38	0.000225569	chr17_7557589_C_G_b38	NA	1
ENSG00000006047.12	Artery_Tibial	6029	0.00048846	chr17_8120886_T_C_b38	0.000229909	chr17_8120886_T_C_b38	NA	1
ENSG00000006047.12	Lung	5970	0.000198346	chr17_7015264_G_C_b38	0.00016643	chr17_6985286_G_A_b38	0.584625	0
ENSG00000006047.12	Muscle_Skeletal	6031	0.000212327	chr17_7292567_A_G_b38	1.50484E-05	chr17_7292567_A_G_b38	NA	1
ENSG00000006047.12	Nerve_Tibial	6011	6.57E-05	chr17_7152061_G_A_b38	2.90E-05	chr17_7552617_T_C_b38;chr17_7554897_G_A_b38	0.278713	0
ENSG00000006047.12	Skin_Not_Sun_Exposed_Suprapubic	5948	0.000505761	chr17_7114647_C_A_b38	0.002196949	chr17_7488034_A_C_b38	1	0
ENSG00000006047.12	Whole_Blood	6031	0.001552844	chr17_6722990_C_A_b38	0.000641012	chr17_7207146_A_C_b38	0.525468	0
ENSG00000006059.3	Skin_Not_Sun_Exposed_Suprapubic	3923	0.000779384	chr17_43390353_G_C_b38	0.000332499	chr17_42913521_T_A_b38	0.447332	0
ENSG00000006062.14	Adipose_Subcutaneous	3683	0.000924004	chr17_46788411_C_T_b38	0.001658901	chr17_48006660_G_A_b38	0.373768	0
ENSG00000006062.14	Artery_Tibial	3680	3.20E-04	chr17_47096919_G_A_b38	0.001299131	chr17_46872756_T_C_b38	0.345875	0
ENSG00000006062.14	Lung	3617	1.04E-03	chr17_47852955_A_C_b38;chr17_47852956_G_A_b38	0.000549277	chr17_47852955_A_C_b38;chr17_47852956_G_A_b38	NA	1
ENSG00000006062.14	Muscle_Skeletal	3683	5.13E-05	chr17_47922073_G_A_b38	5.68E-05	chr17_47922073_G_A_b38	NA	1
ENSG00000006062.14	Nerve_Tibial	3678	0.001765198	chr17_47971046_G_T_b38;chr17_47985808_T_C_b38	0.000660673	chr17_48001012_A_G_b38	1	0
ENSG00000006062.14	Skin_Not_Sun_Exposed_Suprapubic	3643	0.002883361	chr17_46292060_A_G_b38	0.001010146	chr17_48134542_T_G_b38	1	0
ENSG00000006062.14	Whole_Blood	3683	0.00176821	chr17_47725279_T_C_b38	0.000450914	chr17_46939875_G_A_b38;chr17_46942762_C_T_b38	0.466399	0
ENSG00000006071.12	Adipose_Subcutaneous	5651	0.001065359	chr11_18294018_G_A_b38;chr11_18298321_G_A_b38;chr11_18305575_T_G_b38	2.04E-03	chr11_17747145_C_T_b38	1	0
ENSG00000006071.12	Artery_Tibial	5653	0.000268312	chr11_17017634_C_T_b38	1.47E-04	chr11_17017634_C_T_b38	NA	1
ENSG00000006071.12	Lung	5594	0.002016746	chr11_17027600_T_C_b38;chr11_17040380_C_T_b38	0.001533785	chr11_17749267_A_C_b38;chr11_17749364_A_G_b38	1	0
ENSG00000006071.12	Muscle_Skeletal	5653	3.38932E-05	chr11_17476510_G_A_b38	4.35E-05	chr11_17476510_G_A_b38	NA	1
ENSG00000006071.12	Nerve_Tibial	5651	0.000796343	chr11_16503251_C_T_b38	0.001881432	chr11_17018285_A_G_b38;chr11_17018363_G_A_b38;chr11_17018871_C_A_b38	0.221032	0
ENSG00000006071.12	Skin_Not_Sun_Exposed_Suprapubic	5622	0.001723231	chr11_17850527_C_G_b38	0.000513316	chr11_18410617_C_A_b38	0.247073	0
ENSG00000006118.14	Adipose_Subcutaneous	5488	1.40E-04	chr11_60799277_A_G_b38	4.10E-04	chr11_60799277_A_G_b38	NA	1
ENSG00000006118.14	Artery_Tibial	5493	0.000521641	chr11_60848441_C_A_b38	0.000364067	chr11_60848441_C_A_b38	NA	1
ENSG00000006118.14	Lung	5404	0.000200666	chr11_60759272_C_T_b38	0.000286413	chr11_60759272_C_T_b38	NA	1
ENSG00000006118.14	Muscle_Skeletal	5495	0.000619659	chr11_61115496_G_T_b38;chr11_61118514_G_A_b38;chr11_61119211_C_G_b38	0.000467596	chr11_61115496_G_T_b38;chr11_61118514_G_A_b38;chr11_61119211_C_G_b38	NA	1
ENSG00000006118.14	Nerve_Tibial	5472	0.000289114	chr11_60566248_A_G_b38	0.00014316	chr11_60566248_A_G_b38	NA	1
ENSG00000006118.14	Skin_Not_Sun_Exposed_Suprapubic	5454	0.000495495	chr11_61657992_T_C_b38;chr11_61658868_AC_A_b38;chr11_61659110_A_T_b38;chr11_61659460_G_A_b38;chr11_61659997_G_A_b38;chr11_61661279_GC_G_b38;chr11_61665352_G_A_b38	0.000291817	chr11_62040117_A_G_b38	0.172574	0
ENSG00000006118.14	Whole_Blood	5495	0.000543848	chr11_61057879_C_T_b38	0.000845908	chr11_61011514_A_G_b38	0.455418	0
ENSG00000006125.17	Adipose_Subcutaneous	3528	0.000827326	chr17_36705418_C_T_b38	4.30E-04	chr17_36705418_C_T_b38	NA	1
ENSG00000006125.17	Artery_Tibial	3529	0.000161805	chr17_36654354_A_G_b38	0.000139884	chr17_36654354_A_G_b38	NA	1
ENSG00000006125.17	Lung	3490	2.83E-03	chr17_36385825_C_G_b38	1.34E-03	chr17_36672872_G_C_b38	0.23836	0
ENSG00000006125.17	Muscle_Skeletal	3533	9.08E-04	chr17_36987225_G_A_b38	0.001027714	chr17_36987225_G_A_b38	NA	1
ENSG00000006125.17	Nerve_Tibial	3523	1.72E-03	chr17_36395778_C_T_b38	2.99E-04	chr17_38424021_T_C_b38	1	0
ENSG00000006125.17	Skin_Not_Sun_Exposed_Suprapubic	3492	0.000278642	chr17_36672021_T_C_b38;chr17_36672287_A_G_b38	0.000107355	chr17_36672021_T_C_b38;chr17_36672287_A_G_b38	NA	1
ENSG00000006125.17	Whole_Blood	3533	1.37228E-05	chr17_36790071_C_T_b38;chr17_36790726_G_A_b38	0.000127063	chr17_36790071_C_T_b38;chr17_36790726_G_A_b38	NA	1
ENSG00000006128.11	Adipose_Subcutaneous	6031	0.000167885	chr7_97262660_A_T_b38	3.20E-04	chr7_97262660_A_T_b38	NA	1
ENSG00000006128.11	Artery_Tibial	6033	0.000311065	chr7_97371395_T_G_b38	0.000218748	chr7_97371395_T_G_b38	NA	1
ENSG00000006128.11	Lung	5989	0.000379343	chr7_97646944_A_T_b38	4.87E-04	chr7_97638783_G_A_b38;chr7_97639838_G_A_b38;chr7_97642594_C_G_b38	1	0
ENSG00000006128.11	Muscle_Skeletal	6033	0.002666465	chr7_99093510_CACTCTATAAT_C_b38	0.001558339	chr7_98193561_C_T_b38	1	0
ENSG00000006128.11	Nerve_Tibial	6031	0.00044052	chr7_98237168_G_A_b38	0.000147995	chr7_97773388_G_C_b38;chr7_97773531_T_C_b38;chr7_97774343_C_T_b38;chr7_97774393_C_T_b38;chr7_97774965_G_A_b38;chr7_97775068_T_C_b38;chr7_97775833_C_T_b38;chr7_97775935_A_C_b38;chr7_97776104_C_T_b38;chr7_97776117_AT_A_b38;chr7_97776222_A_G_b38;chr7_97776348_G_T_b38	0.250879	0
ENSG00000006128.11	Skin_Not_Sun_Exposed_Suprapubic	6020	7.36E-05	chr7_97790279_C_G_b38	7.46829E-05	chr7_97790279_C_G_b38	NA	1
ENSG00000006194.9	Adipose_Subcutaneous	5868	1.23E-04	chr16_2945735_T_C_b38	0.000143792	chr16_2945735_T_C_b38	NA	1
ENSG00000006194.9	Artery_Tibial	5868	4.23404E-05	chr16_3977398_A_G_b38	0.000101508	chr16_3458587_C_G_b38	0.280415	0
ENSG00000006194.9	Lung	5737	0.000261722	chr16_2844239_A_ACT_b38;chr16_2844694_G_A_b38	0.000115694	chr16_2844239_A_ACT_b38;chr16_2844694_G_A_b38	NA	1
ENSG00000006194.9	Muscle_Skeletal	5868	0.005212055	chr16_3176500_A_G_b38	0.00343759	chr16_2684531_C_T_b38	0.235441	0
ENSG00000006194.9	Nerve_Tibial	5844	0.000331957	chr16_3211270_G_T_b38;chr16_3211539_C_T_b38;chr16_3211751_C_T_b38;chr16_3212445_A_C_b38;chr16_3213081_T_C_b38	0.000313697	chr16_3211270_G_T_b38;chr16_3211539_C_T_b38;chr16_3211751_C_T_b38;chr16_3212445_A_C_b38;chr16_3213081_T_C_b38	NA	1
ENSG00000006194.9	Skin_Not_Sun_Exposed_Suprapubic	5815	0.000105085	chr16_2932340_C_A_b38	0.000111477	chr16_2932546_G_C_b38	0.878143	0
ENSG00000006194.9	Whole_Blood	5868	0.000468604	chr16_2398677_G_A_b38;chr16_2405953_A_C_b38	3.43131E-05	chr16_2393769_T_A_b38	0.962655	0
ENSG00000006210.6	Adipose_Subcutaneous	5673	5.21775E-05	chr16_56892283_G_A_b38	0.000292152	chr16_56945669_A_G_b38	0.694559	0
ENSG00000006210.6	Artery_Tibial	5674	0.000393974	chr16_57904503_G_A_b38	0.000588982	chr16_56791754_G_A_b38	0.656419	0
ENSG00000006210.6	Lung	5580	0.000588001	chr16_57945733_C_T_b38	0.000809663	chr16_56565309_C_G_b38	0.215547	0
ENSG00000006210.6	Muscle_Skeletal	5675	3.84434E-05	chr16_57821144_G_A_b38	4.21375E-05	chr16_57745993_A_G_b38;chr16_57747048_A_AT_b38;chr16_57747054_G_C_b38;chr16_57747852_G_A_b38;chr16_57748160_T_C_b38;chr16_57750332_G_A_b38;chr16_57751191_T_C_b38;chr16_57752338_G_A_b38;chr16_57752454_A_G_b38	0.479751	0
ENSG00000006210.6	Nerve_Tibial	5666	0.000203339	chr16_56542367_C_A_b38	0.000111339	chr16_57071927_A_G_b38	0.039415	0
ENSG00000006210.6	Skin_Not_Sun_Exposed_Suprapubic	5641	0.000140432	chr16_57366837_G_A_b38	0.000369445	chr16_57604093_G_A_b38	0.370665	0
ENSG00000006210.6	Whole_Blood	5675	0.001570427	chr16_56539783_C_T_b38	0.001892742	chr16_57979239_G_T_b38;chr16_57979927_G_A_b38	1	0
ENSG00000006282.20	Adipose_Subcutaneous	5966	8.54657E-05	chr17_52290632_C_T_b38	0.000150431	chr17_52290632_C_T_b38	NA	1
ENSG00000006282.20	Artery_Tibial	5970	4.37785E-05	chr17_53217618_T_C_b38	7.30191E-05	chr17_53217618_T_C_b38	NA	1
ENSG00000006282.20	Lung	5923	7.06364E-06	chr17_51510889_G_A_b38	2.93789E-06	chr17_51510889_G_A_b38	NA	1
ENSG00000006282.20	Muscle_Skeletal	5970	0.00035948	chr17_52260888_G_A_b38	4.90E-04	chr17_51847164_A_C_b38	0.467119	0
ENSG00000006282.20	Nerve_Tibial	5968	1.32969E-06	chr17_53049008_G_T_b38;chr17_53050520_G_A_b38;chr17_53055455_T_C_b38;chr17_53065559_A_T_b38;chr17_53070322_A_G_b38;chr17_53075673_T_G_b38;chr17_53100449_A_G_b38;chr17_53103698_C_T_b38;chr17_53104552_A_G_b38	1.4671E-06	chr17_53049008_G_T_b38;chr17_53050520_G_A_b38;chr17_53055455_T_C_b38;chr17_53065559_A_T_b38;chr17_53070322_A_G_b38;chr17_53075673_T_G_b38;chr17_53100449_A_G_b38;chr17_53103698_C_T_b38;chr17_53104552_A_G_b38	NA	1
ENSG00000006282.20	Skin_Not_Sun_Exposed_Suprapubic	5911	0.000761215	chr17_51767428_C_T_b38	5.22E-04	chr17_51822683_T_C_b38	0.580876	0
ENSG00000006282.20	Whole_Blood	5970	1.63265E-06	chr17_51538533_G_A_b38	2.23039E-07	chr17_51538533_G_A_b38	NA	1
ENSG00000006283.17	Adipose_Subcutaneous	5980	1.78E-03	chr17_52340571_CA_C_b38	2.09E-04	chr17_52340571_CA_C_b38	NA	1
ENSG00000006283.17	Artery_Tibial	5984	0.000427053	chr17_53389769_A_G_b38	2.79E-04	chr17_53389769_A_G_b38	NA	1
ENSG00000006283.17	Lung	5937	0.000214763	chr17_52531915_G_C_b38;chr17_52650484_A_T_b38	0.000929435	chr17_52531915_G_C_b38;chr17_52650484_A_T_b38	NA	1
ENSG00000006283.17	Nerve_Tibial	5982	5.09E-03	chr17_51731674_G_GATTT_b38	1.64E-03	chr17_51731674_G_GATTT_b38	NA	1
ENSG00000006283.17	Skin_Not_Sun_Exposed_Suprapubic	5925	0.000243266	chr17_51707817_T_C_b38	9.63966E-05	chr17_51832130_C_G_b38;chr17_51834262_G_A_b38	0.244867	0
ENSG00000006327.13	Adipose_Subcutaneous	5345	6.43819E-05	chr16_3369080_G_C_b38	2.00E-05	chr16_3369080_G_C_b38	NA	1
ENSG00000006327.13	Artery_Tibial	5345	7.17085E-05	chr16_3203540_C_T_b38	7.14703E-05	chr16_3203540_C_T_b38	NA	1
ENSG00000006327.13	Lung	5214	0.000314707	chr16_2933137_C_T_b38	0.000352618	chr16_2622428_G_A_b38	1	0
ENSG00000006327.13	Muscle_Skeletal	5345	0.00034593	chr16_2831161_T_G_b38	0.000538361	chr16_2831161_T_G_b38	NA	1
ENSG00000006327.13	Nerve_Tibial	5321	0.00105038	chr16_2774929_C_G_b38	0.001284274	chr16_3209451_C_T_b38	0.1	0
ENSG00000006327.13	Skin_Not_Sun_Exposed_Suprapubic	5291	0.00059243	chr16_2101164_T_C_b38	0.00071976	chr16_2101164_T_C_b38	NA	1
ENSG00000006327.13	Whole_Blood	5345	9.59492E-05	chr16_3342971_C_T_b38	1.9894E-05	chr16_3342971_C_T_b38	NA	1
ENSG00000006377.10	Adipose_Subcutaneous	6239	0.000373239	chr7_97052942_G_A_b38;chr7_97058360_C_T_b38;chr7_97058361_G_GTAAACCTTAAAT_b38;chr7_97064990_G_A_b38	0.000461166	chr7_98246469_A_G_b38	0.826021	0
ENSG00000006377.10	Artery_Tibial	6240	0.000398713	chr7_96494681_T_C_b38	0.000284229	chr7_96494681_T_C_b38	NA	1
ENSG00000006377.10	Muscle_Skeletal	6240	0.000115617	chr7_97514303_T_C_b38	0.000128261	chr7_97941813_C_T_b38	0.20475	0
ENSG00000006377.10	Nerve_Tibial	6238	0.00031228	chr7_96831201_C_A_b38;chr7_96836544_A_T_b38	4.60567E-05	chr7_96831201_C_A_b38;chr7_96836544_A_T_b38	NA	1
ENSG00000006377.10	Skin_Not_Sun_Exposed_Suprapubic	6232	0.000225503	chr7_97961831_T_C_b38	0.000574104	chr7_97857527_G_T_b38	0.354557	0
ENSG00000006432.15	Adipose_Subcutaneous	5711	0.000462478	chr14_70781674_T_C_b38	0.000284218	chr14_70897097_A_G_b38	0.0875448	0
ENSG00000006432.15	Artery_Tibial	5708	3.99E-07	chr14_70808606_A_G_b38	1.94494E-07	chr14_70808606_A_G_b38	NA	1
ENSG00000006432.15	Lung	5590	0.000230739	chr14_70475964_C_A_b38	0.000158031	chr14_69528395_G_A_b38	0.169984	0
ENSG00000006432.15	Muscle_Skeletal	5711	0.00079545	chr14_70184477_T_C_b38	0.000627555	chr14_70184477_T_C_b38	NA	1
ENSG00000006432.15	Nerve_Tibial	5692	0.002317718	chr14_70762521_G_A_b38	0.000777028	chr14_71277912_C_T_b38	0.0545933	0
ENSG00000006432.15	Skin_Not_Sun_Exposed_Suprapubic	5678	2.34E-04	chr14_70064636_A_G_b38;chr14_70068193_G_C_b38	2.31E-04	chr14_70064636_A_G_b38;chr14_70068193_G_C_b38	NA	1
ENSG00000006432.15	Whole_Blood	5711	5.21E-04	chr14_70634114_G_C_b38	1.68E-03	chr14_70458540_A_G_b38	0.579632	0
ENSG00000006451.7	Adipose_Subcutaneous	5042	2.96965E-06	chr7_38687490_C_T_b38	3.86151E-06	chr7_38687490_C_T_b38	NA	1
ENSG00000006451.7	Artery_Tibial	5050	1.07E-04	chr7_39327347_G_A_b38	0.00039596	chr7_40150850_A_C_b38	0.170213	0
ENSG00000006451.7	Lung	5017	2.82E-04	chr7_38860591_G_C_b38	2.53E-04	chr7_38701754_T_G_b38	0.608341	0
ENSG00000006451.7	Muscle_Skeletal	5052	1.81E-04	chr7_39814542_G_A_b38	0.000507967	chr7_39814542_G_A_b38	NA	1
ENSG00000006451.7	Nerve_Tibial	5046	0.001276885	chr7_38693795_T_C_b38	3.61E-03	chr7_38693795_T_C_b38	NA	1
ENSG00000006451.7	Skin_Not_Sun_Exposed_Suprapubic	5028	8.27E-05	chr7_38756041_T_G_b38	5.46E-04	chr7_39764847_C_T_b38	1	0
ENSG00000006451.7	Whole_Blood	5053	7.22E-04	chr7_40070635_CTGGA_C_b38	4.52E-04	chr7_40070635_CTGGA_C_b38	NA	1
ENSG00000006453.13	Adipose_Subcutaneous	5167	2.34E-05	chr7_99165782_A_G_b38	3.68E-05	chr7_99165782_A_G_b38	NA	1
ENSG00000006453.13	Artery_Tibial	5168	3.21E-04	chr7_98534289_C_G_b38	2.35E-04	chr7_98534289_C_G_b38	NA	1
ENSG00000006453.13	Lung	5114	6.21E-04	chr7_98258809_G_A_b38	1.41E-03	chr7_98193456_G_A_b38	0.218524	0
ENSG00000006453.13	Muscle_Skeletal	5169	1.97E-06	chr7_97776222_A_G_b38;chr7_97776348_G_T_b38	1.42E-06	chr7_97776222_A_G_b38;chr7_97776348_G_T_b38	NA	1
ENSG00000006453.13	Nerve_Tibial	5166	0.001059168	chr7_98517141_G_A_b38	0.000520955	chr7_98517141_G_A_b38	NA	1
ENSG00000006453.13	Skin_Not_Sun_Exposed_Suprapubic	5154	3.32E-03	chr7_98023657_G_A_b38	1.10E-03	chr7_98023657_G_A_b38	NA	1
ENSG00000006453.13	Whole_Blood	5169	7.99E-04	chr7_98500403_T_C_b38	1.37E-03	chr7_98500403_T_C_b38	NA	1
ENSG00000006459.10	Adipose_Subcutaneous	4842	0.007437967	chr7_139497226_G_A_b38	0.001121277	chr7_140211935_T_C_b38	0.00170173	0
ENSG00000006459.10	Artery_Tibial	4843	4.12E-05	chr7_140856507_C_T_b38;chr7_140941439_C_T_b38;chr7_140942574_G_A_b38;chr7_140942811_T_C_b38;chr7_140945126_G_A_b38;chr7_140945127_C_A_b38;chr7_140947846_G_C_b38;chr7_140952413_G_A_b38;chr7_140953481_G_A_b38;chr7_140954701_G_A_b38;chr7_140957009_C_T_b38;chr7_140957590_G_T_b38;chr7_140959234_A_T_b38;chr7_140961560_A_G_b38;chr7_140963036_C_CAA_b38;chr7_140964032_C_T_b38	2.18E-04	chr7_139882531_A_G_b38	0.169843	0
ENSG00000006459.10	Lung	4804	1.11E-03	chr7_141432299_G_A_b38;chr7_141432761_C_G_b38	4.56E-04	chr7_141432299_G_A_b38;chr7_141432761_C_G_b38	NA	1
ENSG00000006459.10	Muscle_Skeletal	4846	4.46E-04	chr7_140224300_G_A_b38	0.000164483	chr7_140224300_G_A_b38	NA	1
ENSG00000006459.10	Nerve_Tibial	4831	0.000273428	chr7_140995140_A_C_b38;chr7_140996295_C_T_b38;chr7_141003071_G_A_b38;chr7_141003809_G_A_b38;chr7_141004160_C_T_b38;chr7_141009397_A_G_b38;chr7_141014483_T_G_b38;chr7_141015497_G_A_b38;chr7_141016390_T_C_b38;chr7_141016746_G_A_b38	0.000567461	chr7_140995140_A_C_b38;chr7_140996295_C_T_b38;chr7_141003071_G_A_b38;chr7_141003809_G_A_b38;chr7_141004160_C_T_b38;chr7_141009397_A_G_b38;chr7_141014483_T_G_b38;chr7_141015497_G_A_b38;chr7_141016390_T_C_b38;chr7_141016746_G_A_b38	NA	1
ENSG00000006459.10	Skin_Not_Sun_Exposed_Suprapubic	4836	1.21585E-05	chr7_141449528_T_C_b38	3.36048E-05	chr7_141449528_T_C_b38	NA	1
ENSG00000006459.10	Whole_Blood	4841	9.37267E-05	chr7_140319469_T_C_b38	0.000113847	chr7_140319469_T_C_b38	NA	1
ENSG00000006468.13	Adipose_Subcutaneous	7622	6.69E-05	chr7_13461654_G_T_b38;chr7_13461858_G_A_b38	4.94E-05	chr7_13461654_G_T_b38;chr7_13461858_G_A_b38	NA	1
ENSG00000006468.13	Artery_Tibial	7649	2.09E-03	chr7_13255490_A_G_b38	9.86E-04	chr7_13255490_A_G_b38	NA	1
ENSG00000006468.13	Lung	7534	0.000194288	chr7_14536847_AC_A_b38	0.000106552	chr7_13413127_C_T_b38	1	0
ENSG00000006468.13	Muscle_Skeletal	7656	5.19E-06	chr7_13601658_TAGA_T_b38	1.73E-05	chr7_14261631_A_T_b38	0.319167	0
ENSG00000006468.13	Nerve_Tibial	7631	0.000702418	chr7_14320409_A_G_b38	0.00019303	chr7_13368890_T_G_b38;chr7_13373451_T_C_b38	1	0
ENSG00000006468.13	Skin_Not_Sun_Exposed_Suprapubic	7603	0.000707773	chr7_13200135_T_C_b38	0.001744881	chr7_14269240_C_A_b38	0.0863577	0
ENSG00000006530.15	Adipose_Subcutaneous	4608	0.002197469	chr7_142811015_ATT_A_b38	1.67E-03	chr7_142811015_ATT_A_b38	NA	1
ENSG00000006530.15	Artery_Tibial	4617	5.70E-04	chr7_141860855_G_T_b38	3.36E-04	chr7_141860855_G_T_b38	NA	1
ENSG00000006530.15	Lung	4590	0.000598317	chr7_142158888_G_A_b38	0.000258688	chr7_142028516_G_A_b38	0.299565	0
ENSG00000006530.15	Muscle_Skeletal	4617	1.15177E-07	chr7_141537686_C_T_b38	3.26764E-07	chr7_141532516_C_T_b38	1	0
ENSG00000006530.15	Nerve_Tibial	4610	0.000747961	chr7_142029314_C_T_b38;chr7_142029326_T_C_b38	0.001558812	chr7_142029314_C_T_b38;chr7_142029326_T_C_b38	NA	1
ENSG00000006530.15	Skin_Not_Sun_Exposed_Suprapubic	4612	0.001625283	chr7_142724139_C_CT_b38	0.000382637	chr7_142724139_C_CT_b38	NA	1
ENSG00000006530.15	Whole_Blood	4613	0.003380581	chr7_142457251_G_A_b38;chr7_142456821_T_G_b38	0.00365584	chr7_142457251_G_A_b38;chr7_142456821_T_G_b38	NA	1
ENSG00000006534.15	Adipose_Subcutaneous	5960	0.000455448	chr11_67324100_G_A_b38;chr11_67329258_C_A_b38	0.001255049	chr11_68769371_G_A_b38;chr11_68772912_C_A_b38;chr11_68774927_T_A_b38;chr11_68782764_C_T_b38	1	0
ENSG00000006534.15	Artery_Tibial	5965	0.000182768	chr11_67287088_C_G_b38	0.000174615	chr11_67287088_C_G_b38	NA	1
ENSG00000006534.15	Lung	5864	8.02863E-05	chr11_67773587_T_C_b38	0.000105936	chr11_69049761_C_T_b38	0.156456	0
ENSG00000006534.15	Muscle_Skeletal	5965	3.00967E-05	chr11_68800357_G_C_b38	0.000488162	chr11_68800357_G_C_b38	NA	1
ENSG00000006534.15	Nerve_Tibial	5952	2.50384E-06	chr11_67623375_A_G_b38	6.1721E-06	chr11_67623375_A_G_b38	NA	1
ENSG00000006534.15	Skin_Not_Sun_Exposed_Suprapubic	5925	0.000229518	chr11_67716396_C_T_b38	0.000508436	chr11_69123576_C_G_b38;chr11_69132369_G_A_b38;chr11_69153340_G_A_b38;chr11_69162187_G_GCAGT_b38	0.446555	0
ENSG00000006534.15	Whole_Blood	5965	0.003242328	chr11_67516183_C_T_b38	0.004867489	chr11_67516183_C_T_b38	NA	1
ENSG00000006555.10	Adipose_Subcutaneous	6051	0.001479188	chr1_55005626_G_T_b38	0.000178627	chr1_55277639_C_G_b38	0.53622	0
ENSG00000006555.10	Artery_Tibial	6048	0.000104808	chr1_55258375_A_G_b38	0.00089474	chr1_53754661_T_C_b38;chr1_53755886_G_T_b38;chr1_53756617_C_T_b38	1	0
ENSG00000006555.10	Lung	5954	0.000127574	chr1_53536310_A_G_b38	5.86759E-05	chr1_53536310_A_G_b38	NA	1
ENSG00000006555.10	Nerve_Tibial	6043	2.48E-04	chr1_55315106_C_T_b38	6.38E-05	chr1_55315106_C_T_b38	NA	1
ENSG00000006555.10	Skin_Not_Sun_Exposed_Suprapubic	6009	0.000593997	chr1_54870716_A_G_b38	0.001023155	chr1_54870716_A_G_b38	NA	1
ENSG00000006555.10	Whole_Blood	6053	5.91E-04	chr1_54647568_C_T_b38	4.26E-04	chr1_54647568_C_T_b38	NA	1
ENSG00000006576.16	Adipose_Subcutaneous	6281	0.000174311	chr7_78444100_A_G_b38;chr7_78444350_G_C_b38;chr7_78445882_G_A_b38;chr7_78446715_A_AT_b38	4.33131E-05	chr7_78694927_C_A_b38	0.689359	0
ENSG00000006576.16	Artery_Tibial	6285	0.001887717	chr7_78448230_G_A_b38	1.00E-03	chr7_78574509_C_T_b38	0.13081	0
ENSG00000006576.16	Lung	6217	0.000227945	chr7_78606186_C_G_b38	0.000307003	chr7_78606186_C_G_b38	NA	1
ENSG00000006576.16	Muscle_Skeletal	6286	7.24507E-05	chr7_78721988_C_A_b38	9.16403E-05	chr7_78721988_C_A_b38	NA	1
ENSG00000006576.16	Nerve_Tibial	6274	1.05E-04	chr7_77199683_A_G_b38	3.97E-04	chr7_77199683_A_G_b38	NA	1
ENSG00000006576.16	Skin_Not_Sun_Exposed_Suprapubic	6250	0.001041695	chr7_78145170_A_C_b38	0.000320286	chr7_78145170_A_C_b38	NA	1
ENSG00000006576.16	Whole_Blood	6284	6.89673E-05	chr7_78547307_T_C_b38	0.000149741	chr7_78671097_T_C_b38	0.214199	0
ENSG00000006606.8	Adipose_Subcutaneous	4593	0.000601128	chr7_75904463_C_T_b38	0.000274667	chr7_75904463_C_T_b38	NA	1
ENSG00000006606.8	Artery_Tibial	4594	0.001056048	chr7_75987259_G_A_b38	1.00E-03	chr7_75987259_G_A_b38	NA	1
ENSG00000006606.8	Lung	4548	0.004646213	chr7_76900185_C_CG_b38	0.005205768	chr7_75716836_A_G_b38	0.0118848	0
ENSG00000006606.8	Muscle_Skeletal	4594	0.00227511	chr7_75869993_C_T_b38	0.00107582	chr7_75869993_C_T_b38	NA	1
ENSG00000006606.8	Nerve_Tibial	4584	0.00015287	chr7_75806485_CTT_C_b38;chr7_75809761_G_A_b38;chr7_75810273_T_A_b38	6.5477E-05	chr7_75806485_CTT_C_b38;chr7_75809761_G_A_b38;chr7_75810273_T_A_b38	NA	1
ENSG00000006606.8	Skin_Not_Sun_Exposed_Suprapubic	4574	2.34E-04	chr7_75855838_C_T_b38	7.17E-04	chr7_75810524_C_G_b38	1	0
ENSG00000006607.13	Adipose_Subcutaneous	7694	7.84465E-05	chr2_241252565_G_A_b38	1.50994E-05	chr2_241252565_G_A_b38	NA	1
ENSG00000006607.13	Artery_Tibial	7683	8.74922E-05	chr2_240448612_GGAGGTC_G_b38	0.000147325	chr2_240448612_GGAGGTC_G_b38	NA	1
ENSG00000006607.13	Lung	7572	9.59859E-05	chr2_240106436_A_G_b38	1.62719E-05	chr2_240106436_A_G_b38	NA	1
ENSG00000006607.13	Muscle_Skeletal	7695	0.001625835	chr2_240715670_G_A_b38	8.71E-04	chr2_240034537_G_A_b38	0.128241	0
ENSG00000006607.13	Nerve_Tibial	7676	0.000282545	chr2_240342444_C_T_b38	0.000154599	chr2_240342444_C_T_b38	NA	1
ENSG00000006607.13	Skin_Not_Sun_Exposed_Suprapubic	7641	0.000104268	chr2_241257879_T_C_b38	3.38125E-05	chr2_241257879_T_C_b38	NA	1
ENSG00000006607.13	Whole_Blood	7695	5.60E-04	chr2_241400229_A_AAG_b38	0.000289501	chr2_241400229_A_AAG_b38	NA	1
ENSG00000006611.15	Artery_Tibial	5581	0.000617941	chr11_17813936_G_A_b38	0.000774089	chr11_17813936_G_A_b38	NA	1
ENSG00000006611.15	Lung	5524	3.52E-04	chr11_17844679_C_T_b38	1.9249E-05	chr11_17512088_G_A_b38	0.0521563	0
ENSG00000006625.17	Adipose_Subcutaneous	5736	0.000171795	chr7_29766013_A_G_b38	0.000200743	chr7_29766013_A_G_b38	NA	1
ENSG00000006625.17	Artery_Tibial	5737	0.001206198	chr7_30677427_G_A_b38	0.001356835	chr7_30627817_A_G_b38	0.168299	0
ENSG00000006625.17	Lung	5647	4.53E-05	chr7_29478137_T_C_b38;chr7_29478409_T_C_b38;chr7_29478697_C_T_b38	0.000293285	chr7_30089839_C_CA_b38	1	0
ENSG00000006625.17	Muscle_Skeletal	5738	7.53013E-05	chr7_30961803_G_A_b38	0.000823501	chr7_29790033_C_T_b38	0.305178	0
ENSG00000006625.17	Nerve_Tibial	5719	0.000151541	chr7_29703122_C_A_b38	0.000133475	chr7_29703122_C_A_b38	NA	1
ENSG00000006625.17	Skin_Not_Sun_Exposed_Suprapubic	5689	0.001214861	chr7_31420862_C_A_b38;chr7_31421950_T_C_b38	0.000361013	chr7_31420862_C_A_b38;chr7_31421950_T_C_b38	NA	1
ENSG00000006625.17	Whole_Blood	5738	0.000246826	chr7_30751284_G_C_b38	0.000320685	chr7_31140478_C_A_b38	0.746853	0
ENSG00000006634.7	Adipose_Subcutaneous	4957	0.002982717	chr7_89236571_G_T_b38	0.003955894	chr7_87846006_G_T_b38	1	0
ENSG00000006634.7	Artery_Tibial	4958	0.000270271	chr7_88683160_A_G_b38	0.000861393	chr7_88927312_A_G_b38;chr7_88927377_G_T_b38	0.318414	0
ENSG00000006634.7	Lung	4787	0.001727605	chr7_88462655_C_T_b38;chr7_88464833_G_A_b38	0.002751158	chr7_87569948_C_A_b38;chr7_87569949_T_A_b38	0.196082	0
ENSG00000006634.7	Muscle_Skeletal	4958	0.000639042	chr7_87573086_G_A_b38	0.001048336	chr7_87573086_G_A_b38	NA	1
ENSG00000006634.7	Nerve_Tibial	4954	0.000223074	chr7_88799525_C_T_b38	0.000392433	chr7_88799525_C_T_b38	NA	1
ENSG00000006634.7	Skin_Not_Sun_Exposed_Suprapubic	4939	0.00311839	chr7_87938850_C_G_b38	0.003450276	chr7_88624217_CA_C_b38	1	0
ENSG00000006634.7	Whole_Blood	4958	0.001264768	chr7_87924014_C_T_b38;chr7_87926479_A_G_b38;chr7_87934962_A_C_b38	0.001004266	chr7_88545892_A_AG_b38;chr7_88546188_T_C_b38	0.0585433	0
ENSG00000006638.11	Adipose_Subcutaneous	7347	0.002157013	chr19_3018164_C_A_b38	0.001632678	chr19_3018164_C_A_b38	NA	1
ENSG00000006638.11	Artery_Tibial	7350	0.000318968	chr19_3007370_A_G_b38	0.000488194	chr19_3134937_G_A_b38	1	0
ENSG00000006638.11	Lung	7232	0.000338538	chr19_3408243_G_A_b38	0.000267519	chr19_3413208_T_C_b38	0.631473	0
ENSG00000006638.11	Muscle_Skeletal	7356	0.000605222	chr19_4067316_C_T_b38	0.000870719	chr19_4535236_T_TC_b38	0.157039	0
ENSG00000006638.11	Nerve_Tibial	7339	0.000151099	chr19_3741104_G_A_b38;chr19_3741517_C_T_b38;chr19_3742100_C_T_b38	0.000100733	chr19_3741104_G_A_b38;chr19_3741517_C_T_b38;chr19_3742100_C_T_b38	NA	1
ENSG00000006638.11	Skin_Not_Sun_Exposed_Suprapubic	7309	0.000975361	chr19_3547957_C_T_b38	0.000221098	chr19_3353624_C_T_b38	0.333918	0
ENSG00000006638.11	Whole_Blood	7355	8.76E-04	chr19_3059596_G_A_b38	8.22E-04	chr19_2723614_A_G_b38	1	0
ENSG00000006652.13	Adipose_Subcutaneous	5324	5.82E-04	chr7_112333515_G_C_b38	8.10E-04	chr7_112376526_T_C_b38	1	0
ENSG00000006652.13	Artery_Tibial	5328	0.000631851	chr7_111870470_C_T_b38;chr7_111872533_G_A_b38	1.56E-03	chr7_111870470_C_T_b38;chr7_111872533_G_A_b38	NA	1
ENSG00000006652.13	Lung	5264	0.000183757	chr7_112446978_C_T_b38	9.24352E-05	chr7_112446978_C_T_b38	NA	1
ENSG00000006652.13	Muscle_Skeletal	5328	0.002173138	chr7_112613660_T_G_b38	0.001509645	chr7_112824641_A_G_b38	1	0
ENSG00000006652.13	Nerve_Tibial	5324	1.16E-04	chr7_111936707_G_C_b38	5.89E-05	chr7_111936038_A_G_b38	0.905137	0
ENSG00000006652.13	Skin_Not_Sun_Exposed_Suprapubic	5305	0.000405058	chr7_113537529_G_A_b38	0.000928758	chr7_111933004_G_A_b38	0.0482892	0
ENSG00000006652.13	Whole_Blood	5327	8.16183E-05	chr7_112445334_A_G_b38	3.39747E-05	chr7_112445334_A_G_b38	NA	1
ENSG00000006695.10	Adipose_Subcutaneous	8373	7.68089E-05	chr17_14101407_G_A_b38;chr17_14101430_C_T_b38;chr17_14101738_G_T_b38	3.27557E-05	chr17_14101407_G_A_b38;chr17_14101430_C_T_b38;chr17_14101738_G_T_b38	NA	1
ENSG00000006695.10	Artery_Tibial	8375	0.000144915	chr17_14321803_T_G_b38	7.98809E-05	chr17_14321803_T_G_b38	NA	1
ENSG00000006695.10	Lung	8262	0.000427054	chr17_13466689_T_G_b38;chr17_13467143_G_A_b38;chr17_13470401_G_T_b38;chr17_13471282_C_T_b38;chr17_13472085_G_A_b38;chr17_13473893_A_G_b38	0.000243666	chr17_14363621_C_A_b38	0.440106	0
ENSG00000006695.10	Muscle_Skeletal	8375	4.25E-05	chr17_13394477_C_A_b38	9.17097E-05	chr17_13394477_C_A_b38	NA	1
ENSG00000006695.10	Nerve_Tibial	8362	0.001019803	chr17_13659528_T_A_b38	0.000376702	chr17_13659528_T_A_b38	NA	1
ENSG00000006695.10	Skin_Not_Sun_Exposed_Suprapubic	8206	0.000294325	chr17_13414238_C_T_b38	3.06E-05	chr17_13414238_C_T_b38	NA	1
ENSG00000006695.10	Whole_Blood	8374	2.11E-04	chr17_14626258_G_A_b38	1.64E-04	chr17_14324560_G_C_b38	1	0
ENSG00000006704.10	Adipose_Subcutaneous	2876	3.78E-03	chr7_74430052_C_A_b38	2.81E-03	chr7_75595603_C_G_b38	0.0822469	0
ENSG00000006704.10	Artery_Tibial	2884	0.002878638	chr7_75608238_C_T_b38	0.003452428	chr7_74366482_C_G_b38;chr7_74367227_G_A_b38	0.102036	0
ENSG00000006704.10	Lung	2828	0.000100911	chr7_75586884_A_G_b38;chr7_75589121_G_T_b38	0.000115898	chr7_75809298_A_G_b38;chr7_75809454_C_T_b38	0.203357	0
ENSG00000006704.10	Muscle_Skeletal	2884	0.000629501	chr7_74480883_C_T_b38	0.0004113	chr7_74480883_C_T_b38	NA	1
ENSG00000006704.10	Nerve_Tibial	2879	4.16E-03	chr7_75813412_T_G_b38	1.76E-03	chr7_74999762_T_C_b38	0.135232	0
ENSG00000006704.10	Skin_Not_Sun_Exposed_Suprapubic	2865	0.000496887	chr7_74138385_G_A_b38	2.51E-04	chr7_74133727_A_G_b38	1	0
ENSG00000006704.10	Whole_Blood	2884	1.47E-04	chr7_75693641_G_A_b38	9.80E-05	chr7_75693641_G_A_b38	NA	1
ENSG00000006712.14	Adipose_Subcutaneous	5923	0.000907614	chr19_38453088_G_A_b38;chr19_38454087_A_C_b38;chr19_38454600_A_G_b38;chr19_38455542_G_A_b38;chr19_38455575_G_C_b38;chr19_38456211_A_G_b38;chr19_38456264_A_G_b38	0.001220327	chr19_39779250_G_A_b38	1	0
ENSG00000006712.14	Artery_Tibial	5922	0.001774724	chr19_38312829_C_T_b38	0.000990385	chr19_38517363_G_A_b38	1	0
ENSG00000006712.14	Lung	5838	0.000656315	chr19_39064401_C_T_b38	0.002224084	chr19_39064401_C_T_b38	NA	1
ENSG00000006712.14	Muscle_Skeletal	5925	0.000473052	chr19_39545078_T_A_b38	0.00209414	chr19_39545078_T_A_b38	NA	1
ENSG00000006712.14	Nerve_Tibial	5914	0.001547408	chr19_39053953_C_T_b38	1.26E-03	chr19_39053953_C_T_b38	NA	1
ENSG00000006712.14	Skin_Not_Sun_Exposed_Suprapubic	5899	0.001952835	chr19_38023678_C_T_b38	1.21E-03	chr19_38470980_G_A_b38	1	0
ENSG00000006712.14	Whole_Blood	5923	0.000352271	chr19_39680626_C_T_b38	0.000255656	chr19_38539892_CCAATTTAAATTAACACAATTTAATTTAA_C_b38;chr19_38547524_T_C_b38	0.303799	0
ENSG00000006715.15	Adipose_Subcutaneous	6301	5.96186E-05	chr7_39678888_A_C_b38	0.000522736	chr7_39678888_A_C_b38	NA	1
ENSG00000006715.15	Artery_Tibial	6303	1.12E-03	chr7_38304447_G_C_b38;chr7_38304547_G_A_b38;chr7_38304596_GA_G_b38;chr7_38304886_T_C_b38	2.94E-04	chr7_39264709_A_G_b38	0.626249	0
ENSG00000006715.15	Lung	6240	0.000356096	chr7_39586329_T_C_b38;chr7_39587801_A_AACTTC_b38	0.000250673	chr7_37900790_T_A_b38	0.503718	0
ENSG00000006715.15	Muscle_Skeletal	6305	0.000292112	chr7_38255449_G_GA_b38	0.000118924	chr7_38255449_G_GA_b38	NA	1
ENSG00000006715.15	Nerve_Tibial	6297	7.30141E-05	chr7_38375764_A_G_b38	5.01472E-05	chr7_37946854_AG_A_b38	0.494952	0
ENSG00000006715.15	Skin_Not_Sun_Exposed_Suprapubic	6290	1.59104E-05	chr7_38558249_G_T_b38	7.42E-06	chr7_38558249_G_T_b38	NA	1
ENSG00000006715.15	Whole_Blood	6306	3.64E-03	chr7_39283944_C_G_b38	0.002184117	chr7_39283944_C_G_b38	NA	1
ENSG00000006740.16	Adipose_Subcutaneous	7288	0.000390669	chr17_13722108_C_T_b38	0.000102255	chr17_13492190_A_G_b38	1	0
ENSG00000006740.16	Artery_Tibial	7295	4.55E-05	chr17_12263022_G_A_b38	2.78E-04	chr17_13636247_A_G_b38;chr17_13636299_G_C_b38;chr17_13636318_G_C_b38	0.0686005	0
ENSG00000006740.16	Lung	7203	4.70E-05	chr17_13703370_AAGGAG_A_b38	8.75585E-05	chr17_13023393_G_A_b38	0.575679	0
ENSG00000006740.16	Muscle_Skeletal	7292	6.54024E-05	chr17_13667925_C_T_b38	0.000118511	chr17_13667925_C_T_b38	NA	1
ENSG00000006740.16	Nerve_Tibial	7272	1.39E-04	chr17_12566513_G_A_b38	1.33E-05	chr17_12566513_G_A_b38	NA	1
ENSG00000006740.16	Skin_Not_Sun_Exposed_Suprapubic	7146	2.56676E-05	chr17_13724787_T_C_b38	1.70688E-05	chr17_11912371_T_A_b38	0.202142	0
ENSG00000006740.16	Whole_Blood	7295	0.000241543	chr17_12977501_C_T_b38	0.000343801	chr17_12778639_A_G_b38	0.630519	0
ENSG00000006744.18	Adipose_Subcutaneous	7585	3.90213E-05	chr17_13723586_G_A_b38	4.86606E-05	chr17_13723586_G_A_b38	NA	1
ENSG00000006744.18	Artery_Tibial	7592	7.94813E-06	chr17_13415712_A_G_b38;chr17_13415902_G_C_b38;chr17_13415922_T_G_b38	2.97893E-06	chr17_13415712_A_G_b38;chr17_13415902_G_C_b38;chr17_13415922_T_G_b38	NA	1
ENSG00000006744.18	Lung	7471	6.6663E-05	chr17_13911688_A_G_b38	2.25917E-05	chr17_13911688_A_G_b38	NA	1
ENSG00000006744.18	Muscle_Skeletal	7589	6.19E-05	chr17_12731732_G_A_b38	4.63E-05	chr17_12731732_G_A_b38	NA	1
ENSG00000006744.18	Nerve_Tibial	7570	8.74937E-05	chr17_13666721_T_TTG_b38	6.57947E-05	chr17_13666721_T_TTG_b38	NA	1
ENSG00000006744.18	Skin_Not_Sun_Exposed_Suprapubic	7443	0.000637008	chr17_12566337_A_G_b38	0.00101075	chr17_12568526_T_C_b38	0.86346	0
ENSG00000006744.18	Whole_Blood	7592	0.000229416	chr17_13174046_G_A_b38	8.19355E-05	chr17_13174046_G_A_b38	NA	1
ENSG00000006747.14	Adipose_Subcutaneous	10243	2.93E-05	chr7_12264428_G_A_b38;chr7_12264447_T_C_b38	8.83043E-06	chr7_12703967_C_T_b38	0.203234	0
ENSG00000006747.14	Artery_Tibial	10266	3.97984E-05	chr7_12631977_C_T_b38;chr7_12632428_G_C_b38;chr7_12635921_A_G_b38;chr7_12636562_C_T_b38;chr7_12637303_G_A_b38;chr7_12638220_G_A_b38	1.65471E-05	chr7_12631977_C_T_b38;chr7_12632428_G_C_b38;chr7_12635921_A_G_b38;chr7_12636562_C_T_b38;chr7_12637303_G_A_b38;chr7_12638220_G_A_b38	NA	1
ENSG00000006747.14	Lung	10099	0.001670846	chr7_12701712_G_A_b38	0.000848026	chr7_11847112_G_T_b38	0.128537	0
ENSG00000006747.14	Muscle_Skeletal	10268	9.25E-07	chr7_12556506_C_G_b38	2.64E-06	chr7_12556506_C_G_b38	NA	1
ENSG00000006747.14	Nerve_Tibial	10198	1.86756E-05	chr7_12551849_G_A_b38;chr7_12552215_C_G_b38;chr7_12552927_T_C_b38;chr7_12553095_A_AATTAACC_b38;chr7_12553202_G_A_b38;chr7_12553233_C_T_b38;chr7_12553394_A_G_b38;chr7_12553588_A_C_b38;chr7_12554118_A_G_b38;chr7_12554158_A_C_b38;chr7_12554179_C_T_b38	2.09361E-05	chr7_12551849_G_A_b38;chr7_12552215_C_G_b38;chr7_12552927_T_C_b38;chr7_12553095_A_AATTAACC_b38;chr7_12553202_G_A_b38;chr7_12553233_C_T_b38;chr7_12553394_A_G_b38;chr7_12553588_A_C_b38;chr7_12554118_A_G_b38;chr7_12554158_A_C_b38;chr7_12554179_C_T_b38	NA	1
ENSG00000006747.14	Skin_Not_Sun_Exposed_Suprapubic	10216	6.54702E-05	chr7_12733359_T_C_b38	0.000188219	chr7_12733359_T_C_b38	NA	1
ENSG00000006788.13	Lung	7102	0.00041687	chr17_11179895_C_A_b38	0.000172973	chr17_11192195_A_G_b38	0.540052	0
ENSG00000006788.13	Muscle_Skeletal	7182	0.000518326	chr17_9839756_C_A_b38	0.000797096	chr17_9654541_T_G_b38	1	0
ENSG00000006831.9	Adipose_Subcutaneous	6228	0.000623349	chr12_1869723_C_T_b38	0.000809367	chr12_1930682_A_G_b38	0.808009	0
ENSG00000006831.9	Artery_Tibial	6233	9.20632E-06	chr12_1125058_A_G_b38	3.82514E-06	chr12_1125058_A_G_b38	NA	1
ENSG00000006831.9	Lung	6165	2.07E-05	chr12_1860339_G_A_b38	2.67294E-05	chr12_1860339_G_A_b38	NA	1
ENSG00000006831.9	Muscle_Skeletal	6233	5.41E-04	chr12_2052476_C_T_b38	4.67E-04	chr12_1531608_CTGAGGTGGCCCCGGCCCTGCGT_C_b38	0.0513514	0
ENSG00000006831.9	Nerve_Tibial	6228	1.98431E-05	chr12_2320734_G_A_b38;chr12_2323547_C_T_b38	9.77211E-06	chr12_2320734_G_A_b38;chr12_2323547_C_T_b38	NA	1
ENSG00000006831.9	Skin_Not_Sun_Exposed_Suprapubic	6202	1.55E-04	chr12_1096255_G_T_b38	0.000102788	chr12_1975506_C_T_b38;chr12_1977159_A_G_b38	0.665516	0
ENSG00000006831.9	Whole_Blood	6233	3.80E-04	chr12_1524266_T_C_b38	3.72E-04	chr12_706318_G_T_b38	1	0
ENSG00000006837.11	Adipose_Subcutaneous	5016	3.89E-03	chr5_135576640_C_T_b38	1.49E-03	chr5_135233064_G_A_b38	1	0
ENSG00000006837.11	Artery_Tibial	5012	1.20E-04	chr5_135119587_G_T_b38	8.87E-05	chr5_135119587_G_T_b38	NA	1
ENSG00000006837.11	Lung	4929	6.11E-05	chr5_134067204_G_T_b38;chr5_134067220_C_T_b38;chr5_134067313_G_A_b38	7.43187E-05	chr5_134067204_G_T_b38;chr5_134067220_C_T_b38;chr5_134067313_G_A_b38	NA	1
ENSG00000006837.11	Muscle_Skeletal	5025	0.001609881	chr5_136019748_A_G_b38	0.005022527	chr5_136007858_C_T_b38	0.968387	0
ENSG00000006837.11	Nerve_Tibial	5013	6.84E-04	chr5_134574566_C_T_b38	0.000973203	chr5_135263533_G_A_b38	1	0
ENSG00000006837.11	Skin_Not_Sun_Exposed_Suprapubic	4995	0.000227206	chr5_135221347_T_C_b38	0.000644928	chr5_135628501_C_T_b38	0.271809	0
ENSG00000006837.11	Whole_Blood	5024	0.000291926	chr5_135252890_A_G_b38;chr5_135253283_T_C_b38;chr5_135255222_C_A_b38	8.79988E-05	chr5_135257165_G_T_b38	1	0
ENSG00000007001.12	Adipose_Subcutaneous	3945	0.000353762	chr2_156079922_T_G_b38	0.000225093	chr2_156079922_T_G_b38	NA	1
ENSG00000007001.12	Artery_Tibial	3948	0.000593714	chr2_156661207_G_C_b38	0.000793434	chr2_156661207_G_C_b38	NA	1
ENSG00000007001.12	Lung	3897	0.000945016	chr2_156051271_TA_T_b38	0.000109271	chr2_156051271_TA_T_b38	NA	1
ENSG00000007001.12	Nerve_Tibial	3938	0.001196839	chr2_157685373_A_G_b38;chr2_157685468_C_G_b38	0.000723076	chr2_157685373_A_G_b38;chr2_157685468_C_G_b38	NA	1
ENSG00000007038.10	Adipose_Subcutaneous	6217	0.000593775	chr16_2874893_A_C_b38	0.000782854	chr16_2874893_A_C_b38	NA	1
ENSG00000007038.10	Lung	6083	0.000588435	chr16_2951034_G_A_b38	0.000616784	chr16_2951034_G_A_b38	NA	1
ENSG00000007038.10	Nerve_Tibial	6186	0.000960731	chr16_2934867_T_C_b38	0.000305447	chr16_3092442_TG_T_b38	0.280665	0
ENSG00000007038.10	Skin_Not_Sun_Exposed_Suprapubic	6166	1.81E-04	chr16_3754538_A_AAAGT_b38	9.70E-04	chr16_3754538_A_AAAGT_b38	NA	1
ENSG00000007038.10	Whole_Blood	6217	1.36E-05	chr16_2844047_T_C_b38	2.54E-05	chr16_2844047_T_C_b38	NA	1
ENSG00000007047.14	Adipose_Subcutaneous	6369	0.000142011	chr19_44704664_C_T_b38	0.000524241	chr19_44704664_C_T_b38	NA	1
ENSG00000007047.14	Artery_Tibial	6374	0.000632537	chr19_43799295_G_C_b38;chr19_43800036_G_A_b38	0.000468576	chr19_44735929_A_G_b38	0.0698158	0
ENSG00000007047.14	Lung	6285	0.000197261	chr19_43777372_G_C_b38	0.000144774	chr19_43796424_C_T_b38;chr19_43797391_G_T_b38	0.742593	0
ENSG00000007047.14	Muscle_Skeletal	6379	1.65E-04	chr19_45283788_G_A_b38;chr19_45283824_T_C_b38;chr19_45286743_T_A_b38;chr19_45289857_A_G_b38;chr19_45295121_A_G_b38;chr19_45295227_T_C_b38;chr19_45296184_T_C_b38;chr19_45296446_G_C_b38	1.35E-04	chr19_45303351_A_G_b38	0.945804	0
ENSG00000007047.14	Nerve_Tibial	6372	6.36978E-05	chr19_45598342_C_T_b38	2.44434E-05	chr19_44359992_C_T_b38	1	0
ENSG00000007047.14	Skin_Not_Sun_Exposed_Suprapubic	6333	0.000487887	chr19_43979542_T_C_b38	1.68E-03	chr19_45517163_A_T_b38	0.255363	0
ENSG00000007047.14	Whole_Blood	6379	0.000145106	chr19_45314886_C_A_b38	5.22153E-05	chr19_45285354_T_C_b38	0.369691	0
ENSG00000007062.11	Artery_Tibial	5999	8.2235E-05	chr4_16029825_C_T_b38	1.05303E-06	chr4_16029825_C_T_b38	NA	1
ENSG00000007062.11	Lung	5919	0.000427885	chr4_15492131_C_T_b38	0.0012766	chr4_15492131_C_T_b38	NA	1
ENSG00000007062.11	Muscle_Skeletal	5999	0.000206027	chr4_16066617_T_C_b38;chr4_16070492_C_T_b38	9.47E-05	chr4_16939182_C_T_b38;chr4_16940052_A_G_b38;chr4_16941094_A_T_b38	0.529837	0
ENSG00000007062.11	Nerve_Tibial	5983	0.000499883	chr4_16025360_T_C_b38	0.000416928	chr4_16025360_T_C_b38	NA	1
ENSG00000007062.11	Skin_Not_Sun_Exposed_Suprapubic	5966	0.000385437	chr4_16510279_G_A_b38	0.000892713	chr4_15880233_G_T_b38;chr4_15880315_T_C_b38	0.0923965	0
ENSG00000007080.10	Adipose_Subcutaneous	6144	1.54566E-05	chr19_17911146_A_G_b38	2.01421E-06	chr19_17911146_A_G_b38	NA	1
ENSG00000007080.10	Artery_Tibial	6151	0.000499507	chr19_17835245_G_A_b38	0.000605371	chr19_16864305_C_A_b38	1	0
ENSG00000007080.10	Lung	6089	0.000565858	chr19_18302251_G_A_b38;chr19_18304933_AAACC_A_b38;chr19_18314948_G_A_b38;chr19_18315980_TG_T_b38;chr19_18318353_G_A_b38;chr19_18322904_G_A_b38	0.000314673	chr19_17017526_C_T_b38;chr19_17022218_C_A_b38;chr19_17022381_A_G_b38	1	0
ENSG00000007080.10	Muscle_Skeletal	6153	0.000142092	chr19_17019591_T_C_b38	0.000116897	chr19_17019591_T_C_b38	NA	1
ENSG00000007080.10	Nerve_Tibial	6138	0.000361345	chr19_16895901_A_ACG_b38	5.95182E-05	chr19_16895901_A_ACG_b38	NA	1
ENSG00000007080.10	Skin_Not_Sun_Exposed_Suprapubic	6093	1.23E-03	chr19_17670398_T_G_b38	5.68E-04	chr19_18479133_C_T_b38	1	0
ENSG00000007080.10	Whole_Blood	6153	0.000374174	chr19_17797785_G_T_b38;chr19_17797822_A_AT_b38	3.35694E-05	chr19_17041972_G_A_b38	0.118887	0
ENSG00000007129.17	Adipose_Subcutaneous	5249	0.000256885	chr19_40695873_CTATTATT_C_b38;chr19_40696237_CT_C_b38	0.000170341	chr19_41586462_A_T_b38	0.403517	0
ENSG00000007129.17	Artery_Tibial	5265	0.002142147	chr19_41313919_T_C_b38	0.002471145	chr19_41313919_T_C_b38	NA	1
ENSG00000007129.17	Lung	5205	8.32E-07	chr19_41704799_G_A_b38;chr19_41705242_G_A_b38	1.02801E-06	chr19_41704799_G_A_b38;chr19_41705242_G_A_b38	NA	1
ENSG00000007129.17	Muscle_Skeletal	5265	1.57E-03	chr19_41160632_T_TG_b38;chr19_41163176_A_T_b38	0.002825306	chr19_41357872_A_C_b38	0.42259	0
ENSG00000007129.17	Nerve_Tibial	5262	0.001121214	chr19_40799888_CTCTG_C_b38	0.001076282	chr19_40799888_CTCTG_C_b38	NA	1
ENSG00000007129.17	Skin_Not_Sun_Exposed_Suprapubic	5223	0.000122991	chr19_40118994_G_T_b38	0.001512829	chr19_40118994_G_T_b38	NA	1
ENSG00000007129.17	Whole_Blood	5265	2.78E-08	chr19_41588381_A_G_b38	7.50E-08	chr19_41579520_G_A_b38	0.602327	0
ENSG00000007168.12	Adipose_Subcutaneous	7019	1.59E-04	chr17_3251462_A_C_b38	3.64501E-05	chr17_3251462_A_C_b38	NA	1
ENSG00000007168.12	Artery_Tibial	7017	0.001305988	chr17_1786990_G_A_b38;chr17_1787145_G_A_b38	0.000991561	chr17_1786990_G_A_b38;chr17_1787145_G_A_b38	NA	1
ENSG00000007168.12	Lung	6966	0.000322936	chr17_1726672_C_G_b38	0.001527444	chr17_2571635_A_G_b38;chr17_2572513_A_G_b38;chr17_2573006_T_A_b38	0.126447	0
ENSG00000007168.12	Muscle_Skeletal	7020	9.80218E-05	chr17_3590869_G_C_b38	0.000109884	chr17_3543546_C_T_b38	0.489943	0
ENSG00000007168.12	Nerve_Tibial	6996	0.000204007	chr17_3039052_A_C_b38	0.00063625	chr17_3039052_A_C_b38	NA	1
ENSG00000007168.12	Skin_Not_Sun_Exposed_Suprapubic	6967	9.78296E-05	chr17_3432110_G_A_b38	0.000318577	chr17_3429900_T_C_b38	1	0
ENSG00000007168.12	Whole_Blood	7019	1.1565E-05	chr17_3405032_G_A_b38	2.32484E-05	chr17_3407162_T_C_b38	1	0
ENSG00000007171.16	Adipose_Subcutaneous	2844	0.000493323	chr17_29615224_G_C_b38	0.00018292	chr17_30243279_C_A_b38;chr17_30252128_G_A_b38;chr17_30256499_T_C_b38;chr17_30277976_ATTGT_A_b38;chr17_30282632_T_A_b38;chr17_30290151_C_T_b38;chr17_30296078_C_T_b38;chr17_30301350_A_G_b38;chr17_30301409_T_G_b38;chr17_30304274_A_G_b38;chr17_30305741_A_C_b38;chr17_30310197_G_A_b38;chr17_30317480_C_T_b38	1	0
ENSG00000007171.16	Artery_Tibial	2845	0.00048251	chr17_29162485_G_C_b38;chr17_29165615_T_C_b38	0.000481226	chr17_29162485_G_C_b38;chr17_29165615_T_C_b38	NA	1
ENSG00000007171.16	Lung	2815	3.26E-05	chr17_29323817_G_A_b38	1.54E-04	chr17_29323817_G_A_b38	NA	1
ENSG00000007171.16	Muscle_Skeletal	2841	0.002652125	chr17_28524483_G_A_b38	0.003384923	chr17_28524483_G_A_b38	NA	1
ENSG00000007171.16	Nerve_Tibial	2838	0.000503082	chr17_28525667_A_G_b38	0.001150781	chr17_28525667_A_G_b38	NA	1
ENSG00000007171.16	Skin_Not_Sun_Exposed_Suprapubic	2832	0.002915382	chr17_28477416_G_A_b38;chr17_28477418_T_A_b38	0.006852119	chr17_28477395_C_T_b38	0.714867	0
ENSG00000007174.17	Adipose_Subcutaneous	6251	0.000434757	chr17_10854186_T_C_b38	0.000484506	chr17_10879792_C_T_b38	0.327861	0
ENSG00000007174.17	Lung	6188	1.52E-03	chr17_11415869_G_A_b38	0.001740473	chr17_12414399_G_T_b38	0.233659	0
ENSG00000007174.17	Nerve_Tibial	6251	0.000953749	chr17_11770203_G_A_b38	0.000706243	chr17_11746509_T_C_b38	0.352287	0
ENSG00000007174.17	Skin_Not_Sun_Exposed_Suprapubic	6229	0.000117038	chr17_10801575_A_C_b38;chr17_10802489_G_C_b38	0.000493662	chr17_10809804_A_C_b38	0.807578	0
ENSG00000007202.14	Adipose_Subcutaneous	3751	4.33E-04	chr17_30940200_C_T_b38	2.52E-04	chr17_30940200_C_T_b38	NA	1
ENSG00000007202.14	Artery_Tibial	3752	0.000275225	chr17_30667882_C_CT_b38	0.000250905	chr17_30667882_C_CT_b38	NA	1
ENSG00000007202.14	Lung	3723	0.001149904	chr17_29868755_C_T_b38	5.48E-03	chr17_30699224_G_C_b38;chr17_30699780_G_A_b38	0.569815	0
ENSG00000007202.14	Muscle_Skeletal	3748	0.009426336	chr17_30330169_AG_A_b38	0.006356448	chr17_29601604_C_G_b38	0.239605	0
ENSG00000007202.14	Nerve_Tibial	3745	4.06E-03	chr17_29331215_G_A_b38	2.31E-03	chr17_31071351_G_A_b38	0.266122	0
ENSG00000007202.14	Skin_Not_Sun_Exposed_Suprapubic	3739	0.007125879	chr17_30998005_G_C_b38	0.016411814	chr17_29506656_T_C_b38	1	0
ENSG00000007202.14	Whole_Blood	3751	0.001321398	chr17_29321524_G_A_b38	0.000265586	chr17_29321524_G_A_b38	NA	1
ENSG00000007216.14	Lung	3815	8.70E-04	chr17_31062272_T_C_b38	3.19E-03	chr17_30367786_A_T_b38	1	0
ENSG00000007216.14	Skin_Not_Sun_Exposed_Suprapubic	3837	0.001889232	chr17_29329311_C_G_b38	0.000862737	chr17_30987502_G_T_b38;chr17_30988175_G_C_b38	0.0420002	0
ENSG00000007237.18	Adipose_Subcutaneous	7091	0.000624357	chr17_9838576_G_A_b38	0.001151919	chr17_10987420_T_A_b38	0.337913	0
ENSG00000007237.18	Artery_Tibial	7094	0.000543523	chr17_10376730_G_A_b38	0.000334993	chr17_10353068_A_AT_b38	0.647702	0
ENSG00000007237.18	Lung	7016	2.70145E-05	chr17_11116107_G_A_b38	1.24026E-05	chr17_10894379_A_G_b38	0.474177	0
ENSG00000007237.18	Muscle_Skeletal	7094	1.38678E-05	chr17_9486194_A_C_b38	1.55676E-05	chr17_9486194_A_C_b38	NA	1
ENSG00000007237.18	Nerve_Tibial	7088	1.80E-04	chr17_9341915_C_T_b38	9.16E-05	chr17_9341915_C_T_b38	NA	1
ENSG00000007237.18	Skin_Not_Sun_Exposed_Suprapubic	7041	1.73E-03	chr17_9915653_T_A_b38	1.41E-03	chr17_11239318_T_C_b38	0.328476	0
ENSG00000007237.18	Whole_Blood	7094	0.000647772	chr17_9909245_G_A_b38	0.000662058	chr17_9909817_A_C_b38	1	0
ENSG00000007255.10	Adipose_Subcutaneous	6452	0.00011708	chr19_45268029_T_C_b38	0.000196672	chr19_45268029_T_C_b38	NA	1
ENSG00000007255.10	Artery_Tibial	6457	3.54642E-06	chr19_45341973_C_G_b38	1.2049E-05	chr19_45341973_C_G_b38	NA	1
ENSG00000007255.10	Lung	6367	1.38E-04	chr19_43694619_CAT_C_b38	2.45E-04	chr19_45375650_T_C_b38;chr19_45377644_T_C_b38	0.374335	0
ENSG00000007255.10	Muscle_Skeletal	6462	1.95E-04	chr19_44545032_C_T_b38	2.40E-04	chr19_44545032_C_T_b38	NA	1
ENSG00000007255.10	Nerve_Tibial	6455	1.21E-03	chr19_44537027_G_A_b38	0.00108115	chr19_44478603_G_A_b38;chr19_44491357_T_C_b38	0.794078	0
ENSG00000007255.10	Skin_Not_Sun_Exposed_Suprapubic	6417	0.000245772	chr19_45573654_C_G_b38	0.000187637	chr19_45404602_C_T_b38	0.312009	0
ENSG00000007255.10	Whole_Blood	6462	0.00098564	chr19_44447095_G_A_b38;chr19_44447220_A_G_b38;chr19_44447993_G_C_b38	8.76938E-05	chr19_44447095_G_A_b38;chr19_44447220_A_G_b38;chr19_44447993_G_C_b38	NA	1
ENSG00000007264.14	Adipose_Subcutaneous	7255	2.27E-04	chr19_3338239_T_C_b38	2.06E-04	chr19_4415455_C_T_b38;chr19_4415509_C_T_b38;chr19_4415932_G_A_b38;chr19_4416414_C_T_b38;chr19_4416725_C_T_b38;chr19_4424299_A_G_b38	0.343977	0
ENSG00000007264.14	Artery_Tibial	7262	6.58697E-05	chr19_3196792_G_A_b38	3.19E-04	chr19_3196792_G_A_b38	NA	1
ENSG00000007264.14	Lung	7148	0.000421853	chr19_4180693_T_G_b38	0.000600011	chr19_4333628_G_A_b38	0.0410945	0
ENSG00000007264.14	Muscle_Skeletal	7266	0.000237869	chr19_3682724_A_C_b38	3.8298E-05	chr19_4091613_G_A_b38	1	0
ENSG00000007264.14	Nerve_Tibial	7245	4.96789E-05	chr19_3375574_A_G_b38	3.44512E-05	chr19_3331668_T_C_b38;chr19_3331702_C_A_b38;chr19_3331706_C_T_b38;chr19_3331707_C_T_b38;chr19_3331783_C_T_b38	0.303493	0
ENSG00000007264.14	Skin_Not_Sun_Exposed_Suprapubic	7224	1.39627E-05	chr19_4795635_G_C_b38	7.28384E-05	chr19_4795635_G_C_b38	NA	1
ENSG00000007264.14	Whole_Blood	7265	0.000136289	chr19_4201647_G_T_b38	5.82412E-05	chr19_4201647_G_T_b38	NA	1
ENSG00000007306.14	Lung	4864	0.000181396	chr19_40964968_G_A_b38	0.000585459	chr19_40946854_G_A_b38;chr19_40951050_A_G_b38;chr19_40952374_G_T_b38;chr19_40956164_C_A_b38;chr19_40957502_C_T_b38;chr19_40961008_GGT_G_b38;chr19_40975052_A_G_b38;chr19_40976394_T_C_b38;chr19_40976497_A_C_b38;chr19_40989334_C_T_b38;chr19_40993320_G_C_b38	1	0
ENSG00000007306.14	Skin_Not_Sun_Exposed_Suprapubic	4851	0.000602935	chr19_40663389_C_A_b38	0.00365235	chr19_40684656_C_G_b38	1	0
ENSG00000007306.14	Whole_Blood	4923	0.000208264	chr19_41284181_GTTATGGTA_G_b38;chr19_41307470_T_C_b38;chr19_41319286_C_T_b38;chr19_41320115_A_C_b38	0.000152286	chr19_41284181_GTTATGGTA_G_b38;chr19_41307470_T_C_b38;chr19_41319286_C_T_b38;chr19_41320115_A_C_b38	NA	1
ENSG00000007312.12	Adipose_Subcutaneous	6717	0.000898844	chr17_66216124_T_C_b38	0.000508388	chr17_65318073_G_T_b38	0.582894	0
ENSG00000007312.12	Artery_Tibial	6717	7.36334E-05	chr17_65005507_T_C_b38;chr17_65005562_C_T_b38;chr17_65005700_C_T_b38	5.96589E-05	chr17_65005507_T_C_b38;chr17_65005562_C_T_b38;chr17_65005700_C_T_b38	NA	1
ENSG00000007312.12	Lung	6619	0.000348607	chr17_66833133_G_A_b38	7.23042E-05	chr17_66833133_G_A_b38	NA	1
ENSG00000007312.12	Muscle_Skeletal	6718	5.94884E-05	chr17_65074060_T_A_b38	5.43007E-05	chr17_65074060_T_A_b38	NA	1
ENSG00000007312.12	Nerve_Tibial	6712	1.49E-03	chr17_66933100_C_A_b38;chr17_66933397_CA_C_b38;chr17_66933497_G_A_b38;chr17_66933611_GA_G_b38;chr17_66933762_C_A_b38	2.03E-03	chr17_66933100_C_A_b38;chr17_66933397_CA_C_b38;chr17_66933497_G_A_b38;chr17_66933611_GA_G_b38;chr17_66933762_C_A_b38	NA	1
ENSG00000007312.12	Skin_Not_Sun_Exposed_Suprapubic	6684	0.002848421	chr17_66892939_C_T_b38	0.001317859	chr17_66538492_ACC_A_b38	0.288484	0
ENSG00000007312.12	Whole_Blood	6718	0.001716368	chr17_66461869_TCGAGGAGGAGACTGGGGTTCCTAACTAC_T_b38	0.001393332	chr17_66545224_CG_C_b38	1	0
ENSG00000007314.12	Adipose_Subcutaneous	6830	0.001092616	chr17_66232900_C_T_b38;chr17_66237171_G_T_b38;chr17_66239924_G_A_b38;chr17_66243007_G_A_b38;chr17_66245950_A_G_b38;chr17_66246233_C_T_b38;chr17_66247952_T_G_b38	0.001100878	chr17_66752690_A_G_b38;chr17_66755035_GT_G_b38;chr17_66761618_G_A_b38	1	0
ENSG00000007314.12	Artery_Tibial	6830	0.000203681	chr17_66582819_G_C_b38	0.000171468	chr17_66778863_C_A_b38	0.368011	0
ENSG00000007314.12	Lung	6731	0.00032163	chr17_66448030_G_T_b38	2.89527E-05	chr17_66448030_G_T_b38	NA	1
ENSG00000007314.12	Muscle_Skeletal	6831	0.00026845	chr17_66959227_C_T_b38	6.59735E-05	chr17_66293240_C_T_b38;chr17_66311052_G_T_b38;chr17_66323323_T_G_b38	1	0
ENSG00000007314.12	Nerve_Tibial	6825	0.000675503	chr17_65517348_A_G_b38	0.001139492	chr17_66894949_T_C_b38	0	0
ENSG00000007314.12	Skin_Not_Sun_Exposed_Suprapubic	6793	1.34E-04	chr17_65570603_G_A_b38	1.54E-04	chr17_65570603_G_A_b38	NA	1
ENSG00000007314.12	Whole_Blood	6831	0.000204266	chr17_65531683_A_G_b38;chr17_65541024_A_G_b38	7.62988E-05	chr17_66963551_T_C_b38	0.286636	0
ENSG00000007341.18	Adipose_Subcutaneous	6085	6.5192E-05	chr1_112549905_A_G_b38;chr1_112555227_A_AAG_b38;chr1_112563747_A_G_b38;chr1_112566652_T_C_b38;chr1_112567997_T_C_b38;chr1_112570124_G_A_b38;chr1_112580334_T_G_b38;chr1_112581112_A_C_b38;chr1_112589739_T_C_b38;chr1_112589771_A_G_b38;chr1_112593607_T_C_b38;chr1_112601641_T_C_b38;chr1_112602772_A_G_b38;chr1_112611778_C_T_b38;chr1_112613804_C_T_b38;chr1_112614238_A_AAAAC_b38;chr1_112614432_C_T_b38	3.41498E-05	chr1_112549905_A_G_b38;chr1_112555227_A_AAG_b38;chr1_112563747_A_G_b38;chr1_112566652_T_C_b38;chr1_112567997_T_C_b38;chr1_112570124_G_A_b38;chr1_112580334_T_G_b38;chr1_112581112_A_C_b38;chr1_112589739_T_C_b38;chr1_112589771_A_G_b38;chr1_112593607_T_C_b38;chr1_112601641_T_C_b38;chr1_112602772_A_G_b38;chr1_112611778_C_T_b38;chr1_112613804_C_T_b38;chr1_112614238_A_AAAAC_b38;chr1_112614432_C_T_b38	NA	1
ENSG00000007341.18	Artery_Tibial	6088	0.000783814	chr1_111339887_C_T_b38	0.000748942	chr1_111339887_C_T_b38	NA	1
ENSG00000007341.18	Lung	6009	0.001846625	chr1_112507891_C_T_b38	0.002866154	chr1_112519337_G_C_b38	0.567332	0
ENSG00000007341.18	Muscle_Skeletal	6088	0.000126449	chr1_111670244_G_A_b38;chr1_111674704_A_G_b38;chr1_111684056_A_G_b38;chr1_111684687_C_T_b38	0.000362976	chr1_111688206_G_A_b38	1	0
ENSG00000007341.18	Nerve_Tibial	6079	0.000282091	chr1_111584133_C_T_b38	7.53772E-05	chr1_111584133_C_T_b38	NA	1
ENSG00000007341.18	Skin_Not_Sun_Exposed_Suprapubic	6063	2.99811E-05	chr1_111484272_C_A_b38	0.000527539	chr1_111562205_C_G_b38	0.0835825	0
ENSG00000007341.18	Whole_Blood	6088	0.001506619	chr1_113035635_G_A_b38	0.000394453	chr1_111313997_C_T_b38	1	0
ENSG00000007376.7	Adipose_Subcutaneous	6358	3.41E-04	chr16_715463_T_A_b38;chr16_715479_G_A_b38;chr16_717423_G_GGGC_b38	2.76E-04	chr16_715463_T_A_b38;chr16_715479_G_A_b38;chr16_717423_G_GGGC_b38	NA	1
ENSG00000007376.7	Artery_Tibial	6363	2.52828E-05	chr16_389340_C_G_b38	2.79996E-05	chr16_147639_C_T_b38	0.736817	0
ENSG00000007376.7	Lung	6209	3.99E-05	chr16_1537510_G_A_b38	0.000115446	chr16_183232_A_T_b38;chr16_183371_AG_A_b38;chr16_183918_CA_C_b38	0.490975	0
ENSG00000007376.7	Muscle_Skeletal	6364	0.000407908	chr16_1052701_C_T_b38	0.000765307	chr16_1052701_C_T_b38	NA	1
ENSG00000007376.7	Nerve_Tibial	6319	1.5419E-05	chr16_281308_CTTGGGGGGCCGCCGAGGGCCCTAGAGGGTCAGTAGGT_C_b38	6.56E-05	chr16_324646_T_C_b38;chr16_326583_C_T_b38	0.323464	0
ENSG00000007376.7	Skin_Not_Sun_Exposed_Suprapubic	6315	0.000127877	chr16_716952_C_T_b38;chr16_730006_G_C_b38;chr16_730510_C_T_b38;chr16_737540_C_A_b38;chr16_737684_C_G_b38;chr16_738044_GCT_G_b38;chr16_739125_G_A_b38	0.00017024	chr16_679456_G_T_b38	1	0
ENSG00000007376.7	Whole_Blood	6364	0.00017253	chr16_631088_G_A_b38	0.000485366	chr16_631088_G_A_b38	NA	1
ENSG00000007384.15	Adipose_Subcutaneous	3968	0.004749115	chr16_276040_A_T_b38	0.002735295	chr16_276040_A_T_b38	NA	1
ENSG00000007384.15	Artery_Tibial	3968	0.000197351	chr16_119017_AAGCCACACCTGCCCAAGGAG_A_b38	0.000223484	chr16_119017_AAGCCACACCTGCCCAAGGAG_A_b38	NA	1
ENSG00000007384.15	Lung	3923	0.000465768	chr16_297326_G_A_b38	0.000673342	chr16_287017_G_A_b38	0.967982	0
ENSG00000007384.15	Muscle_Skeletal	3969	0.000231489	chr16_281347_T_G_b38	0.000701505	chr16_281347_T_G_b38	NA	1
ENSG00000007384.15	Nerve_Tibial	3960	2.80244E-05	chr16_412280_G_A_b38	2.50885E-05	chr16_400955_C_G_b38;chr16_401337_AG_A_b38	0.882646	0
ENSG00000007384.15	Skin_Not_Sun_Exposed_Suprapubic	3946	0.000101459	chr16_761946_C_G_b38	0.000314887	chr16_761946_C_G_b38	NA	1
ENSG00000007384.15	Whole_Blood	3969	0.000338265	chr16_100766_G_A_b38	1.25E-04	chr16_371387_G_A_b38;chr16_372158_G_A_b38	1	0
ENSG00000007392.16	Adipose_Subcutaneous	4618	0.000519027	chr16_160823_T_C_b38	0.000163481	chr16_160823_T_C_b38	NA	1
ENSG00000007392.16	Artery_Tibial	4619	0.000303709	chr16_491380_C_T_b38	0.000220181	chr16_491380_C_T_b38	NA	1
ENSG00000007392.16	Lung	4560	4.10831E-05	chr16_179190_T_C_b38	0.0001681	chr16_179190_T_C_b38	NA	1
ENSG00000007392.16	Muscle_Skeletal	4620	0.000617425	chr16_81470_G_A_b38	0.000875883	chr16_81470_G_A_b38	NA	1
ENSG00000007392.16	Nerve_Tibial	4596	0.000153971	chr16_577401_T_C_b38	0.000107166	chr16_577401_T_C_b38	NA	1
ENSG00000007392.16	Skin_Not_Sun_Exposed_Suprapubic	4580	5.36792E-05	chr16_984954_T_C_b38	7.41E-05	chr16_984954_T_C_b38	NA	1
ENSG00000007392.16	Whole_Blood	4620	8.06E-04	chr16_691837_G_A_b38	0.000814878	chr16_691837_G_A_b38	NA	1
ENSG00000007402.11	Adipose_Subcutaneous	3122	0.001418133	chr3_49671336_T_C_b38	0.003156268	chr3_49620419_C_T_b38;chr3_49647640_G_A_b38;chr3_49673881_G_C_b38	1	0
ENSG00000007402.11	Artery_Tibial	3122	0.000697594	chr3_50341515_A_G_b38	0.000219976	chr3_50600563_T_G_b38	0.417836	0
ENSG00000007402.11	Lung	3059	4.66E-03	chr3_50481961_T_C_b38	2.36E-03	chr3_50648767_A_C_b38;chr3_51200781_C_T_b38	0.745711	0
ENSG00000007402.11	Muscle_Skeletal	3122	0.001061488	chr3_50490443_T_C_b38	0.0010665	chr3_50204485_C_T_b38	0.44036	0
ENSG00000007402.11	Nerve_Tibial	3122	0.001527584	chr3_50656567_C_T_b38;chr3_50657195_T_C_b38	0.001320693	chr3_50656567_C_T_b38;chr3_50657195_T_C_b38	NA	1
ENSG00000007402.11	Skin_Not_Sun_Exposed_Suprapubic	3120	0.000738441	chr3_51357482_T_C_b38	0.001044956	chr3_51357482_T_C_b38	NA	1
ENSG00000007402.11	Whole_Blood	3121	0.001446584	chr3_50335423_A_T_b38;chr3_50340745_T_G_b38;chr3_50341197_A_G_b38	0.001973854	chr3_50335423_A_T_b38;chr3_50340745_T_G_b38;chr3_50341197_A_G_b38	NA	1
ENSG00000007516.13	Adipose_Subcutaneous	7750	5.93613E-05	chr16_847186_G_C_b38	0.000254243	chr16_385773_T_C_b38	1	0
ENSG00000007516.13	Artery_Tibial	7755	4.58621E-05	chr16_1352492_C_T_b38	5.4943E-05	chr16_2258203_G_A_b38	1	0
ENSG00000007516.13	Lung	7585	0.000849994	chr16_2003368_G_C_b38	0.000213926	chr16_2015388_G_A_b38	0.704639	0
ENSG00000007516.13	Muscle_Skeletal	7756	1.91111E-05	chr16_1735470_TGA_T_b38	0.000104136	chr16_1798435_T_TC_b38;chr16_1800951_C_T_b38	0.947143	0
ENSG00000007516.13	Nerve_Tibial	7706	7.73319E-06	chr16_1352492_C_T_b38	1.03557E-05	chr16_1352492_C_T_b38	NA	1
ENSG00000007516.13	Skin_Not_Sun_Exposed_Suprapubic	7701	3.07234E-05	chr16_1347697_G_A_b38	1.28434E-05	chr16_1347697_G_A_b38	NA	1
ENSG00000007516.13	Whole_Blood	7756	6.79177E-06	chr16_1324817_A_G_b38	2.48567E-06	chr16_1324817_A_G_b38	NA	1
ENSG00000007520.3	Adipose_Subcutaneous	7710	6.43595E-05	chr16_2037657_A_G_b38	4.2658E-05	chr16_2198228_C_A_b38;chr16_2199375_T_A_b38	0.820915	0
ENSG00000007520.3	Artery_Tibial	7715	4.75E-05	chr16_394608_T_A_b38	1.50E-04	chr16_683604_G_A_b38	1	0
ENSG00000007520.3	Lung	7545	5.51E-04	chr16_848690_A_T_b38	7.94E-04	chr16_714826_C_T_b38	0.502287	0
ENSG00000007520.3	Muscle_Skeletal	7716	4.11172E-05	chr16_1279766_T_G_b38	0.000164484	chr16_1786392_G_A_b38	0.118294	0
ENSG00000007520.3	Nerve_Tibial	7666	0.000379632	chr16_721286_C_T_b38	0.000356692	chr16_721286_C_T_b38	NA	1
ENSG00000007520.3	Skin_Not_Sun_Exposed_Suprapubic	7661	3.11E-04	chr16_1034652_G_T_b38;chr16_1036007_A_G_b38;chr16_1036467_G_A_b38	9.22E-04	chr16_972326_A_G_b38	0.395655	0
ENSG00000007520.3	Whole_Blood	7716	0.000267236	chr16_1280420_G_A_b38;chr16_1280908_T_G_b38;chr16_1281221_T_C_b38	0.000446792	chr16_1280420_G_A_b38;chr16_1280908_T_G_b38;chr16_1281221_T_C_b38	NA	1
ENSG00000007541.16	Adipose_Subcutaneous	5878	1.12E-04	chr16_683515_C_G_b38	2.11E-04	chr16_1232723_G_C_b38	0.236396	0
ENSG00000007541.16	Artery_Tibial	5883	0.001067109	chr16_702193_C_T_b38	0.000933285	chr16_1019127_T_G_b38;chr16_1019858_C_G_b38;chr16_1021174_G_A_b38	1	0
ENSG00000007541.16	Lung	5797	0.000664836	chr16_291985_G_A_b38	0.000254545	chr16_311873_A_G_b38;chr16_312638_T_G_b38	0.859321	0
ENSG00000007541.16	Muscle_Skeletal	5884	0.002558737	chr16_717425_G_T_b38	0.001995951	chr16_1286743_G_A_b38	0.132219	0
ENSG00000007541.16	Nerve_Tibial	5840	0.000164131	chr16_719184_G_C_b38	0.000213024	chr16_1459364_A_G_b38	0.0870412	0
ENSG00000007541.16	Skin_Not_Sun_Exposed_Suprapubic	5836	0.000394237	chr16_329379_G_A_b38;chr16_330547_C_A_b38;chr16_330641_T_C_b38	0.000414864	chr16_343948_C_T_b38	1	0
ENSG00000007541.16	Whole_Blood	5884	0.000499643	chr16_670152_T_C_b38	0.001013381	chr16_670152_T_C_b38	NA	1
ENSG00000007545.15	Adipose_Subcutaneous	7276	0.000145974	chr16_2319070_T_C_b38	0.000221833	chr16_1084575_G_C_b38;chr16_1084897_T_C_b38;chr16_1085502_T_C_b38	1	0
ENSG00000007545.15	Artery_Tibial	7281	6.90E-06	chr16_751796_T_A_b38	6.17664E-06	chr16_751796_T_A_b38	NA	1
ENSG00000007545.15	Lung	7116	2.13942E-07	chr16_804246_C_G_b38	1.45384E-06	chr16_804246_C_G_b38	NA	1
ENSG00000007545.15	Muscle_Skeletal	7282	5.30E-04	chr16_2070099_AC_A_b38	5.00E-04	chr16_2301092_G_A_b38	0.277251	0
ENSG00000007545.15	Nerve_Tibial	7235	1.97E-03	chr16_1082258_G_C_b38	0.001490985	chr16_1082258_G_C_b38	NA	1
ENSG00000007545.15	Skin_Not_Sun_Exposed_Suprapubic	7231	5.47E-04	chr16_1745600_A_G_b38;chr16_1749406_A_G_b38;chr16_1749667_G_C_b38	2.42E-04	chr16_1457987_C_T_b38	0.100849	0
ENSG00000007545.15	Whole_Blood	7282	0.000893721	chr16_1059653_C_T_b38	0.000650836	chr16_1059653_C_T_b38	NA	1
ENSG00000007866.19	Adipose_Subcutaneous	4815	1.89891E-05	chr6_35323327_TCAGTCTCCAGGCTGGAGCACA_T_b38	6.83565E-05	chr6_35323327_TCAGTCTCCAGGCTGGAGCACA_T_b38	NA	1
ENSG00000007866.19	Artery_Tibial	4818	0.000140623	chr6_36513961_A_C_b38	3.50E-04	chr6_36513961_A_C_b38	NA	1
ENSG00000007866.19	Lung	4697	0.00014501	chr6_34846322_T_G_b38	4.71916E-05	chr6_34846322_T_G_b38	NA	1
ENSG00000007866.19	Muscle_Skeletal	4826	0.007798226	chr6_36376857_C_A_b38	0.003081988	chr6_35807374_A_G_b38	0.228494	0
ENSG00000007866.19	Nerve_Tibial	4782	0.000962005	chr6_36015834_A_AG_b38	9.43E-04	chr6_36014583_T_TA_b38	1	0
ENSG00000007866.19	Skin_Not_Sun_Exposed_Suprapubic	4757	0.000153728	chr6_36365807_A_G_b38	0.001123324	chr6_34576607_G_A_b38	1	0
ENSG00000007866.19	Whole_Blood	4825	7.94E-04	chr6_34943800_T_C_b38;chr6_34946240_C_G_b38;chr6_34954416_G_T_b38;chr6_34968522_C_G_b38;chr6_34969285_G_A_b38;chr6_34979352_A_T_b38;chr6_34992515_C_G_b38;chr6_35002430_C_A_b38;chr6_35003474_G_GT_b38;chr6_35004278_G_A_b38;chr6_35004917_C_T_b38	8.19E-04	chr6_34743314_C_T_b38;chr6_34794085_G_A_b38;chr6_34869074_C_T_b38	1	0
ENSG00000007908.15	Adipose_Subcutaneous	6082	0.000261154	chr1_169545117_G_C_b38;chr1_169545541_G_A_b38;chr1_169545945_A_C_b38;chr1_169545966_T_C_b38;chr1_169546058_C_G_b38;chr1_169546069_A_G_b38;chr1_169546298_C_T_b38;chr1_169546636_T_A_b38;chr1_169546698_T_C_b38;chr1_169546901_G_C_b38;chr1_169547135_C_T_b38;chr1_169547462_G_C_b38;chr1_169548595_C_G_b38;chr1_169548737_C_T_b38;chr1_169549581_TCA_T_b38	6.02332E-06	chr1_169545117_G_C_b38;chr1_169545541_G_A_b38;chr1_169545945_A_C_b38;chr1_169545966_T_C_b38;chr1_169546058_C_G_b38;chr1_169546069_A_G_b38;chr1_169546298_C_T_b38;chr1_169546636_T_A_b38;chr1_169546698_T_C_b38;chr1_169546901_G_C_b38;chr1_169547135_C_T_b38;chr1_169547462_G_C_b38;chr1_169548595_C_G_b38;chr1_169548737_C_T_b38;chr1_169549581_TCA_T_b38	NA	1
ENSG00000007908.15	Artery_Tibial	6080	0.000507088	chr1_169049568_G_A_b38	0.00079313	chr1_169571696_C_T_b38	1	0
ENSG00000007908.15	Lung	5961	0.000176794	chr1_169508804_T_C_b38;chr1_169525262_C_T_b38;chr1_169546687_A_G_b38;chr1_169551113_C_A_b38	0.000658198	chr1_170311707_A_G_b38	1	0
ENSG00000007908.15	Muscle_Skeletal	6083	0.000688869	chr1_170640484_T_C_b38	0.000520278	chr1_170640484_T_C_b38	NA	1
ENSG00000007908.15	Nerve_Tibial	6074	1.32E-04	chr1_169722360_T_C_b38;chr1_169731014_A_C_b38	2.08E-04	chr1_169722360_T_C_b38;chr1_169731014_A_C_b38	NA	1
ENSG00000007908.15	Skin_Not_Sun_Exposed_Suprapubic	5435	0.000845603	chr1_169165889_A_C_b38	0.001182374	chr1_169165889_A_C_b38	NA	1
ENSG00000007923.15	Adipose_Subcutaneous	6123	0.00047742	chr1_6131071_G_C_b38	0.000393317	chr1_6580376_TC_T_b38	0.391599	0
ENSG00000007923.15	Artery_Tibial	6120	0.001338799	chr1_7552701_TCA_T_b38;chr1_7554699_G_A_b38;chr1_7554808_T_TC_b38	0.000388994	chr1_7372872_G_A_b38	1	0
ENSG00000007923.15	Lung	6049	1.41077E-05	chr1_7388653_T_G_b38	9.67959E-05	chr1_7388653_T_G_b38	NA	1
ENSG00000007923.15	Muscle_Skeletal	6123	0.000561256	chr1_5785477_C_T_b38	1.13E-03	chr1_5785477_C_T_b38	NA	1
ENSG00000007923.15	Nerve_Tibial	6112	9.76E-04	chr1_7076194_A_C_b38;chr1_7101960_G_A_b38	0.000749741	chr1_7092280_C_T_b38	1	0
ENSG00000007923.15	Skin_Not_Sun_Exposed_Suprapubic	6068	0.000201367	chr1_5785477_C_T_b38	0.000329604	chr1_7351991_A_G_b38	0.128964	0
ENSG00000007923.15	Whole_Blood	6124	0.000161293	chr1_6254419_C_T_b38	0.00019301	chr1_6254419_C_T_b38	NA	1
ENSG00000007933.12	Adipose_Subcutaneous	6319	5.23517E-05	chr1_171602498_G_T_b38	0.000175193	chr1_171441393_T_C_b38	1	0
ENSG00000007933.12	Artery_Tibial	6318	5.04007E-05	chr1_170408193_A_G_b38	0.000180361	chr1_170408193_A_G_b38	NA	1
ENSG00000007933.12	Lung	6260	0.000421805	chr1_171841891_G_C_b38;chr1_171853341_A_AT_b38;chr1_171863943_G_C_b38	0.000311885	chr1_171841891_G_C_b38;chr1_171853341_A_AT_b38;chr1_171863943_G_C_b38	NA	1
ENSG00000007933.12	Muscle_Skeletal	6320	3.27E-04	chr1_171089111_A_G_b38;chr1_171090009_C_G_b38	1.86E-04	chr1_171089111_A_G_b38;chr1_171090009_C_G_b38	NA	1
ENSG00000007933.12	Nerve_Tibial	6314	2.88045E-05	chr1_170451911_C_T_b38;chr1_170455428_GGTA_G_b38;chr1_170482465_A_G_b38;chr1_170504228_A_C_b38;chr1_170508484_AT_A_b38	8.56564E-05	chr1_170410632_T_C_b38	0.875177	0
ENSG00000007933.12	Skin_Not_Sun_Exposed_Suprapubic	6261	7.33589E-05	chr1_170302998_T_C_b38	0.000670483	chr1_170302998_T_C_b38	NA	1
ENSG00000007933.12	Whole_Blood	6320	0.000656317	chr1_170228106_G_C_b38	0.000801088	chr1_170659114_G_A_b38	1	0
ENSG00000007944.14	Adipose_Subcutaneous	5601	0.00024302	chr6_16574971_G_A_b38;chr6_16577772_GC_G_b38;chr6_16577774_TCACTC_T_b38	0.00025907	chr6_16574971_G_A_b38;chr6_16577772_GC_G_b38;chr6_16577774_TCACTC_T_b38	NA	1
ENSG00000007944.14	Artery_Tibial	5604	0.000691352	chr6_15844190_G_A_b38	0.000770278	chr6_15818053_G_C_b38	1	0
ENSG00000007944.14	Lung	5548	0.002077178	chr6_16090743_A_T_b38;chr6_16090835_T_C_b38;chr6_16090930_A_G_b38	0.000617091	chr6_16090743_A_T_b38;chr6_16090835_T_C_b38;chr6_16090930_A_G_b38	NA	1
ENSG00000007944.14	Muscle_Skeletal	5609	0.000296348	chr6_15133634_G_A_b38	0.000367516	chr6_15133634_G_A_b38	NA	1
ENSG00000007944.14	Nerve_Tibial	5608	0.001398496	chr6_16845791_G_C_b38	0.000346565	chr6_16845791_G_C_b38	NA	1
ENSG00000007944.14	Skin_Not_Sun_Exposed_Suprapubic	5567	2.90E-04	chr6_17047969_C_T_b38	0.000233506	chr6_17047969_C_T_b38	NA	1
ENSG00000007944.14	Whole_Blood	5609	0.000478575	chr6_16059922_C_T_b38	0.000105567	chr6_16059922_C_T_b38	NA	1
ENSG00000007968.6	Adipose_Subcutaneous	5311	0.000321569	chr1_22789446_A_G_b38	0.000827053	chr1_23703366_G_A_b38	1	0
ENSG00000007968.6	Artery_Tibial	5312	8.96E-04	chr1_22558789_G_A_b38	0.000331193	chr1_23991078_G_A_b38	0.601496	0
ENSG00000007968.6	Lung	5246	5.81E-05	chr1_22280616_C_T_b38	3.77E-05	chr1_22280616_C_T_b38	NA	1
ENSG00000007968.6	Nerve_Tibial	5302	0.001318935	chr1_23540460_A_G_b38	0.000471874	chr1_22858440_G_A_b38	0.269338	0
ENSG00000007968.6	Skin_Not_Sun_Exposed_Suprapubic	5267	0.000356337	chr1_22226455_T_TGA_b38;chr1_22228132_A_G_b38	0.000304145	chr1_23554212_T_C_b38	0.30752	0
ENSG00000007968.6	Whole_Blood	5312	0.002144206	chr1_24025459_C_A_b38;chr1_24026635_A_G_b38;chr1_24026971_C_T_b38;chr1_24028723_G_A_b38;chr1_24028843_T_C_b38;chr1_24029066_C_T_b38;chr1_24029486_G_A_b38;chr1_24029547_C_T_b38;chr1_24030822_GT_G_b38;chr1_24031086_G_A_b38;chr1_24032866_T_C_b38;chr1_24032882_G_A_b38;chr1_24033410_G_A_b38;chr1_24033447_C_A_b38;chr1_24033614_G_T_b38;chr1_24034119_A_G_b38;chr1_24034339_G_A_b38;chr1_24035421_T_C_b38;ch…	0.002112148	chr1_22749901_AATC_A_b38	1	0
ENSG00000008018.8	Adipose_Subcutaneous	4680	5.33E-04	chr6_170590185_G_GAC_b38;chr6_170593781_T_A_b38	2.51E-04	chr6_170048945_G_A_b38;chr6_170050020_C_T_b38;chr6_170050094_G_A_b38;chr6_170051333_G_A_b38;chr6_170051397_G_A_b38	0.14446	0
ENSG00000008018.8	Artery_Tibial	4684	0.00016947	chr6_169625696_A_G_b38	0.000331685	chr6_169625696_A_G_b38	NA	1
ENSG00000008018.8	Lung	4622	9.37146E-05	chr6_170257543_G_A_b38	0.00010379	chr6_170257543_G_A_b38	NA	1
ENSG00000008018.8	Muscle_Skeletal	4685	0.001378722	chr6_169784066_A_G_b38	0.001619841	chr6_169194044_G_A_b38	1	0
ENSG00000008018.8	Nerve_Tibial	4678	0.000326329	chr6_169331757_C_T_b38	0.000250907	chr6_169649325_T_G_b38	0.680354	0
ENSG00000008018.8	Skin_Not_Sun_Exposed_Suprapubic	4654	3.51E-05	chr6_169393404_G_A_b38	8.11E-05	chr6_169393404_G_A_b38	NA	1
ENSG00000008018.8	Whole_Blood	4685	0.000194829	chr6_169216585_C_T_b38	0.000190445	chr6_169216585_C_T_b38	NA	1
ENSG00000008083.13	Adipose_Subcutaneous	5937	0.001435218	chr6_16211382_T_C_b38	0.003775688	chr6_14315221_A_G_b38	0.0530471	0
ENSG00000008083.13	Artery_Tibial	5934	1.19E-04	chr6_15980612_T_C_b38;chr6_15981010_A_T_b38;chr6_15983118_T_C_b38;chr6_15985477_A_G_b38;chr6_15986255_C_T_b38;chr6_15986846_T_G_b38;chr6_15988400_C_A_b38;chr6_15990538_C_T_b38	7.09E-05	chr6_15980612_T_C_b38;chr6_15981010_A_T_b38;chr6_15983118_T_C_b38;chr6_15985477_A_G_b38;chr6_15986255_C_T_b38;chr6_15986846_T_G_b38;chr6_15988400_C_A_b38;chr6_15990538_C_T_b38	NA	1
ENSG00000008083.13	Lung	5894	0.00076265	chr6_15494660_G_A_b38;chr6_15494816_C_G_b38;chr6_15495457_C_T_b38	0.000526603	chr6_14922344_T_G_b38	0.144689	0
ENSG00000008083.13	Muscle_Skeletal	5940	1.58231E-05	chr6_14657511_G_A_b38	7.60029E-05	chr6_14657511_G_A_b38	NA	1
ENSG00000008083.13	Nerve_Tibial	5938	0.000417164	chr6_14832797_C_T_b38	1.15E-04	chr6_14832797_C_T_b38	NA	1
ENSG00000008083.13	Skin_Not_Sun_Exposed_Suprapubic	5248	0.00042956	chr6_14280730_C_G_b38	0.000289164	chr6_14330621_A_G_b38	0.245956	0
ENSG00000008083.13	Whole_Blood	5940	0.001050489	chr6_15943443_A_T_b38	1.62E-03	chr6_15841112_G_GC_b38	1	0
ENSG00000008118.9	Adipose_Subcutaneous	5406	6.04295E-05	chr1_209142145_A_C_b38;chr1_209142676_C_T_b38;chr1_209145858_T_A_b38;chr1_209147459_A_G_b38;chr1_209149235_A_C_b38;chr1_209150516_G_A_b38;chr1_209151257_T_C_b38;chr1_209153836_A_G_b38	5.40128E-05	chr1_210311930_T_C_b38;chr1_210316066_A_G_b38;chr1_210316875_T_G_b38;chr1_210318047_C_T_b38;chr1_210322959_G_A_b38;chr1_210325793_C_G_b38	0.257468	0
ENSG00000008118.9	Artery_Tibial	5418	0.000196772	chr1_210112591_G_A_b38	0.000209595	chr1_210112591_G_A_b38	NA	1
ENSG00000008118.9	Lung	5363	0.003355512	chr1_209866557_A_C_b38	0.001347244	chr1_208630644_T_C_b38;chr1_208631060_T_G_b38	1	0
ENSG00000008118.9	Muscle_Skeletal	5419	0.001069788	chr1_209140598_A_T_b38	0.000716996	chr1_209140598_A_T_b38	NA	1
ENSG00000008118.9	Nerve_Tibial	5378	2.95E-04	chr1_208420458_G_A_b38	1.47E-04	chr1_208420458_G_A_b38	NA	1
ENSG00000008118.9	Skin_Not_Sun_Exposed_Suprapubic	5402	0.000618949	chr1_209758454_C_T_b38	0.001775915	chr1_208446497_C_T_b38	0.0145792	0
ENSG00000008128.22	Adipose_Subcutaneous	6032	6.26063E-07	chr1_1716210_C_CT_b38	5.30524E-08	chr1_1716210_C_CT_b38	NA	1
ENSG00000008128.22	Artery_Tibial	6033	2.51761E-05	chr1_1730405_G_C_b38	2.37929E-05	chr1_1730405_G_C_b38	NA	1
ENSG00000008128.22	Lung	5942	0.000663597	chr1_2455915_T_C_b38	0.000502122	chr1_1153408_T_C_b38	0.238865	0
ENSG00000008128.22	Muscle_Skeletal	6036	0.000275717	chr1_1740869_C_T_b38	0.000310479	chr1_1131023_T_C_b38	0.466974	0
ENSG00000008128.22	Nerve_Tibial	6026	1.07E-04	chr1_2173542_A_G_b38	2.20E-04	chr1_2211079_A_C_b38	0.958234	0
ENSG00000008128.22	Skin_Not_Sun_Exposed_Suprapubic	5998	4.71163E-07	chr1_1716247_A_C_b38	1.21214E-06	chr1_1715546_C_T_b38	1	0
ENSG00000008128.22	Whole_Blood	6036	2.23181E-05	chr1_2806987_T_G_b38	9.22064E-05	chr1_2806987_T_G_b38	NA	1
ENSG00000008130.15	Adipose_Subcutaneous	6024	1.83739E-05	chr1_1144486_C_G_b38	8.25844E-05	chr1_1421170_A_G_b38	0.579748	0
ENSG00000008130.15	Artery_Tibial	6025	8.8314E-05	chr1_1291731_TG_T_b38	3.42E-04	chr1_1291731_TG_T_b38	NA	1
ENSG00000008130.15	Lung	5952	0.000175893	chr1_2523270_T_C_b38	0.00019665	chr1_2404530_C_G_b38	0.111495	0
ENSG00000008130.15	Muscle_Skeletal	6028	0.000297742	chr1_2344849_C_T_b38;chr1_2344990_C_T_b38;chr1_2346232_A_G_b38;chr1_2346257_C_G_b38;chr1_2346790_C_T_b38;chr1_2346854_G_C_b38;chr1_2346855_A_C_b38;chr1_2349908_A_G_b38;chr1_2350962_C_T_b38	0.000513074	chr1_2344849_C_T_b38;chr1_2344990_C_T_b38;chr1_2346232_A_G_b38;chr1_2346257_C_G_b38;chr1_2346790_C_T_b38;chr1_2346854_G_C_b38;chr1_2346855_A_C_b38;chr1_2349908_A_G_b38;chr1_2350962_C_T_b38	NA	1
ENSG00000008130.15	Nerve_Tibial	6019	1.00282E-05	chr1_1081003_T_C_b38	4.68872E-06	chr1_1081003_T_C_b38	NA	1
ENSG00000008130.15	Skin_Not_Sun_Exposed_Suprapubic	5992	3.56E-04	chr1_2342653_T_C_b38;chr1_2342657_A_T_b38	3.11486E-05	chr1_1309075_C_T_b38	0.0436399	0
ENSG00000008130.15	Whole_Blood	6028	0.000613199	chr1_2413252_A_G_b38;chr1_2413486_T_C_b38	0.000518418	chr1_1842333_G_A_b38	0.290071	0
ENSG00000008196.12	Adipose_Subcutaneous	5203	2.38E-03	chr6_51835820_C_T_b38	0.006828318	chr6_51835820_C_T_b38	NA	1
ENSG00000008196.12	Nerve_Tibial	5200	0.001460346	chr6_51796916_G_A_b38;chr6_51799321_CTTCT_C_b38;chr6_51800799_T_C_b38	0.002117284	chr6_51753372_T_G_b38	0.645497	0
ENSG00000008196.12	Skin_Not_Sun_Exposed_Suprapubic	5183	0.000271197	chr6_49900001_G_T_b38	0.005163596	chr6_50196499_C_A_b38;chr6_50199823_A_C_b38;chr6_50208655_G_A_b38;chr6_50209001_A_G_b38;chr6_50213697_C_G_b38;chr6_50218844_A_G_b38;chr6_50224312_A_T_b38;chr6_50224814_A_G_b38;chr6_50225203_G_A_b38;chr6_50227653_T_C_b38;chr6_50230612_G_A_b38;chr6_50231874_A_G_b38;chr6_50234668_C_T_b38;chr6_50236424_T_C_b38;chr6_50237582_A_G_b38;chr6_50246464_C_A_b38;chr6_50249639_C_T_b38	0.176687	0
ENSG00000008226.19	Adipose_Subcutaneous	4924	0.000198035	chr3_37830058_G_C_b38	1.33E-04	chr3_37830058_G_C_b38	NA	1
ENSG00000008226.19	Artery_Tibial	4924	0.000301253	chr3_38639139_C_T_b38	0.000338015	chr3_37397980_A_AT_b38	1	0
ENSG00000008226.19	Lung	4851	0.000239872	chr3_38641530_G_C_b38	0.000147546	chr3_37554257_G_A_b38	1	0
ENSG00000008226.19	Muscle_Skeletal	4926	3.61E-04	chr3_38918448_C_T_b38;chr3_38931345_G_A_b38;chr3_38948937_G_C_b38;chr3_38967326_G_A_b38;chr3_38997175_A_G_b38	0.000259123	chr3_38396477_G_A_b38	0.260625	0
ENSG00000008226.19	Nerve_Tibial	4918	0.00328539	chr3_38929133_A_G_b38	0.00211156	chr3_38929133_A_G_b38	NA	1
ENSG00000008226.19	Skin_Not_Sun_Exposed_Suprapubic	4885	0.003351092	chr3_38725334_A_G_b38	0.002897205	chr3_38802199_A_T_b38;chr3_38803127_A_T_b38;chr3_38804482_G_T_b38;chr3_38806498_G_T_b38;chr3_38809266_TAGA_T_b38;chr3_38810578_G_T_b38;chr3_38812262_A_C_b38;chr3_38813401_G_A_b38	1	0
ENSG00000008226.19	Whole_Blood	4926	0.000301971	chr3_38284699_A_G_b38;chr3_38287600_T_G_b38;chr3_38287871_GTA_G_b38;chr3_38292258_T_C_b38	0.000179156	chr3_38284699_A_G_b38;chr3_38287600_T_G_b38;chr3_38287871_GTA_G_b38;chr3_38292258_T_C_b38	NA	1
ENSG00000008256.15	Adipose_Subcutaneous	8060	0.002495602	chr7_6632276_C_T_b38	0.001790245	chr7_5335487_G_C_b38	0.326575	0
ENSG00000008256.15	Artery_Tibial	8071	0.000607487	chr7_6180412_A_G_b38	9.20E-04	chr7_6180412_A_G_b38	NA	1
ENSG00000008256.15	Lung	7934	0.000715913	chr7_5585607_C_A_b38	0.000417656	chr7_5585607_C_A_b38	NA	1
ENSG00000008256.15	Muscle_Skeletal	8071	1.29057E-05	chr7_5448334_G_T_b38	5.85099E-05	chr7_5448334_G_T_b38	NA	1
ENSG00000008256.15	Nerve_Tibial	8051	0.000712245	chr7_5734608_C_CTTTCCTCACTGTAAGG_b38	1.03E-03	chr7_7125672_A_T_b38;chr7_7128615_T_G_b38	0.125621	0
ENSG00000008256.15	Skin_Not_Sun_Exposed_Suprapubic	8015	0.001559316	chr7_6953798_C_T_b38;chr7_6953812_T_C_b38;chr7_6955565_C_T_b38	8.80E-04	chr7_6845252_G_C_b38	0.238238	0
ENSG00000008256.15	Whole_Blood	8071	5.50E-06	chr7_7124431_GCTTGT_G_b38	9.29087E-06	chr7_7124431_GCTTGT_G_b38	NA	1
ENSG00000008277.14	Adipose_Subcutaneous	5033	0.000393261	chr7_87480701_G_A_b38;chr7_87481324_C_T_b38	0.000470408	chr7_87480701_G_A_b38;chr7_87481324_C_T_b38	NA	1
ENSG00000008277.14	Artery_Tibial	5034	0.000565874	chr7_89216391_G_A_b38	0.000408865	chr7_89211992_C_T_b38	1	0
ENSG00000008277.14	Lung	4862	1.84E-03	chr7_88854030_G_A_b38	0.000808992	chr7_88580207_T_G_b38	1	0
ENSG00000008277.14	Muscle_Skeletal	5034	0.001536964	chr7_89196990_A_G_b38	0.002307217	chr7_89196990_A_G_b38	NA	1
ENSG00000008277.14	Nerve_Tibial	5030	0.002488497	chr7_87573086_G_A_b38	0.003754369	chr7_87573086_G_A_b38	NA	1
ENSG00000008277.14	Skin_Not_Sun_Exposed_Suprapubic	5015	1.65649E-06	chr7_87976931_C_T_b38	1.56E-05	chr7_87976931_C_T_b38	NA	1
ENSG00000008277.14	Whole_Blood	5034	0.000451717	chr7_88089316_G_A_b38	0.000452	chr7_88089316_G_A_b38	NA	1
ENSG00000008282.8	Adipose_Subcutaneous	5760	0.001067165	chr7_106147152_G_A_b38	0.000226826	chr7_105714701_C_T_b38;chr7_105714922_C_T_b38	0.539286	0
ENSG00000008282.8	Artery_Tibial	5787	0.000221543	chr7_107234955_T_C_b38	1.42E-04	chr7_106637213_T_C_b38	0.266174	0
ENSG00000008282.8	Lung	5706	4.26E-03	chr7_105659131_C_T_b38	0.000793663	chr7_105996012_G_A_b38	0.120285	0
ENSG00000008282.8	Muscle_Skeletal	5788	0.0026403	chr7_105699600_T_C_b38	0.001504049	chr7_105769323_T_G_b38	1	0
ENSG00000008282.8	Nerve_Tibial	5781	0.004188136	chr7_106414774_G_A_b38	0.002330462	chr7_105787119_A_C_b38	0.443338	0
ENSG00000008282.8	Skin_Not_Sun_Exposed_Suprapubic	5720	0.000486512	chr7_106373414_C_T_b38	0.000267139	chr7_106373414_C_T_b38	NA	1
ENSG00000008282.8	Whole_Blood	5787	4.7444E-05	chr7_106648584_C_G_b38	5.29266E-05	chr7_105773973_T_C_b38	0.420112	0
ENSG00000008283.15	Adipose_Subcutaneous	5650	2.23E-04	chr17_65571244_G_A_b38	4.13E-04	chr17_65571244_G_A_b38	NA	1
ENSG00000008283.15	Artery_Tibial	5650	0.002931857	chr17_65169391_G_A_b38	0.003225018	chr17_65169391_G_A_b38	NA	1
ENSG00000008283.15	Lung	5616	3.86006E-05	chr17_65001769_C_T_b38	3.26536E-05	chr17_65149278_G_A_b38	1	0
ENSG00000008283.15	Muscle_Skeletal	5651	1.28E-03	chr17_66211366_G_A_b38	0.001072025	chr17_66211366_G_A_b38	NA	1
ENSG00000008283.15	Nerve_Tibial	5647	9.17766E-05	chr17_65876394_A_G_b38;chr17_65880078_G_GT_b38;chr17_65880426_C_T_b38	0.00044594	chr17_65876394_A_G_b38;chr17_65880078_G_GT_b38;chr17_65880426_C_T_b38	NA	1
ENSG00000008283.15	Skin_Not_Sun_Exposed_Suprapubic	5617	0.00143338	chr17_65506741_G_T_b38	0.000631898	chr17_65513026_C_T_b38	0.857052	0
ENSG00000008283.15	Whole_Blood	5651	0.001034395	chr17_65352086_G_A_b38	0.000235004	chr17_65373809_C_G_b38;chr17_65380929_A_G_b38	1	0
ENSG00000008294.20	Adipose_Subcutaneous	6042	1.78E-04	chr17_52267965_T_A_b38	7.03E-05	chr17_52267965_T_A_b38	NA	1
ENSG00000008294.20	Artery_Tibial	6046	0.000724304	chr17_53723495_G_A_b38	0.000304779	chr17_53728929_T_C_b38	1	0
ENSG00000008294.20	Lung	5974	0.003233604	chr17_52499631_T_A_b38	0.005037791	chr17_52223245_A_G_b38;chr17_52223591_T_C_b38;chr17_52223669_C_A_b38;chr17_52225114_A_T_b38;chr17_52225977_G_A_b38;chr17_52226644_A_C_b38;chr17_52226959_A_G_b38;chr17_52227199_G_A_b38;chr17_52230810_C_T_b38;chr17_52235411_C_A_b38;chr17_52235711_A_G_b38;chr17_52235792_T_A_b38;chr17_52236384_C_T_b38;chr17_52237481_G_A_b38	1	0
ENSG00000008294.20	Muscle_Skeletal	6046	0.001583608	chr17_53316173_G_A_b38	0.002124275	chr17_53316173_G_A_b38	NA	1
ENSG00000008294.20	Nerve_Tibial	6042	0.002457642	chr17_52304504_C_T_b38	0.002293914	chr17_52936785_C_T_b38	0.0158984	0
ENSG00000008294.20	Skin_Not_Sun_Exposed_Suprapubic	5984	0.002326231	chr17_52871931_C_G_b38	0.001479369	chr17_52898285_C_T_b38	0.944464	0
ENSG00000008294.20	Whole_Blood	6046	0.009027548	chr17_52260888_G_A_b38	0.002403886	chr17_52308735_G_T_b38	0.315744	0
ENSG00000008300.16	Adipose_Subcutaneous	2196	0.001113287	chr3_48292202_G_A_b38;chr3_48298976_A_T_b38;chr3_48330947_G_A_b38;chr3_48336434_C_A_b38	0.000782573	chr3_48251426_G_A_b38	1	0
ENSG00000008300.16	Artery_Tibial	2196	0.004907109	chr3_48099144_G_A_b38	0.007635534	chr3_48512329_T_C_b38	0.0468215	0
ENSG00000008300.16	Lung	2190	0.003308263	chr3_48731247_C_T_b38	0.001574594	chr3_48731247_C_T_b38	NA	1
ENSG00000008300.16	Muscle_Skeletal	2196	0.000747698	chr3_48455358_A_G_b38;chr3_48455745_A_G_b38	4.299E-05	chr3_48526500_G_A_b38	0.884108	0
ENSG00000008300.16	Nerve_Tibial	2196	0.002198356	chr3_48520178_C_T_b38	0.004309257	chr3_48621297_G_A_b38	0.400054	0
ENSG00000008300.16	Skin_Not_Sun_Exposed_Suprapubic	2193	0.002090332	chr3_48617036_G_A_b38	0.002250438	chr3_48617036_G_A_b38	NA	1
ENSG00000008300.16	Whole_Blood	2196	0.000326077	chr3_47861815_C_T_b38;chr3_47861934_G_A_b38;chr3_47863589_G_A_b38	0.000165467	chr3_47949010_G_C_b38	1	0
ENSG00000008311.14	Adipose_Subcutaneous	5139	0.000529604	chr7_122967642_A_AT_b38	0.000903772	chr7_122940557_CT_C_b38;chr7_122946646_C_A_b38;chr7_122946777_A_C_b38;chr7_122947728_C_T_b38;chr7_122948487_A_G_b38;chr7_122949007_G_T_b38;chr7_122952812_G_A_b38	1	0
ENSG00000008311.14	Artery_Tibial	5141	0.003430929	chr7_122478867_A_G_b38	0.000579442	chr7_123266423_C_T_b38	0.304542	0
ENSG00000008311.14	Lung	5095	0.000752933	chr7_121895394_G_C_b38	0.000409699	chr7_121895394_G_C_b38	NA	1
ENSG00000008311.14	Muscle_Skeletal	5141	0.000101605	chr7_123000888_T_G_b38;chr7_123001540_G_A_b38	9.86281E-05	chr7_123000888_T_G_b38;chr7_123001540_G_A_b38	NA	1
ENSG00000008311.14	Nerve_Tibial	5140	4.41886E-05	chr7_121609539_T_C_b38	0.000177788	chr7_122681252_C_G_b38;chr7_122685108_C_G_b38;chr7_122686908_C_T_b38;chr7_122692817_G_A_b38;chr7_122696588_C_T_b38;chr7_122711057_G_A_b38	0.426522	0
ENSG00000008311.14	Skin_Not_Sun_Exposed_Suprapubic	5112	0.005792491	chr7_122833521_C_A_b38	0.006926928	chr7_122378891_T_C_b38	1	0
ENSG00000008311.14	Whole_Blood	5141	0.005169171	chr7_121901095_G_A_b38	0.004743428	chr7_121881771_G_C_b38	1	0
ENSG00000008323.15	Adipose_Subcutaneous	6025	0.000160361	chr12_6260712_T_C_b38	0.000379626	chr12_5525263_G_A_b38	0.524418	0
ENSG00000008323.15	Artery_Tibial	6030	3.30E-05	chr12_5793104_G_A_b38;chr12_5794240_G_A_b38;chr12_5795126_C_T_b38;chr12_5796698_C_T_b38	8.92E-05	chr12_5452956_G_A_b38	1	0
ENSG00000008323.15	Lung	6002	0.000959521	chr12_6100608_T_C_b38	0.001387518	chr12_6273297_C_T_b38	1	0
ENSG00000008323.15	Muscle_Skeletal	6031	2.34E-04	chr12_5875268_T_C_b38	3.97E-04	chr12_6032283_G_A_b38	0.149455	0
ENSG00000008323.15	Nerve_Tibial	6021	0.00048943	chr12_5207638_G_A_b38	0.000608346	chr12_5207638_G_A_b38	NA	1
ENSG00000008323.15	Skin_Not_Sun_Exposed_Suprapubic	6000	2.40E-04	chr12_6063182_C_A_b38	0.002135982	chr12_5937683_A_G_b38	0.165717	0
ENSG00000008323.15	Whole_Blood	6031	1.17E-04	chr12_6725994_G_A_b38;chr12_6728888_C_T_b38;chr12_6732389_G_A_b38	7.91503E-05	chr12_6725994_G_A_b38;chr12_6728888_C_T_b38;chr12_6732389_G_A_b38	NA	1
ENSG00000008324.11	Adipose_Subcutaneous	6066	0.001307959	chr3_42125798_T_G_b38	0.001750632	chr3_42244720_G_A_b38	1	0
ENSG00000008324.11	Artery_Tibial	6070	0.002253017	chr3_42243743_A_G_b38	0.006503607	chr3_42243743_A_G_b38	NA	1
ENSG00000008324.11	Lung	5752	0.001203028	chr3_43203929_T_C_b38	0.001195667	chr3_43203929_T_C_b38	NA	1
ENSG00000008324.11	Muscle_Skeletal	6070	0.005484048	chr3_43216683_C_G_b38	0.003212372	chr3_42876746_T_C_b38	0.130879	0
ENSG00000008324.11	Nerve_Tibial	6060	0.000739633	chr3_43324469_A_G_b38;chr3_43341748_C_G_b38;chr3_43367584_C_T_b38	0.001922372	chr3_43134737_T_A_b38;chr3_43135273_C_G_b38;chr3_43138972_G_A_b38;chr3_43147372_T_C_b38	1	0
ENSG00000008324.11	Skin_Not_Sun_Exposed_Suprapubic	6035	7.22E-04	chr3_42854377_C_G_b38	6.17E-04	chr3_43450870_C_G_b38	0.316124	0
ENSG00000008324.11	Whole_Blood	6070	1.55E-03	chr3_42691849_T_C_b38	5.79E-03	chr3_41577577_C_T_b38	0.22213	0
ENSG00000008382.15	Adipose_Subcutaneous	6626	1.69E-03	chr19_5283258_AACCCCAGCACTTTCTCCTGTC_A_b38	2.29E-03	chr19_4351655_G_C_b38;chr19_4351659_G_A_b38	0.266534	0
ENSG00000008382.15	Artery_Tibial	6630	7.66E-04	chr19_4582690_C_T_b38	0.000551145	chr19_5199266_G_A_b38;chr19_5203638_A_G_b38	1	0
ENSG00000008382.15	Lung	6529	9.14675E-06	chr19_4742451_A_T_b38	4.92E-05	chr19_3408243_G_A_b38	0.124809	0
ENSG00000008382.15	Muscle_Skeletal	6634	1.57474E-05	chr19_4597643_A_G_b38	1.46185E-05	chr19_4597643_A_G_b38	NA	1
ENSG00000008382.15	Nerve_Tibial	6605	0.000143321	chr19_3556432_G_A_b38	0.000186936	chr19_3556432_G_A_b38	NA	1
ENSG00000008382.15	Skin_Not_Sun_Exposed_Suprapubic	6593	0.000629483	chr19_4915704_C_T_b38	0.00030428	chr19_5013765_T_C_b38	0.663515	0
ENSG00000008382.15	Whole_Blood	6634	1.36E-04	chr19_3769836_C_T_b38	1.22E-04	chr19_3769836_C_T_b38	NA	1
ENSG00000008394.12	Adipose_Subcutaneous	4104	3.32623E-06	chr12_16741884_A_G_b38	1.05536E-06	chr12_16741884_A_G_b38	NA	1
ENSG00000008394.12	Artery_Tibial	4104	0.001250366	chr15_17050566_C_T_b38	0.000551002	chr12_16128812_T_C_b38	0.0215875	0
ENSG00000008394.12	Lung	4056	7.81246E-05	chr12_15460046_T_A_b38	1.59333E-05	chr12_15460046_T_A_b38	NA	1
ENSG00000008394.12	Muscle_Skeletal	4104	1.64E-03	chr12_16129005_A_G_b38;chr12_16135524_G_C_b38	4.03E-03	chr12_16129005_A_G_b38;chr12_16135524_G_C_b38	NA	1
ENSG00000008394.12	Nerve_Tibial	4098	3.09E-04	chr12_17073716_A_G_b38	5.06E-04	chr12_17073716_A_G_b38	NA	1
ENSG00000008394.12	Skin_Not_Sun_Exposed_Suprapubic	4080	1.43E-02	chr12_15776183_T_C_b38;chr12_15777025_A_G_b38;chr12_15785026_T_C_b38;chr12_15792329_A_C_b38	0.001519712	chr12_16260746_A_G_b38	0.229062	0
ENSG00000008394.12	Whole_Blood	4104	0.00026238	chr12_15437843_T_C_b38	0.00036408	chr12_15437843_T_C_b38	NA	1
ENSG00000008405.11	Adipose_Subcutaneous	5261	0.001217513	chr12_106120881_C_A_b38	0.000279463	chr12_106120881_C_A_b38	NA	1
ENSG00000008405.11	Artery_Tibial	5262	0.001215551	chr12_105702902_T_C_b38	0.000618714	chr12_105935111_T_C_b38	0.479808	0
ENSG00000008405.11	Lung	5206	0.000740857	chr12_106900208_T_A_b38;chr12_106901697_G_A_b38;chr12_106907470_C_T_b38;chr12_106908888_A_G_b38	0.000764312	chr12_106913577_T_G_b38;chr12_106919398_G_A_b38;chr12_106920045_T_C_b38;chr12_106920339_C_A_b38;chr12_106921611_CTTCTT_C_b38;chr12_106922484_T_C_b38;chr12_106924758_A_G_b38	1	0
ENSG00000008405.11	Muscle_Skeletal	5262	2.79E-04	chr12_105980857_C_T_b38	1.60E-04	chr12_105980857_C_T_b38	NA	1
ENSG00000008405.11	Nerve_Tibial	5256	9.77859E-05	chr12_106307745_T_C_b38	0.000599658	chr12_106544251_G_A_b38;chr12_106545254_A_T_b38;chr12_106549157_G_A_b38	0.643687	0
ENSG00000008405.11	Skin_Not_Sun_Exposed_Suprapubic	4936	0.000702168	chr12_105713371_A_G_b38	0.000487483	chr12_107510675_C_A_b38;chr12_107511343_G_A_b38;chr12_107513443_G_A_b38;chr12_107513569_G_A_b38;chr12_107514375_CA_C_b38;chr12_107514516_C_T_b38;chr12_107515490_G_A_b38;chr12_107515910_A_AT_b38;chr12_107517078_C_G_b38;chr12_107521563_G_A_b38;chr12_107522350_T_C_b38;chr12_107522607_T_C_b38;chr12_107523009_A_G_b38;chr12_107524395_G_C_b38;chr12_107528452_A_G_b38;chr12_107531536_T_C_b38;chr12_1075322…	0.65319	0
ENSG00000008405.11	Whole_Blood	5262	0.000422678	chr12_105755248_C_T_b38	0.000274459	chr12_105755248_C_T_b38	NA	1
ENSG00000008438.4	Adipose_Subcutaneous	6073	3.56416E-05	chr19_45581383_G_T_b38;chr19_45584249_A_G_b38;chr19_45585666_T_G_b38	7.80153E-05	chr19_45581383_G_T_b38;chr19_45584249_A_G_b38;chr19_45585666_T_G_b38	NA	1
ENSG00000008438.4	Artery_Tibial	6081	9.43556E-05	chr19_45584839_C_T_b38	0.000439629	chr19_45549792_C_T_b38;chr19_45551029_C_T_b38	1	0
ENSG00000008438.4	Lung	6016	2.86465E-06	chr19_45913480_C_T_b38	1.35972E-05	chr19_45913480_C_T_b38	NA	1
ENSG00000008438.4	Muscle_Skeletal	6084	0.001585051	chr19_45665747_A_C_b38;chr19_45666536_C_G_b38	0.000212056	chr19_45665747_A_C_b38;chr19_45666536_C_G_b38	NA	1
ENSG00000008438.4	Nerve_Tibial	6073	0.002317939	chr19_44839051_G_A_b38	0.005126393	chr19_46234080_A_C_b38	0.140962	0
ENSG00000008438.4	Skin_Not_Sun_Exposed_Suprapubic	6034	0.000133788	chr19_44987378_T_C_b38	9.56057E-05	chr19_44987916_A_G_b38	1	0
ENSG00000008438.4	Whole_Blood	6084	4.52E-04	chr19_44919330_A_G_b38	1.85E-04	chr19_44919330_A_G_b38	NA	1
ENSG00000008441.16	Adipose_Subcutaneous	5233	0.001142803	chr19_12540672_A_G_b38	0.000439043	chr19_12275174_A_G_b38;chr19_12300548_A_G_b38	1	0
ENSG00000008441.16	Artery_Tibial	5232	0.000764312	chr19_12083196_ACTCCTGACCTCAGGTAATCCACTCACCTCAGC_A_b38	0.002140004	chr19_13212945_A_G_b38	0.227752	0
ENSG00000008441.16	Lung	5194	0.000196911	chr19_13386037_G_A_b38	9.3235E-05	chr19_13185836_C_T_b38	0.568699	0
ENSG00000008441.16	Muscle_Skeletal	5232	0.000435947	chr19_11912454_G_T_b38;chr19_11912455_C_A_b38;chr19_11913095_G_A_b38;chr19_11914556_A_G_b38;chr19_11917616_C_T_b38	2.54E-04	chr19_13357768_C_T_b38	0.456154	0
ENSG00000008441.16	Nerve_Tibial	5222	3.51E-05	chr19_13456547_A_G_b38	4.34E-05	chr19_13456547_A_G_b38	NA	1
ENSG00000008441.16	Skin_Not_Sun_Exposed_Suprapubic	5208	5.15E-04	chr19_12589470_G_A_b38;chr19_12590167_A_G_b38	8.46E-04	chr19_12589470_G_A_b38;chr19_12590167_A_G_b38	NA	1
ENSG00000008441.16	Whole_Blood	5233	0.000362573	chr19_13548742_G_A_b38	0.000488968	chr19_13541028_T_A_b38	0.796659	0
ENSG00000008513.14	Adipose_Subcutaneous	6615	0.00015663	chr8_132905343_G_A_b38	0.000136547	chr8_132905343_G_A_b38	NA	1
ENSG00000008513.14	Artery_Tibial	6628	0.002627927	chr8_131794309_G_A_b38	0.002654714	chr8_132545597_C_G_b38	0.176397	0
ENSG00000008513.14	Lung	6546	0.001921055	chr8_133462834_G_A_b38	0.0014237	chr8_133462834_G_A_b38	NA	1
ENSG00000008513.14	Muscle_Skeletal	6628	3.61931E-05	chr8_132769940_A_G_b38	8.04007E-05	chr8_132769940_A_G_b38	NA	1
ENSG00000008513.14	Nerve_Tibial	6622	0.00053514	chr8_132457770_G_T_b38	0.000408758	chr8_132457770_G_T_b38	NA	1
ENSG00000008513.14	Skin_Not_Sun_Exposed_Suprapubic	6591	5.88E-04	chr8_132964821_A_G_b38	0.00032904	chr8_132633745_A_G_b38	1	0
ENSG00000008513.14	Whole_Blood	6625	0.000203181	chr8_132499892_C_T_b38	6.16423E-05	chr8_132507278_C_T_b38	1	0
ENSG00000008516.16	Adipose_Subcutaneous	5332	0.003228153	chr16_2998191_C_T_b38	0.000998943	chr16_2699529_C_T_b38	0.0260282	0
ENSG00000008516.16	Artery_Tibial	5332	0.001167719	chr16_3915834_G_C_b38;chr16_3918344_A_G_b38	1.32E-04	chr16_3915834_G_C_b38;chr16_3918344_A_G_b38	NA	1
ENSG00000008516.16	Lung	5200	0.000130707	chr16_3774224_A_G_b38	9.97E-05	chr16_3774224_A_G_b38	NA	1
ENSG00000008516.16	Muscle_Skeletal	5332	8.78E-05	chr16_3338824_C_A_b38	6.80E-04	chr16_3950221_C_A_b38	0.378261	0
ENSG00000008516.16	Nerve_Tibial	5308	0.000492025	chr16_3287452_C_T_b38	0.000167774	chr16_3287452_C_T_b38	NA	1
ENSG00000008516.16	Skin_Not_Sun_Exposed_Suprapubic	5278	2.16E-04	chr16_2543790_C_T_b38	5.62E-04	chr16_2543790_C_T_b38	NA	1
ENSG00000008516.16	Whole_Blood	5332	0.002166166	chr16_2098270_G_A_b38	0.00140347	chr16_2080726_C_T_b38	0.687386	0
ENSG00000008517.16	Adipose_Subcutaneous	5336	0.000968374	chr16_2203905_C_T_b38	0.000627508	chr16_2907491_C_T_b38	0.096691	0
ENSG00000008517.16	Artery_Tibial	5336	0.000231382	chr16_3065271_T_C_b38	0.000119588	chr16_3065271_T_C_b38	NA	1
ENSG00000008517.16	Lung	5204	0.002202208	chr16_2219234_G_C_b38	0.000966034	chr16_2219234_G_C_b38	NA	1
ENSG00000008517.16	Muscle_Skeletal	5336	1.12553E-05	chr16_3065271_T_C_b38	7.15726E-06	chr16_3065271_T_C_b38	NA	1
ENSG00000008517.16	Nerve_Tibial	5312	0.000138256	chr16_3073213_T_C_b38	0.000162327	chr16_3073213_T_C_b38	NA	1
ENSG00000008517.16	Skin_Not_Sun_Exposed_Suprapubic	5281	0.000653371	chr16_2795729_T_C_b38	0.0007361	chr16_3096284_T_C_b38	0.229247	0
ENSG00000008517.16	Whole_Blood	5336	2.67E-05	chr16_3013263_C_T_b38	7.73E-06	chr16_3013263_C_T_b38	NA	1
ENSG00000008710.19	Adipose_Subcutaneous	6432	5.23E-04	chr16_2070099_AC_A_b38	4.60E-04	chr16_1486113_C_A_b38	0.284105	0
ENSG00000008710.19	Artery_Tibial	6437	1.60E-04	chr16_2036534_A_G_b38	8.56E-04	chr16_1747049_C_T_b38	0.40102	0
ENSG00000008710.19	Lung	6281	0.000550549	chr16_2238887_A_G_b38;chr16_2240499_G_C_b38	0.000667505	chr16_2182120_G_A_b38	0.556069	0
ENSG00000008710.19	Muscle_Skeletal	6437	2.03E-03	chr16_3012206_A_G_b38	1.43E-03	chr16_2046920_T_C_b38	0.168006	0
ENSG00000008710.19	Nerve_Tibial	6393	0.000209696	chr16_1086328_C_T_b38	0.00092181	chr16_1445005_C_G_b38	0.102148	0
ENSG00000008710.19	Skin_Not_Sun_Exposed_Suprapubic	6381	0.000581783	chr16_1985867_C_T_b38	0.000211306	chr16_1985867_C_T_b38	NA	1
ENSG00000008710.19	Whole_Blood	6437	1.48E-04	chr16_1242253_T_G_b38;chr16_1242256_G_T_b38	0.000302968	chr16_2426205_C_T_b38	1	0
ENSG00000008735.13	Adipose_Subcutaneous	6256	9.56851E-05	chr22_49505268_AATG_A_b38	0.000147377	chr22_49505268_AATG_A_b38	NA	1
ENSG00000008735.13	Artery_Tibial	6257	0.001095948	chr22_49241815_T_C_b38	0.001712915	chr22_49532962_C_CAGCAAAGG_b38	0.0188391	0
ENSG00000008735.13	Lung	6168	0.000344728	chr22_50271920_G_A_b38	0.000160851	chr22_50669401_A_G_b38	0.00151137	0
ENSG00000008735.13	Muscle_Skeletal	6261	6.13767E-05	chr22_49394551_A_C_b38	0.000223154	chr22_49394551_A_C_b38	NA	1
ENSG00000008735.13	Nerve_Tibial	6247	6.53966E-07	chr22_49768774_G_T_b38	6.77646E-08	chr22_49768774_G_T_b38	NA	1
ENSG00000008735.13	Skin_Not_Sun_Exposed_Suprapubic	6208	0.001210304	chr22_49406423_A_G_b38	0.000665637	chr22_49463187_A_G_b38	0.172715	0
ENSG00000008735.13	Whole_Blood	6261	0.00019157	chr22_49955953_T_C_b38	0.000129765	chr22_49955953_T_C_b38	NA	1
ENSG00000008838.19	Adipose_Subcutaneous	5311	0.001175518	chr17_41974233_T_C_b38	0.00081647	chr17_41727839_G_C_b38	0.22097	0
ENSG00000008838.19	Artery_Tibial	5314	0.001220198	chr17_41304202_G_A_b38;chr17_41308185_G_C_b38;chr17_41308306_G_A_b38;chr17_41309690_T_C_b38;chr17_41310636_C_T_b38;chr17_41311299_A_T_b38;chr17_41313677_A_G_b38	0.001991041	chr17_42182402_ATGACCTCAGCTCAC_A_b38	1	0
ENSG00000008838.19	Lung	5233	7.14611E-05	chr17_41609136_C_T_b38	4.28097E-05	chr17_42103041_G_A_b38	1	0
ENSG00000008838.19	Muscle_Skeletal	5315	0.000370829	chr17_41051606_CTTTAAG_C_b38	0.000533383	chr17_41051606_CTTTAAG_C_b38	NA	1
ENSG00000008838.19	Nerve_Tibial	5308	0.00030148	chr17_40978276_G_A_b38	0.000532498	chr17_40958710_C_T_b38;chr17_40959087_C_A_b38;chr17_40964833_C_T_b38;chr17_40964980_A_T_b38	1	0
ENSG00000008838.19	Skin_Not_Sun_Exposed_Suprapubic	5269	0.001371185	chr17_42158858_T_A_b38	0.000968305	chr17_40984703_C_A_b38;chr17_40985956_C_T_b38;chr17_40985978_T_C_b38	0.517521	0
ENSG00000008838.19	Whole_Blood	5315	0.000226286	chr17_41742779_C_T_b38	2.52E-04	chr17_41742779_C_T_b38	NA	1
ENSG00000008853.16	Adipose_Subcutaneous	6444	0.000626978	chr8_23045100_T_C_b38	0.000401612	chr8_23993588_C_T_b38	0.292625	0
ENSG00000008853.16	Artery_Tibial	6448	4.88979E-05	chr8_23350070_G_A_b38	2.48549E-05	chr8_23350070_G_A_b38	NA	1
ENSG00000008853.16	Lung	6399	0.00023291	chr8_22921557_C_T_b38	0.000432984	chr8_22851681_A_G_b38	0.3268	0
ENSG00000008853.16	Muscle_Skeletal	6449	0.00099686	chr8_23315801_A_G_b38	7.25E-04	chr8_23887318_C_T_b38;chr8_23887613_G_A_b38	0.157407	0
ENSG00000008853.16	Nerve_Tibial	6441	3.23078E-07	chr8_24065953_G_T_b38	2.83603E-07	chr8_24065953_G_T_b38	NA	1
ENSG00000008853.16	Skin_Not_Sun_Exposed_Suprapubic	5875	0.000616972	chr8_23200707_T_G_b38	0.000314866	chr8_23200707_T_G_b38	NA	1
ENSG00000008853.16	Whole_Blood	6449	0.000268698	chr8_23275260_C_G_b38	2.60135E-05	chr8_23275260_C_G_b38	NA	1
ENSG00000008869.11	Adipose_Subcutaneous	6932	0.000183281	chr2_36704402_C_T_b38	0.000239006	chr2_37767878_G_A_b38	0.26013	0
ENSG00000008869.11	Artery_Tibial	6936	0.000189613	chr2_35901192_A_C_b38	3.78224E-05	chr2_35901192_A_C_b38	NA	1
ENSG00000008869.11	Lung	6826	0.000433219	chr2_36531141_A_C_b38	0.001065172	chr2_35988768_A_G_b38	0.769686	0
ENSG00000008869.11	Muscle_Skeletal	6937	0.000172792	chr2_37683051_T_G_b38	7.81131E-05	chr2_37683051_T_G_b38	NA	1
ENSG00000008869.11	Nerve_Tibial	6923	0.000572327	chr2_37459408_T_C_b38	0.002981759	chr2_37413320_A_G_b38;chr2_37417487_G_A_b38;chr2_37433765_G_A_b38	1	0
ENSG00000008869.11	Skin_Not_Sun_Exposed_Suprapubic	6863	0.000589864	chr2_36776825_T_C_b38	0.003740825	chr2_36739585_T_C_b38	1	0
ENSG00000008869.11	Whole_Blood	6937	0.000302597	chr2_36208531_T_C_b38	0.000498317	chr2_37210534_CATTCT_C_b38	0.252482	0
ENSG00000008952.16	Adipose_Subcutaneous	4886	0.000147335	chr3_170007293_T_C_b38;chr3_170008883_C_A_b38	0.000213508	chr3_170007293_T_C_b38;chr3_170008883_C_A_b38	NA	1
ENSG00000008952.16	Artery_Tibial	4892	0.001768765	chr3_170067166_A_T_b38;chr3_170067872_T_C_b38;chr3_170068923_T_C_b38;chr3_170075524_G_A_b38	0.001398446	chr3_170067166_A_T_b38;chr3_170067872_T_C_b38;chr3_170068923_T_C_b38;chr3_170075524_G_A_b38	NA	1
ENSG00000008952.16	Lung	4807	2.30178E-05	chr3_169871908_G_A_b38	1.77303E-06	chr3_169871908_G_A_b38	NA	1
ENSG00000008952.16	Muscle_Skeletal	4893	2.19E-03	chr3_171192108_C_T_b38	2.82E-03	chr3_170788395_G_A_b38	1	0
ENSG00000008952.16	Nerve_Tibial	4887	0.00103681	chr3_169809452_T_C_b38	0.000455967	chr3_169809452_T_C_b38	NA	1
ENSG00000008952.16	Skin_Not_Sun_Exposed_Suprapubic	4830	2.62E-04	chr3_170409471_T_C_b38	0.001073914	chr3_169316734_G_A_b38	0.437011	0
ENSG00000008952.16	Whole_Blood	4892	2.76E-05	chr3_170769198_T_C_b38	1.51E-03	chr3_169943881_A_G_b38	0.17891	0
ENSG00000008988.9	Adipose_Subcutaneous	6232	0.000371823	chr8_54427056_T_C_b38	0.003229578	chr8_54458978_A_G_b38	1	0
ENSG00000008988.9	Artery_Tibial	6210	0.00143943	chr8_54481709_T_G_b38	1.22E-03	chr8_54481709_T_G_b38	NA	1
ENSG00000008988.9	Lung	6133	9.74995E-06	chr8_55585135_G_C_b38	7.54727E-06	chr8_55587729_C_T_b38	0.971554	0
ENSG00000008988.9	Muscle_Skeletal	6232	0.001305827	chr8_54808506_G_A_b38	0.000835522	chr8_54353415_T_G_b38	0.165629	0
ENSG00000008988.9	Nerve_Tibial	6227	0.005629941	chr8_54338486_C_T_b38;chr8_54341452_C_T_b38;chr8_54342078_C_T_b38	0.004298325	chr8_55137792_A_G_b38	0.759992	0
ENSG00000008988.9	Skin_Not_Sun_Exposed_Suprapubic	6208	0.000411629	chr8_55904151_A_G_b38	0.000345152	chr8_55904151_A_G_b38	NA	1
ENSG00000008988.9	Whole_Blood	6232	0.001084117	chr8_55168538_G_T_b38	0.000431163	chr8_55168538_G_T_b38	NA	1
ENSG00000009307.15	Adipose_Subcutaneous	4515	0.000184686	chr1_115116211_T_G_b38	4.868E-05	chr1_115116211_T_G_b38	NA	1
ENSG00000009307.15	Artery_Tibial	4519	0.000698739	chr1_115119910_G_A_b38	0.000614003	chr1_114815859_T_C_b38	0.474192	0
ENSG00000009307.15	Lung	4399	0.004596532	chr1_114281650_T_C_b38	0.004387277	chr1_113259698_T_G_b38	0.386782	0
ENSG00000009307.15	Muscle_Skeletal	4520	1.07E-03	chr1_113650270_T_TTGG_b38;chr1_113660479_G_C_b38	1.13E-04	chr1_114276597_C_A_b38	1	0
ENSG00000009307.15	Nerve_Tibial	4515	3.88676E-05	chr1_114207133_C_T_b38	0.000108157	chr1_114207133_C_T_b38	NA	1
ENSG00000009307.15	Skin_Not_Sun_Exposed_Suprapubic	4502	1.44E-03	chr1_114145990_T_A_b38	1.83E-03	chr1_114323843_A_G_b38	0.0521877	0
ENSG00000009307.15	Whole_Blood	4518	0.000548041	chr1_114819435_C_CATT_b38	0.000182008	chr1_114395250_C_A_b38;chr1_114409523_A_ACT_b38;chr1_114410906_C_T_b38;chr1_114444969_C_T_b38;chr1_114449666_TA_T_b38;chr1_114450273_A_T_b38	1	0
ENSG00000009335.17	Adipose_Subcutaneous	7231	9.98375E-05	chr7_157108643_T_C_b38;chr7_157108889_C_T_b38	0.000532907	chr7_157683571_C_G_b38;chr7_157683578_T_C_b38;chr7_157683672_A_G_b38	0.195621	0
ENSG00000009335.17	Artery_Tibial	7233	0.000729097	chr7_158142196_G_A_b38	0.00025556	chr7_157774631_A_G_b38	0.215272	0
ENSG00000009335.17	Lung	7172	0.000514205	chr7_157863737_C_T_b38	0.000182526	chr7_156543416_G_A_b38	0.171548	0
ENSG00000009335.17	Muscle_Skeletal	7237	1.71E-04	chr7_156460798_T_C_b38	9.20E-05	chr7_156460798_T_C_b38	NA	1
ENSG00000009335.17	Nerve_Tibial	7211	3.12E-04	chr7_158201056_G_GT_b38	5.99E-04	chr7_157957460_A_G_b38	0.409922	0
ENSG00000009335.17	Skin_Not_Sun_Exposed_Suprapubic	7183	5.63E-04	chr7_158167663_A_G_b38	1.30E-03	chr7_158150949_C_G_b38	0.910917	0
ENSG00000009335.17	Whole_Blood	7237	5.75632E-05	chr7_156484101_T_A_b38	1.27777E-05	chr7_156484101_T_A_b38	NA	1
ENSG00000009413.15	Adipose_Subcutaneous	5277	1.78172E-05	chr6_111612017_A_G_b38	0.000173251	chr6_111616672_G_A_b38	0.80435	0
ENSG00000009413.15	Artery_Tibial	5334	1.48E-03	chr6_110630803_A_C_b38	1.96E-03	chr6_110556993_C_G_b38	1	0
ENSG00000009413.15	Lung	5197	7.60E-04	chr6_110484527_A_G_b38	3.06E-04	chr6_110484527_A_G_b38	NA	1
ENSG00000009413.15	Muscle_Skeletal	5336	3.21E-04	chr6_111091855_C_T_b38	6.86E-04	chr6_111092457_C_A_b38	1	0
ENSG00000009413.15	Nerve_Tibial	5320	0.003135503	chr6_110596656_G_A_b38	0.002044325	chr6_110596656_G_A_b38	NA	1
ENSG00000009413.15	Skin_Not_Sun_Exposed_Suprapubic	5295	1.13E-04	chr6_110621509_G_C_b38	9.47E-05	chr6_110691129_T_A_b38;chr6_110797928_T_C_b38;chr6_110812573_T_C_b38;chr6_110814294_C_T_b38	1	0
ENSG00000009413.15	Whole_Blood	5336	0.003576884	chr6_111529684_A_T_b38	0.002089958	chr6_111529684_A_T_b38	NA	1
ENSG00000009709.11	Muscle_Skeletal	6535	0.000486439	chr1_18887381_C_T_b38	2.10E-04	chr1_18887381_C_T_b38	NA	1
ENSG00000009724.16	Adipose_Subcutaneous	5976	0.000327756	chr1_11447916_A_G_b38	0.000389316	chr1_11346573_C_T_b38	0.292875	0
ENSG00000009724.16	Artery_Tibial	5973	0.00010269	chr1_10199030_T_C_b38	2.57082E-05	chr1_10199030_T_C_b38	NA	1
ENSG00000009724.16	Lung	5913	0.000111813	chr1_11635911_A_G_b38	6.41452E-05	chr1_11791162_C_T_b38	0.476241	0
ENSG00000009724.16	Muscle_Skeletal	5976	7.08044E-05	chr1_11559810_C_T_b38	0.000106253	chr1_11559810_C_T_b38	NA	1
ENSG00000009724.16	Nerve_Tibial	5959	0.000903432	chr1_11728507_A_G_b38	0.000804992	chr1_11941625_G_A_b38	0.146883	0
ENSG00000009724.16	Skin_Not_Sun_Exposed_Suprapubic	5936	5.25E-04	chr1_11562952_G_A_b38;chr1_11566026_T_C_b38	2.11E-04	chr1_11572817_C_A_b38;chr1_11572834_C_T_b38;chr1_11572911_C_T_b38	1	0
ENSG00000009724.16	Whole_Blood	5965	6.28E-05	chr1_11517068_C_T_b38;chr1_11517142_TC_T_b38;chr1_11518916_T_C_b38;chr1_11519447_G_C_b38;chr1_11522185_C_T_b38;chr1_11523169_G_T_b38	7.23E-05	chr1_11519287_G_A_b38	1	0
ENSG00000009765.14	Lung	7082	5.81455E-05	chr6_150360323_A_G_b38	0.000272415	chr6_150360323_A_G_b38	NA	1
ENSG00000009765.14	Skin_Not_Sun_Exposed_Suprapubic	7137	1.44E-04	chr6_149932268_A_C_b38	0.000207743	chr6_150355338_T_C_b38	0.520769	0
ENSG00000009780.15	Adipose_Subcutaneous	3599	0.001384378	chr1_27030826_A_G_b38	0.001725408	chr1_28096336_C_T_b38	0.0829505	0
ENSG00000009780.15	Artery_Tibial	3605	0.000134601	chr1_26640017_C_T_b38	9.06599E-05	chr1_26640017_C_T_b38	NA	1
ENSG00000009780.15	Lung	3519	2.79E-03	chr1_27512376_G_A_b38	4.98E-03	chr1_27194388_G_A_b38	0.135022	0
ENSG00000009780.15	Muscle_Skeletal	3604	0.000313894	chr1_27860863_C_G_b38	0.000641814	chr1_27688316_T_C_b38	0.442346	0
ENSG00000009780.15	Nerve_Tibial	3604	0.000115348	chr1_27058964_A_T_b38	4.94402E-05	chr1_27058964_A_T_b38	NA	1
ENSG00000009780.15	Skin_Not_Sun_Exposed_Suprapubic	3591	3.46512E-05	chr1_27624616_C_T_b38	0.00056711	chr1_27688316_T_C_b38	1	0
ENSG00000009780.15	Whole_Blood	3605	0.001559393	chr1_28124453_T_C_b38	0.001452831	chr1_28131788_C_T_b38	1	0
ENSG00000009790.14	Adipose_Subcutaneous	5705	0.001467331	chr1_209179033_T_G_b38	0.00072944	chr1_209672295_C_T_b38	0.249992	0
ENSG00000009790.14	Artery_Tibial	5717	0.000907383	chr1_209037492_G_T_b38	0.00135854	chr1_208934336_ATTGC_A_b38	0.549786	0
ENSG00000009790.14	Lung	5655	3.86E-04	chr1_209692452_T_A_b38	8.50E-04	chr1_208672491_C_T_b38;chr1_208672528_T_C_b38;chr1_208678112_G_T_b38	1	0
ENSG00000009790.14	Muscle_Skeletal	5718	0.001494418	chr1_209548432_C_T_b38	0.000903837	chr1_208834718_G_T_b38	1	0
ENSG00000009790.14	Nerve_Tibial	5679	2.89581E-05	chr1_209048748_G_A_b38	7.23726E-05	chr1_209048748_G_A_b38	NA	1
ENSG00000009790.14	Skin_Not_Sun_Exposed_Suprapubic	5699	1.12E-03	chr1_209199142_C_CTTT_b38	3.97E-04	chr1_209661405_A_T_b38	1	0
ENSG00000009790.14	Whole_Blood	5717	0.004393315	chr1_210139151_A_G_b38	0.004643795	chr1_210139151_A_G_b38	NA	1
ENSG00000009830.11	Adipose_Subcutaneous	6321	0.000136008	chr14_76249334_T_C_b38;chr14_76250776_C_A_b38;chr14_76257409_C_T_b38;chr14_76261833_G_A_b38;chr14_76262781_G_C_b38;chr14_76265193_G_C_b38	0.000205777	chr14_76281141_C_T_b38	0.407055	0
ENSG00000009830.11	Artery_Tibial	6320	8.99445E-05	chr14_77067489_C_T_b38	0.0002121	chr14_77067489_C_T_b38	NA	1
ENSG00000009830.11	Lung	6237	9.05E-04	chr14_77377010_G_T_b38;chr14_77377041_G_T_b38;chr14_77384520_A_G_b38	2.33E-04	chr14_77377010_G_T_b38;chr14_77377041_G_T_b38;chr14_77384520_A_G_b38	NA	1
ENSG00000009830.11	Muscle_Skeletal	6321	0.000232784	chr14_76673921_A_C_b38	0.000510043	chr14_77313461_A_G_b38	1	0
ENSG00000009830.11	Nerve_Tibial	6315	0.000824698	chr14_77298349_C_T_b38	0.000550739	chr14_76942378_C_A_b38	0.331948	0
ENSG00000009830.11	Skin_Not_Sun_Exposed_Suprapubic	6291	2.00305E-05	chr14_76845314_G_A_b38	8.42437E-05	chr14_77283714_T_G_b38	0.148845	0
ENSG00000009830.11	Whole_Blood	6319	0.000146679	chr14_77229922_C_T_b38	0.000238865	chr14_77224697_C_A_b38;chr14_77224798_C_T_b38;chr14_77224897_G_A_b38;chr14_77224898_G_T_b38;chr14_77224938_G_A_b38	0.846798	0
ENSG00000009844.15	Adipose_Subcutaneous	5179	0.000383254	chr6_142560665_A_G_b38;chr6_142562038_C_A_b38;chr6_142567386_G_C_b38;chr6_142571723_A_G_b38;chr6_142575236_C_T_b38;chr6_142579094_T_G_b38;chr6_142580670_G_A_b38	0.001503139	chr6_142633072_G_A_b38	1	0
ENSG00000009844.15	Artery_Tibial	5179	0.000734548	chr6_141930254_T_C_b38;chr6_141949632_T_G_b38;chr6_141950889_G_C_b38	9.28E-04	chr6_141930254_T_C_b38;chr6_141949632_T_G_b38;chr6_141950889_G_C_b38	NA	1
ENSG00000009844.15	Lung	5139	4.26E-04	chr6_142049549_C_T_b38;chr6_142049830_G_A_b38;chr6_142050591_A_C_b38;chr6_142054960_C_T_b38	3.88E-04	chr6_141840059_G_A_b38;chr6_141840202_C_T_b38;chr6_141842646_T_A_b38;chr6_141842647_C_T_b38	0.200059	0
ENSG00000009844.15	Muscle_Skeletal	5180	0.001873606	chr6_142735616_G_A_b38	0.002866102	chr6_142040167_A_T_b38	0.2411	0
ENSG00000009844.15	Nerve_Tibial	5168	0.005845846	chr6_142358249_A_G_b38;chr6_142371543_T_G_b38;chr6_142371642_T_C_b38	0.007292044	chr6_142358249_A_G_b38;chr6_142371543_T_G_b38;chr6_142371642_T_C_b38	NA	1
ENSG00000009844.15	Skin_Not_Sun_Exposed_Suprapubic	5166	0.000979234	chr6_142731117_C_T_b38	0.001572095	chr6_142731117_C_T_b38	NA	1
ENSG00000009844.15	Whole_Blood	5180	3.86792E-06	chr6_142298138_T_G_b38;chr6_142298254_C_T_b38;chr6_142298718_C_T_b38;chr6_142298874_C_T_b38;chr6_142299190_G_A_b38;chr6_142299241_T_C_b38;chr6_142299268_C_T_b38;chr6_142299468_T_C_b38;chr6_142299727_G_GATAAAA_b38;chr6_142299853_G_A_b38;chr6_142299967_C_T_b38;chr6_142300184_G_A_b38;chr6_142300202_T_A_b38;chr6_142300274_T_C_b38;chr6_142300354_G_GTTAT_b38	5.10271E-06	chr6_142298138_T_G_b38;chr6_142298254_C_T_b38;chr6_142298718_C_T_b38;chr6_142298874_C_T_b38;chr6_142299190_G_A_b38;chr6_142299241_T_C_b38;chr6_142299268_C_T_b38;chr6_142299468_T_C_b38;chr6_142299727_G_GATAAAA_b38;chr6_142299853_G_A_b38;chr6_142299967_C_T_b38;chr6_142300184_G_A_b38;chr6_142300202_T_A_b38;chr6_142300274_T_C_b38;chr6_142300354_G_GTTAT_b38	NA	1
ENSG00000009950.15	Adipose_Subcutaneous	2871	4.04E-03	chr7_74508025_A_C_b38	1.33E-03	chr7_74508025_A_C_b38	NA	1
ENSG00000009950.15	Artery_Tibial	2862	0.000158055	chr7_74580705_G_C_b38	0.000198776	chr7_74580705_G_C_b38	NA	1
ENSG00000009950.15	Lung	2811	0.000264339	chr7_74523692_G_A_b38	0.000589652	chr7_74575055_G_A_b38	0.620638	0
ENSG00000009950.15	Muscle_Skeletal	2880	0.00037574	chr7_74443770_T_C_b38;chr7_74444340_C_T_b38;chr7_74445197_T_C_b38	0.000451694	chr7_74305375_G_A_b38	0.34777	0
ENSG00000009950.15	Nerve_Tibial	2865	0.000633034	chr7_74444012_G_C_b38	0.000274012	chr7_74430226_G_T_b38	0.720793	0
ENSG00000009950.15	Skin_Not_Sun_Exposed_Suprapubic	2864	0.000106745	chr7_74630198_G_A_b38;chr7_74630738_G_A_b38	0.000364269	chr7_73623036_G_A_b38;chr7_73625076_C_G_b38;chr7_73626484_T_G_b38;chr7_73627755_C_T_b38	0.129247	0
ENSG00000009950.15	Whole_Blood	2880	7.98E-06	chr7_74206478_C_G_b38	1.37274E-05	chr7_74206478_C_G_b38	NA	1
ENSG00000009954.10	Adipose_Subcutaneous	2860	0.001927972	chr7_74040299_T_G_b38	0.001588971	chr7_74359545_T_C_b38	1	0
ENSG00000009954.10	Artery_Tibial	2851	0.001552401	chr7_75019493_G_A_b38	0.000810967	chr7_75019493_G_A_b38	NA	1
ENSG00000009954.10	Lung	2800	0.000286369	chr7_74226933_A_C_b38	7.99E-04	chr7_74226933_A_C_b38	NA	1
ENSG00000009954.10	Muscle_Skeletal	2869	4.83E-03	chr7_73645676_C_T_b38	1.32E-03	chr7_73645676_C_T_b38	NA	1
ENSG00000009954.10	Nerve_Tibial	2854	0.001440937	chr7_74567404_G_A_b38	0.003229596	chr7_74567404_G_A_b38	NA	1
ENSG00000009954.10	Skin_Not_Sun_Exposed_Suprapubic	2853	0.001118613	chr7_73967186_A_G_b38	0.000654832	chr7_73967186_A_G_b38	NA	1
ENSG00000009954.10	Whole_Blood	2869	0.000486307	chr7_75092448_C_T_b38	0.000732525	chr7_75092448_C_T_b38	NA	1
ENSG00000010017.12	Adipose_Subcutaneous	6049	0.000175024	chr6_13132969_A_G_b38;chr6_13133093_A_T_b38;chr6_13133531_A_G_b38	0.000965532	chr6_13132969_A_G_b38;chr6_13133093_A_T_b38;chr6_13133531_A_G_b38	NA	1
ENSG00000010017.12	Artery_Tibial	6050	2.83E-04	chr6_13955888_A_G_b38	2.22E-04	chr6_14352786_T_C_b38	0.387558	0
ENSG00000010017.12	Lung	5996	5.48E-04	chr6_13308992_C_T_b38	0.000788594	chr6_13308992_C_T_b38	NA	1
ENSG00000010017.12	Muscle_Skeletal	6052	4.36E-05	chr6_13192567_G_A_b38	1.38028E-05	chr6_13192567_G_A_b38	NA	1
ENSG00000010017.12	Nerve_Tibial	6052	0.00011581	chr6_13413994_G_A_b38	0.000218867	chr6_13413994_G_A_b38	NA	1
ENSG00000010017.12	Skin_Not_Sun_Exposed_Suprapubic	6043	1.71E-05	chr6_14337578_C_G_b38;chr6_14337644_G_A_b38	6.62E-05	chr6_14337578_C_G_b38;chr6_14337644_G_A_b38	NA	1
ENSG00000010017.12	Whole_Blood	6052	0.000166649	chr6_13789184_C_T_b38	0.000415607	chr6_13788770_A_G_b38;chr6_13788923_T_C_b38;chr6_13789105_G_C_b38	1	0
ENSG00000010030.13	Adipose_Subcutaneous	5387	5.04E-04	chr6_36875630_TA_T_b38	1.86E-04	chr6_35488065_C_T_b38	0.12591	0
ENSG00000010030.13	Artery_Tibial	5390	6.54347E-05	chr6_35675286_G_A_b38	0.000227716	chr6_35675286_G_A_b38	NA	1
ENSG00000010030.13	Lung	5248	4.87E-05	chr6_36900014_G_A_b38;chr6_36900499_A_G_b38;chr6_36902597_G_A_b38;chr6_36904562_A_G_b38	0.00059247	chr6_36900014_G_A_b38;chr6_36900499_A_G_b38;chr6_36902597_G_A_b38;chr6_36904562_A_G_b38	NA	1
ENSG00000010030.13	Muscle_Skeletal	5396	3.47E-04	chr6_37122691_G_A_b38	8.66E-04	chr6_35971781_T_C_b38	0.21384	0
ENSG00000010030.13	Nerve_Tibial	5391	0.000746182	chr6_36673769_C_A_b38	0.000506745	chr6_36390512_T_C_b38	0.66667	0
ENSG00000010030.13	Skin_Not_Sun_Exposed_Suprapubic	5321	0.001413543	chr6_36929851_G_A_b38	1.94E-03	chr6_36250993_C_T_b38;chr6_36254013_C_G_b38;chr6_36256421_T_G_b38	1	0
ENSG00000010030.13	Whole_Blood	5396	0.000267299	chr6_36386157_A_G_b38	5.3457E-05	chr6_36386157_A_G_b38	NA	1
ENSG00000010072.15	Adipose_Subcutaneous	6318	7.42E-04	chr1_230834152_A_G_b38;chr1_230834945_A_G_b38	6.58E-04	chr1_231871385_C_T_b38	0.24023	0
ENSG00000010072.15	Artery_Tibial	6275	2.96E-04	chr1_231848660_G_A_b38	4.00E-04	chr1_230637285_A_G_b38;chr1_230638340_C_A_b38	0.0702919	0
ENSG00000010072.15	Lung	6244	6.15507E-05	chr1_231702298_C_T_b38	1.19714E-05	chr1_231861630_C_G_b38	1	0
ENSG00000010072.15	Muscle_Skeletal	6319	7.43E-05	chr1_231339006_T_C_b38	7.76639E-05	chr1_231182441_G_C_b38	0.117528	0
ENSG00000010072.15	Nerve_Tibial	6313	5.079E-05	chr1_231987911_T_G_b38	4.57E-05	chr1_231941326_A_G_b38	0.435064	0
ENSG00000010072.15	Skin_Not_Sun_Exposed_Suprapubic	6288	2.44966E-05	chr1_232017835_G_C_b38	0.000100966	chr1_232017835_G_C_b38	NA	1
ENSG00000010072.15	Whole_Blood	6319	3.08151E-05	chr1_231682442_ACT_A_b38	3.39836E-05	chr1_231159085_T_G_b38;chr1_231164904_C_T_b38	1	0
ENSG00000010165.19	Adipose_Subcutaneous	5892	3.95E-04	chr1_172057718_C_T_b38	9.33023E-05	chr1_172019760_C_G_b38	0.764454	0
ENSG00000010165.19	Artery_Tibial	5892	0.000975969	chr1_171664306_C_T_b38	0.001161638	chr1_171664306_C_T_b38	NA	1
ENSG00000010165.19	Lung	5864	0.000117492	chr1_171664001_T_C_b38	0.001712733	chr1_171634872_G_A_b38	0.673497	0
ENSG00000010165.19	Muscle_Skeletal	5892	0.003240756	chr1_171916089_A_C_b38	0.00311917	chr1_171841891_G_C_b38;chr1_171853341_A_AT_b38;chr1_171863943_G_C_b38	1	0
ENSG00000010165.19	Nerve_Tibial	5890	3.70138E-05	chr1_172015035_C_CTA_b38	2.44076E-05	chr1_172015035_C_CTA_b38	NA	1
ENSG00000010165.19	Skin_Not_Sun_Exposed_Suprapubic	5867	0.000524784	chr1_171992779_C_A_b38;chr1_171993376_C_T_b38	0.000167431	chr1_172002976_T_G_b38	1	0
ENSG00000010165.19	Whole_Blood	5892	4.70069E-05	chr1_172511325_C_T_b38;chr1_172520499_A_G_b38;chr1_172520922_G_A_b38;chr1_172528308_C_CA_b38	0.000228956	chr1_172511325_C_T_b38;chr1_172520499_A_G_b38;chr1_172520922_G_A_b38;chr1_172528308_C_CA_b38	NA	1
ENSG00000010219.13	Adipose_Subcutaneous	6295	0.000737379	chr12_5172630_A_T_b38	0.000213604	chr12_5357801_G_A_b38	0.304591	0
ENSG00000010219.13	Artery_Tibial	6305	0.000131876	chr12_5146792_GTTCT_G_b38	0.000166769	chr12_5146792_GTTCT_G_b38	NA	1
ENSG00000010219.13	Lung	6189	6.76116E-05	chr12_4353339_G_A_b38	3.60E-05	chr12_4327667_A_T_b38;chr12_4328213_T_C_b38;chr12_4332538_G_C_b38;chr12_4337291_C_CA_b38;chr12_4339326_G_A_b38	0.937918	0
ENSG00000010219.13	Muscle_Skeletal	6308	3.72571E-05	chr12_3730720_T_C_b38	9.20E-05	chr12_3730720_T_C_b38	NA	1
ENSG00000010219.13	Nerve_Tibial	6300	3.76045E-05	chr12_5043981_C_T_b38	0.000107219	chr12_5043981_C_T_b38	NA	1
ENSG00000010219.13	Skin_Not_Sun_Exposed_Suprapubic	6249	0.000627555	chr12_4914793_A_T_b38	0.00020196	chr12_4914793_A_T_b38	NA	1
ENSG00000010219.13	Whole_Blood	6308	0.001917624	chr12_3468231_C_T_b38	0.001165858	chr12_3468231_C_T_b38	NA	1
ENSG00000010244.18	Adipose_Subcutaneous	6458	0.000231994	chr17_34459266_G_T_b38	0.000306652	chr17_34678402_G_A_b38	0.486851	0
ENSG00000010244.18	Artery_Tibial	6465	0.000137553	chr17_33674507_C_T_b38;chr17_33675558_C_T_b38;chr17_33676461_G_T_b38;chr17_33676509_AGTG_A_b38;chr17_33676735_T_C_b38;chr17_33676822_T_C_b38;chr17_33676855_TGGTGGA_T_b38;chr17_33677128_G_T_b38;chr17_33677207_G_A_b38	0.000123795	chr17_33680301_A_G_b38	1	0
ENSG00000010244.18	Lung	6362	4.63E-04	chr17_34418144_A_G_b38	3.78E-04	chr17_34418144_A_G_b38	NA	1
ENSG00000010244.18	Muscle_Skeletal	6465	5.41023E-06	chr17_34235071_T_C_b38	1.33E-06	chr17_34235071_T_C_b38	NA	1
ENSG00000010244.18	Nerve_Tibial	6456	1.18E-03	chr17_33640494_C_T_b38	2.84E-04	chr17_33640494_C_T_b38	NA	1
ENSG00000010244.18	Skin_Not_Sun_Exposed_Suprapubic	6428	2.05E-03	chr17_33510659_A_T_b38	7.66E-04	chr17_34549165_T_C_b38;chr17_34551943_T_C_b38	0.278918	0
ENSG00000010244.18	Whole_Blood	6465	0.000599797	chr17_34030537_C_T_b38	0.000152199	chr17_34030537_C_T_b38	NA	1
ENSG00000010256.10	Adipose_Subcutaneous	2194	0.015132232	chr3_48945299_G_A_b38;chr3_48953822_G_A_b38	0.017277405	chr3_49299493_C_G_b38	1	0
ENSG00000010256.10	Artery_Tibial	2194	0.01900073	chr3_48153333_A_AAAT_b38	1.29E-02	chr3_48153333_A_AAAT_b38	NA	1
ENSG00000010256.10	Lung	2188	0.007392823	chr3_48591847_G_A_b38	0.014295685	chr3_48370245_T_C_b38	1	0
ENSG00000010256.10	Muscle_Skeletal	2194	1.38E-02	chr3_49498696_T_TTTA_b38	1.22E-02	chr3_49498696_T_TTTA_b38	NA	1
ENSG00000010256.10	Nerve_Tibial	2194	0.000830893	chr3_49283243_A_T_b38	0.00302261	chr3_47745331_C_T_b38;chr3_47843557_C_T_b38;chr3_47905734_C_T_b38;chr3_48065513_TTATAAGACA_T_b38	1	0
ENSG00000010256.10	Skin_Not_Sun_Exposed_Suprapubic	2191	0.002166928	chr3_48443482_T_C_b38	0.001088955	chr3_48443482_T_C_b38	NA	1
ENSG00000010256.10	Whole_Blood	2194	2.84E-03	chr3_48187416_C_A_b38;chr3_48188134_C_T_b38;chr3_48195017_G_A_b38;chr3_48207930_C_G_b38;chr3_48209409_T_A_b38	0.004642792	chr3_48333244_T_G_b38	0.894994	0
ENSG00000010270.13	Adipose_Subcutaneous	6620	0.000156166	chr7_37433468_G_A_b38	0.000212558	chr7_37433468_G_A_b38	NA	1
ENSG00000010270.13	Artery_Tibial	6620	2.54278E-05	chr7_38635099_C_T_b38	4.35664E-05	chr7_38635099_C_T_b38	NA	1
ENSG00000010270.13	Lung	6561	0.000462782	chr7_37668789_G_A_b38	1.75E-03	chr7_38180995_A_G_b38;chr7_38187522_C_T_b38;chr7_38198518_A_G_b38;chr7_38211619_A_G_b38;chr7_38213426_G_C_b38;chr7_38214322_C_A_b38	0.0346379	0
ENSG00000010270.13	Muscle_Skeletal	6622	0.000105771	chr7_38968828_C_T_b38	0.000110028	chr7_38959249_A_G_b38	1	0
ENSG00000010270.13	Nerve_Tibial	6615	0.001274009	chr7_38601152_C_T_b38	0.000572017	chr7_38601152_C_T_b38	NA	1
ENSG00000010270.13	Skin_Not_Sun_Exposed_Suprapubic	6597	0.000188162	chr7_38221158_A_G_b38;chr7_38228153_G_T_b38	4.63125E-05	chr7_37319711_T_C_b38	0.124451	0
ENSG00000010270.13	Whole_Blood	6623	0.000822458	chr7_38343642_G_T_b38	0.000916381	chr7_38124031_G_A_b38	1	0
ENSG00000010278.12	Adipose_Subcutaneous	6295	4.43E-05	chr12_5123171_A_C_b38;chr12_5124361_T_C_b38	5.32959E-05	chr12_5123171_A_C_b38;chr12_5124361_T_C_b38	NA	1
ENSG00000010278.12	Artery_Tibial	6300	1.51E-05	chr12_6740262_G_A_b38	3.54E-06	chr12_6740262_G_A_b38	NA	1
ENSG00000010278.12	Lung	6271	0.002071278	chr12_5617036_T_C_b38	0.001391935	chr12_5208674_C_G_b38;chr12_5210330_G_A_b38	0.244714	0
ENSG00000010278.12	Muscle_Skeletal	6301	0.00067486	chr12_6328546_G_A_b38	0.000587631	chr12_6328546_G_A_b38	NA	1
ENSG00000010278.12	Nerve_Tibial	6291	1.37E-04	chr12_6232333_G_A_b38	8.74E-04	chr12_6228808_A_G_b38	0.945579	0
ENSG00000010278.12	Skin_Not_Sun_Exposed_Suprapubic	6271	0.000643405	chr12_5393515_C_G_b38	0.000740694	chr12_6207165_A_C_b38	0.0805227	0
ENSG00000010278.12	Whole_Blood	6301	1.40E-07	chr12_6139419_A_G_b38	5.64E-08	chr12_6139419_A_G_b38	NA	1
ENSG00000010282.14	Adipose_Subcutaneous	5753	0.006455603	chr3_42445889_C_CT_b38	0.002499712	chr3_43139656_T_C_b38;chr3_43145340_T_C_b38	0.0373229	0
ENSG00000010282.14	Artery_Tibial	5757	0.000733384	chr3_43178260_A_G_b38	0.000759468	chr3_43178260_A_G_b38	NA	1
ENSG00000010282.14	Lung	5439	4.36E-05	chr3_43021914_T_G_b38	1.35E-04	chr3_43021914_T_G_b38	NA	1
ENSG00000010282.14	Muscle_Skeletal	5757	0.001900102	chr3_42889683_T_C_b38	0.001743298	chr3_42889683_T_C_b38	NA	1
ENSG00000010282.14	Nerve_Tibial	5747	0.000168435	chr3_43501531_G_A_b38	0.00095487	chr3_42157728_A_G_b38;chr3_42164484_G_T_b38;chr3_42165366_A_T_b38;chr3_42165592_G_T_b38;chr3_42166140_G_A_b38;chr3_42181413_G_A_b38;chr3_42181675_G_A_b38;chr3_42182268_T_G_b38;chr3_42183937_G_C_b38;chr3_42185039_G_T_b38;chr3_42186245_A_G_b38;chr3_42186331_C_T_b38;chr3_42186339_T_C_b38;chr3_42186823_T_TC_b38;chr3_42187241_T_C_b38;chr3_42187537_A_G_b38;chr3_42187592_C_T_b38;chr3_42187762_C_T_b38;ch…	1	0
ENSG00000010282.14	Skin_Not_Sun_Exposed_Suprapubic	5702	0.000176435	chr3_42380962_T_C_b38;chr3_42389734_C_T_b38;chr3_42391550_T_C_b38	7.201E-05	chr3_42380962_T_C_b38;chr3_42389734_C_T_b38;chr3_42391550_T_C_b38	NA	1
ENSG00000010282.14	Whole_Blood	5757	0.001465213	chr3_42364151_G_A_b38	0.000748862	chr3_43027802_T_A_b38;chr3_43031218_G_A_b38;chr3_43032208_GT_G_b38	0.129999	0
ENSG00000010292.12	Adipose_Subcutaneous	6032	0.000240607	chr12_7220704_A_C_b38;chr12_7220902_C_A_b38	2.95441E-05	chr12_7222989_A_C_b38	1	0
ENSG00000010292.12	Artery_Tibial	6038	9.46641E-05	chr12_5936095_T_C_b38;chr12_5937460_ACTT_A_b38;chr12_5940547_A_G_b38	4.80517E-05	chr12_5936095_T_C_b38;chr12_5937460_ACTT_A_b38;chr12_5940547_A_G_b38	NA	1
ENSG00000010292.12	Lung	6012	0.000280698	chr12_6035354_T_C_b38;chr12_6037677_T_C_b38	0.000128609	chr12_6542270_C_G_b38	0.27985	0
ENSG00000010292.12	Muscle_Skeletal	6039	2.40594E-05	chr12_6463895_A_G_b38;chr12_6463980_T_C_b38;chr12_6464550_T_C_b38;chr12_6464583_C_T_b38;chr12_6464690_G_T_b38;chr12_6465878_G_T_b38;chr12_6468163_T_C_b38;chr12_6468974_A_T_b38	4.35866E-05	chr12_6463895_A_G_b38;chr12_6463980_T_C_b38;chr12_6464550_T_C_b38;chr12_6464583_C_T_b38;chr12_6464690_G_T_b38;chr12_6465878_G_T_b38;chr12_6468163_T_C_b38;chr12_6468974_A_T_b38	NA	1
ENSG00000010292.12	Nerve_Tibial	6036	0.000367681	chr12_6839862_A_G_b38	0.000191681	chr12_6469303_A_G_b38	1	0
ENSG00000010292.12	Skin_Not_Sun_Exposed_Suprapubic	5971	0.000741604	chr12_7251493_G_A_b38;chr12_7252649_G_T_b38;chr12_7253346_C_G_b38;chr12_7254379_G_C_b38;chr12_7256641_C_A_b38;chr12_7257159_GT_G_b38	0.000140581	chr12_7270611_C_T_b38	0.973408	0
ENSG00000010292.12	Whole_Blood	6039	0.000315739	chr12_6599732_C_T_b38;chr12_6603593_C_T_b38	0.000324329	chr12_6599732_C_T_b38;chr12_6603593_C_T_b38	NA	1
ENSG00000010295.19	Adipose_Subcutaneous	5974	0.001143054	chr12_6229711_G_GTCC_b38	0.000649275	chr12_6057725_G_C_b38;chr12_6058199_AG_A_b38	1	0
ENSG00000010295.19	Artery_Tibial	5980	0.000412829	chr12_7383951_C_G_b38	0.000132037	chr12_7383951_C_G_b38	NA	1
ENSG00000010295.19	Lung	5952	0.000912837	chr12_6301209_C_A_b38	0.001063232	chr12_6743550_A_C_b38	1	0
ENSG00000010295.19	Muscle_Skeletal	5981	0.002221512	chr12_6054660_C_T_b38	0.000766588	chr12_5555765_T_C_b38	0.242847	0
ENSG00000010295.19	Nerve_Tibial	5978	0.000568202	chr12_5480125_C_T_b38	0.000696011	chr12_5480243_A_G_b38	1	0
ENSG00000010295.19	Skin_Not_Sun_Exposed_Suprapubic	5916	9.19735E-05	chr12_7230985_C_T_b38	1.44807E-05	chr12_7230985_C_T_b38	NA	1
ENSG00000010295.19	Whole_Blood	5981	5.52468E-06	chr12_6411787_G_C_b38	6.08207E-06	chr12_6411787_G_C_b38	NA	1
ENSG00000010310.8	Adipose_Subcutaneous	5973	2.49E-05	chr19_45910976_A_C_b38	1.70434E-06	chr19_45910976_A_C_b38	NA	1
ENSG00000010310.8	Artery_Tibial	5975	8.45194E-05	chr19_45580443_G_A_b38	7.95429E-05	chr19_45580443_G_A_b38	NA	1
ENSG00000010310.8	Lung	5911	0.000138373	chr19_45505007_C_T_b38	0.000152881	chr19_44692865_A_G_b38	0.318301	0
ENSG00000010310.8	Muscle_Skeletal	5983	6.85893E-05	chr19_44664264_A_G_b38	6.76E-05	chr19_44664264_A_G_b38	NA	1
ENSG00000010310.8	Nerve_Tibial	5972	0.000824613	chr19_45402942_C_T_b38	0.00081566	chr19_45358583_C_G_b38	1	0
ENSG00000010310.8	Skin_Not_Sun_Exposed_Suprapubic	5938	0.000581885	chr19_46011800_A_G_b38	0.00108085	chr19_45669020_G_A_b38	0.703664	0
ENSG00000010310.8	Whole_Blood	5983	0.000894532	chr19_44707847_C_T_b38	0.000665926	chr19_44946995_T_C_b38;chr19_44947520_C_G_b38;chr19_44961706_C_T_b38	1	0
ENSG00000010318.20	Adipose_Subcutaneous	3701	1.01833E-05	chr3_53170117_T_C_b38	0.000262527	chr3_53170117_T_C_b38	NA	1
ENSG00000010318.20	Artery_Tibial	3702	0.000612554	chr3_53175857_A_G_b38	0.001404801	chr3_53175857_A_G_b38	NA	1
ENSG00000010318.20	Lung	3675	0.001781142	chr3_52120251_TTA_T_b38	0.000250249	chr3_52120251_TTA_T_b38	NA	1
ENSG00000010318.20	Muscle_Skeletal	3702	0.001750513	chr3_51734794_G_A_b38	0.002942115	chr3_52829589_G_A_b38;chr3_52846112_G_T_b38;chr3_52853845_A_AT_b38	0.545662	0
ENSG00000010318.20	Nerve_Tibial	3697	0.001647374	chr3_51965447_G_C_b38	0.001513471	chr3_52007135_C_T_b38;chr3_52015895_TG_T_b38;chr3_52016786_C_T_b38;chr3_52016992_G_A_b38	1	0
ENSG00000010318.20	Skin_Not_Sun_Exposed_Suprapubic	3697	1.24E-04	chr3_53165981_A_T_b38	6.61E-04	chr3_53165064_C_T_b38	1	0
ENSG00000010318.20	Whole_Blood	3701	0.001807205	chr3_53141541_G_A_b38	0.002876158	chr3_53245198_C_T_b38;chr3_53245511_C_T_b38;chr3_53245748_G_A_b38;chr3_53246674_T_G_b38;chr3_53247272_G_A_b38	1	0
ENSG00000010319.6	Adipose_Subcutaneous	3732	1.44E-03	chr3_53239949_A_C_b38	4.52E-03	chr3_52443850_T_C_b38	0.301085	0
ENSG00000010319.6	Artery_Tibial	3733	2.48E-03	chr3_52276426_G_A_b38	2.64E-03	chr3_52054469_A_C_b38;chr3_52058654_G_C_b38;chr3_52061539_C_G_b38;chr3_52062416_T_C_b38	0.225648	0
ENSG00000010319.6	Lung	3706	0.000178386	chr3_53258095_C_T_b38	0.00023892	chr3_53258095_C_T_b38	NA	1
ENSG00000010319.6	Muscle_Skeletal	3733	0.007654444	chr3_53408259_C_T_b38	0.005584524	chr3_51858938_C_T_b38	1	0
ENSG00000010319.6	Nerve_Tibial	3727	4.76E-04	chr3_52078779_G_A_b38;chr3_52081214_T_C_b38;chr3_52081501_G_C_b38;chr3_52081506_A_AG_b38	1.44E-03	chr3_53066070_C_A_b38	1	0
ENSG00000010319.6	Skin_Not_Sun_Exposed_Suprapubic	3728	0.002377534	chr3_52017600_G_A_b38;chr3_52018365_G_A_b38;chr3_52018737_C_T_b38	0.002981062	chr3_53212910_T_A_b38;chr3_53213000_A_G_b38	0.214129	0
ENSG00000010319.6	Whole_Blood	3732	8.84631E-05	chr3_52444373_C_T_b38	3.50E-05	chr3_53390690_C_G_b38;chr3_53392475_C_T_b38;chr3_53395746_A_G_b38	1	0
ENSG00000010322.15	Adipose_Subcutaneous	3738	0.000242112	chr3_53150558_C_T_b38	0.000314983	chr3_53150558_C_T_b38	NA	1
ENSG00000010322.15	Artery_Tibial	3739	0.001099665	chr3_51882169_T_G_b38	0.003541643	chr3_51882169_T_G_b38	NA	1
ENSG00000010322.15	Lung	3712	0.000100814	chr3_52192277_C_T_b38	6.55989E-05	chr3_52192277_C_T_b38	NA	1
ENSG00000010322.15	Muscle_Skeletal	3739	0.003751606	chr3_52192277_C_T_b38	3.21E-03	chr3_52192277_C_T_b38	NA	1
ENSG00000010322.15	Nerve_Tibial	3733	0.002129551	chr3_51864917_C_T_b38;chr3_51867413_C_T_b38;chr3_51869354_A_AT_b38;chr3_51871813_CAG_C_b38;chr3_51872509_A_G_b38	0.001034642	chr3_52136846_G_C_b38	1	0
ENSG00000010322.15	Skin_Not_Sun_Exposed_Suprapubic	3734	0.00093622	chr3_53215103_A_G_b38	3.01E-04	chr3_53215103_A_G_b38	NA	1
ENSG00000010322.15	Whole_Blood	3738	0.001266881	chr3_52514120_T_C_b38;chr3_52514222_G_A_b38;chr3_52515372_T_C_b38	0.001883886	chr3_52514120_T_C_b38;chr3_52514222_G_A_b38;chr3_52515372_T_C_b38	NA	1
ENSG00000010327.10	Adipose_Subcutaneous	3780	0.00060559	chr3_52871786_T_C_b38	7.6769E-05	chr3_52881696_C_T_b38;chr3_52919299_TAAAC_T_b38	1	0
ENSG00000010327.10	Artery_Tibial	3781	0.008763245	chr3_52832829_A_C_b38	5.67E-04	chr3_52590371_G_T_b38;chr3_52699090_C_T_b38	1	0
ENSG00000010327.10	Lung	3754	0.000687379	chr3_52775980_C_T_b38;chr3_52776937_C_T_b38;chr3_52780253_T_G_b38;chr3_52781135_G_A_b38;chr3_52784054_C_T_b38	0.000691976	chr3_52544327_A_T_b38	1	0
ENSG00000010327.10	Muscle_Skeletal	3781	0.001095222	chr3_51922712_T_C_b38	0.000913446	chr3_51922712_T_C_b38	NA	1
ENSG00000010327.10	Nerve_Tibial	3775	0.00082755	chr3_51978440_G_T_b38	0.000719001	chr3_51978440_G_T_b38	NA	1
ENSG00000010327.10	Skin_Not_Sun_Exposed_Suprapubic	3776	0.001602161	chr3_52705874_C_G_b38;chr3_52718923_A_C_b38;chr3_52742496_A_G_b38	0.000212008	chr3_52705874_C_G_b38;chr3_52718923_A_C_b38;chr3_52742496_A_G_b38	NA	1
ENSG00000010327.10	Whole_Blood	3780	0.003540555	chr3_52778011_G_A_b38;chr3_52778597_C_T_b38	0.002804965	chr3_52783719_C_T_b38	1	0
ENSG00000010361.13	Adipose_Subcutaneous	6291	0.001168715	chr19_50233852_G_A_b38	0.000122599	chr19_48918961_G_C_b38	0.253666	0
ENSG00000010361.13	Artery_Tibial	6301	0.001041289	chr19_49664469_C_G_b38	0.001121672	chr19_49783081_C_T_b38	0.122164	0
ENSG00000010361.13	Lung	6242	0.00088763	chr19_49026147_A_G_b38	0.000116273	chr19_48820678_T_C_b38	0.012511	0
ENSG00000010361.13	Muscle_Skeletal	6301	4.73E-04	chr19_50003109_C_T_b38	0.001014701	chr19_50003109_C_T_b38	NA	1
ENSG00000010361.13	Nerve_Tibial	6301	0.001660349	chr19_49202968_A_G_b38	0.00101549	chr19_49771921_G_A_b38	0.376397	0
ENSG00000010361.13	Skin_Not_Sun_Exposed_Suprapubic	6267	0.001183952	chr19_49696851_T_C_b38	0.001345513	chr19_49664917_C_T_b38	0.342242	0
ENSG00000010361.13	Whole_Blood	6301	8.97E-04	chr19_49031261_A_G_b38	4.48E-04	chr19_49031261_A_G_b38	NA	1
ENSG00000010379.15	Adipose_Subcutaneous	3504	0.000901555	chr12_566950_T_A_b38	1.16E-03	chr12_566950_T_A_b38	NA	1
ENSG00000010379.15	Artery_Tibial	3506	1.41E-03	chr12_522384_C_T_b38	3.74E-03	chr12_708215_G_A_b38	1	0
ENSG00000010379.15	Lung	3457	2.59E-05	chr12_239340_C_T_b38	2.77E-05	chr12_239340_C_T_b38	NA	1
ENSG00000010379.15	Muscle_Skeletal	3506	0.000406414	chr12_556034_T_C_b38	7.59E-04	chr12_186380_A_G_b38	0.602259	0
ENSG00000010379.15	Nerve_Tibial	3504	3.25573E-05	chr12_1131305_A_G_b38	0.000138169	chr12_1148415_T_A_b38	1	0
ENSG00000010379.15	Skin_Not_Sun_Exposed_Suprapubic	3490	1.69E-05	chr12_518028_G_A_b38	3.91955E-05	chr12_518028_G_A_b38	NA	1
ENSG00000010379.15	Whole_Blood	3506	0.00051558	chr12_982208_TG_T_b38	0.000379614	chr12_982208_TG_T_b38	NA	1
ENSG00000010438.16	Adipose_Subcutaneous	5048	0.00226786	chr9_34645491_TCAAA_T_b38	1.77E-03	chr9_34645491_TCAAA_T_b38	NA	1
ENSG00000010438.16	Artery_Tibial	5050	0.00015107	chr9_32832331_C_A_b38	6.91785E-05	chr9_32832331_C_A_b38	NA	1
ENSG00000010438.16	Lung	4962	0.000340944	chr9_32886201_T_C_b38	0.000570361	chr9_33571781_G_A_b38	0.550252	0
ENSG00000010438.16	Muscle_Skeletal	5050	0.002828967	chr9_32914591_C_T_b38	9.29E-04	chr9_33436589_A_T_b38	0.0425433	0
ENSG00000010438.16	Nerve_Tibial	5045	2.67E-03	chr9_32932006_G_A_b38	1.32E-03	chr9_32932006_G_A_b38	NA	1
ENSG00000010438.16	Skin_Not_Sun_Exposed_Suprapubic	4991	0.000522484	chr9_33113123_G_A_b38	0.000945224	chr9_32811992_G_A_b38	0.205977	0
ENSG00000010438.16	Whole_Blood	5050	1.58343E-05	chr9_34645491_TCAAA_T_b38	4.91582E-06	chr9_34645491_TCAAA_T_b38	NA	1
ENSG00000010539.11	Adipose_Subcutaneous	5723	0.001111181	chr16_2832485_G_T_b38;chr16_2832553_AGTCCCGG_A_b38;chr16_2832653_G_C_b38;chr16_2834025_G_A_b38;chr16_2834181_T_C_b38;chr16_2834499_AT_A_b38	0.000391437	chr16_4075175_C_CTA_b38	0.641828	0
ENSG00000010539.11	Artery_Tibial	5723	0.000879971	chr16_3720321_G_A_b38	0.001046847	chr16_3720321_G_A_b38	NA	1
ENSG00000010539.11	Lung	5592	0.000598083	chr16_3930997_G_A_b38	0.001003943	chr16_4041829_A_G_b38;chr16_4041830_A_C_b38	1	0
ENSG00000010539.11	Muscle_Skeletal	5723	0.000271654	chr16_3171474_A_AC_b38	0.000100151	chr16_3171474_A_AC_b38	NA	1
ENSG00000010539.11	Nerve_Tibial	5699	3.9231E-05	chr16_2863115_T_C_b38	5.37966E-05	chr16_2863115_T_C_b38	NA	1
ENSG00000010539.11	Skin_Not_Sun_Exposed_Suprapubic	5669	6.62E-04	chr16_3070370_C_T_b38	3.01E-04	chr16_3950221_C_A_b38	1	0
ENSG00000010539.11	Whole_Blood	5723	3.79874E-05	chr16_2905576_C_G_b38;chr16_2905879_A_C_b38	7.05009E-05	chr16_3337810_ATGTC_A_b38	1	0
ENSG00000010610.9	Adipose_Subcutaneous	5955	6.67197E-05	chr12_5830775_C_T_b38;chr12_5838823_G_A_b38	9.96457E-05	chr12_5830775_C_T_b38;chr12_5838823_G_A_b38	NA	1
ENSG00000010610.9	Artery_Tibial	5961	3.78E-04	chr12_6415182_C_G_b38	2.60E-04	chr12_6415182_C_G_b38	NA	1
ENSG00000010610.9	Lung	5933	5.76E-04	chr12_6435296_G_A_b38	7.08E-04	chr12_6750864_C_T_b38;chr12_6751349_A_G_b38	0.00587602	0
ENSG00000010610.9	Muscle_Skeletal	5962	0.000829665	chr12_7103481_T_C_b38	0.000412971	chr12_7135157_A_G_b38	1	0
ENSG00000010610.9	Nerve_Tibial	5957	1.29E-04	chr12_6547521_G_C_b38	2.20E-04	chr12_6547521_G_C_b38	NA	1
ENSG00000010610.9	Skin_Not_Sun_Exposed_Suprapubic	5896	5.12695E-05	chr12_6318009_G_A_b38	5.12788E-05	chr12_6128250_A_G_b38	1	0
ENSG00000010610.9	Whole_Blood	5962	0.001339964	chr12_6342424_A_C_b38	0.000413897	chr12_6342424_A_C_b38	NA	1
ENSG00000010626.14	Adipose_Subcutaneous	6099	8.26845E-09	chr12_6912451_A_G_b38	2.99168E-10	chr12_6904912_C_G_b38	0.838341	0
ENSG00000010626.14	Artery_Tibial	6105	6.42981E-09	chr12_6911516_AG_A_b38;chr12_6911522_G_T_b38;chr12_6912921_T_A_b38;chr12_6913195_A_AG_b38	1.65835E-09	chr12_6911516_AG_A_b38;chr12_6911522_G_T_b38;chr12_6912921_T_A_b38;chr12_6913195_A_AG_b38	NA	1
ENSG00000010626.14	Lung	6076	0.000537456	chr12_7235077_C_T_b38;chr12_7266328_T_C_b38;chr12_7271697_T_C_b38;chr12_7273109_G_GT_b38;chr12_7277487_C_CCAT_b38;chr12_7285766_T_C_b38;chr12_7290388_T_C_b38	0.000553421	chr12_7221274_G_T_b38	1	0
ENSG00000010626.14	Muscle_Skeletal	6106	4.82E-04	chr12_6911516_AG_A_b38;chr12_6911522_G_T_b38;chr12_6912921_T_A_b38;chr12_6913195_A_AG_b38	4.03E-04	chr12_5904213_G_C_b38	0.364861	0
ENSG00000010626.14	Nerve_Tibial	6101	4.09449E-05	chr12_6904912_C_G_b38	3.21872E-05	chr12_6904912_C_G_b38	NA	1
ENSG00000010626.14	Skin_Not_Sun_Exposed_Suprapubic	6038	1.60008E-06	chr12_6911516_AG_A_b38;chr12_6911522_G_T_b38;chr12_6912921_T_A_b38;chr12_6913195_A_AG_b38	8.76309E-07	chr12_6911516_AG_A_b38;chr12_6911522_G_T_b38;chr12_6912921_T_A_b38;chr12_6913195_A_AG_b38	NA	1
ENSG00000010626.14	Whole_Blood	6106	1.56E-06	chr12_6907285_C_T_b38;chr12_6907879_AC_A_b38;chr12_6908758_G_A_b38;chr12_6908880_C_A_b38	4.78083E-07	chr12_6907285_C_T_b38;chr12_6907879_AC_A_b38;chr12_6908758_G_A_b38;chr12_6908880_C_A_b38	NA	1
ENSG00000010704.18	Adipose_Subcutaneous	6165	1.50109E-05	chr6_26167723_C_G_b38	6.54182E-05	chr6_26167723_C_G_b38	NA	1
ENSG00000010704.18	Artery_Tibial	6163	0.000958262	chr6_26183854_C_G_b38	0.000305622	chr6_26148098_A_G_b38	1	0
ENSG00000010704.18	Lung	6082	3.33488E-05	chr6_26511577_C_A_b38;chr6_26514543_C_T_b38;chr6_26520539_G_C_b38	3.64536E-05	chr6_26511577_C_A_b38;chr6_26514543_C_T_b38;chr6_26520539_G_C_b38	NA	1
ENSG00000010704.18	Muscle_Skeletal	6166	0.001566792	chr6_25631813_G_A_b38	0.001408469	chr6_25631813_G_A_b38	NA	1
ENSG00000010704.18	Nerve_Tibial	6160	0.00010054	chr6_26183854_C_G_b38	5.79135E-05	chr6_26183854_C_G_b38	NA	1
ENSG00000010704.18	Skin_Not_Sun_Exposed_Suprapubic	6124	0.000187107	chr6_26340557_G_A_b38	0.000845134	chr6_26340557_G_A_b38	NA	1
ENSG00000010704.18	Whole_Blood	6165	1.12E-03	chr6_25245452_T_C_b38	8.71E-04	chr6_25260206_G_A_b38	1	0
ENSG00000010803.16	Adipose_Subcutaneous	5589	0.001883299	chr1_41478425_C_A_b38;chr1_41478636_C_A_b38;chr1_41478769_C_A_b38;chr1_41479907_G_A_b38;chr1_41480231_C_T_b38	0.000922886	chr1_41485234_C_A_b38	1	0
ENSG00000010803.16	Artery_Tibial	5594	9.71E-04	chr1_40901626_T_A_b38	1.66E-03	chr1_41426225_G_C_b38	1	0
ENSG00000010803.16	Lung	5394	0.002414836	chr1_41771289_C_G_b38	0.002110565	chr1_40944061_G_T_b38	0.300857	0
ENSG00000010803.16	Muscle_Skeletal	5594	0.000297163	chr1_39943611_T_C_b38	0.000798113	chr1_41647544_T_G_b38	0.0697339	0
ENSG00000010803.16	Nerve_Tibial	5587	8.07905E-05	chr1_41508587_G_A_b38	1.92547E-05	chr1_41508587_G_A_b38	NA	1
ENSG00000010803.16	Skin_Not_Sun_Exposed_Suprapubic	5560	8.85E-05	chr1_39825759_C_T_b38	8.62089E-05	chr1_39825759_C_T_b38	NA	1
ENSG00000010803.16	Whole_Blood	5594	0.000977658	chr1_41687784_A_C_b38;chr1_41690370_A_C_b38	0.001206621	chr1_40006933_G_A_b38	1	0
ENSG00000010810.17	Adipose_Subcutaneous	4976	0.001583965	chr6_112396111_G_C_b38	0.001008315	chr6_112398245_G_A_b38	1	0
ENSG00000010810.17	Artery_Tibial	5034	3.61675E-05	chr6_111683923_T_G_b38	0.000103388	chr6_111683923_T_G_b38	NA	1
ENSG00000010810.17	Lung	4907	0.001030118	chr6_112208648_G_A_b38	0.000185794	chr6_112208648_G_A_b38	NA	1
ENSG00000010810.17	Muscle_Skeletal	5035	0.004087855	chr6_111672621_C_T_b38	0.007401318	chr6_112033546_CTTCCCCTGTCTATCCT_C_b38	0.189627	0
ENSG00000010810.17	Nerve_Tibial	5022	7.6403E-05	chr6_112246917_C_G_b38;chr6_112251159_T_C_b38	3.33E-05	chr6_111858023_T_C_b38;chr6_111860908_T_G_b38;chr6_111863317_T_C_b38;chr6_111863418_T_C_b38;chr6_111864529_T_C_b38;chr6_111864561_G_GGAT_b38;chr6_111864635_A_G_b38;chr6_111866350_C_G_b38;chr6_111868091_T_C_b38;chr6_111868509_T_G_b38	0.80636	0
ENSG00000010810.17	Skin_Not_Sun_Exposed_Suprapubic	4995	2.12E-03	chr6_110869936_T_TG_b38	0.001350343	chr6_110869936_T_TG_b38	NA	1
ENSG00000010810.17	Whole_Blood	5035	0.00123156	chr6_111578336_T_C_b38	0.000402971	chr6_112356173_C_A_b38	0.654056	0
ENSG00000010818.9	Adipose_Subcutaneous	5190	0.000652236	chr6_141681306_C_A_b38;chr6_141688247_A_C_b38	0.000295519	chr6_141700243_G_T_b38;chr6_141700662_G_T_b38;chr6_141701703_T_G_b38;chr6_141702587_A_G_b38;chr6_141703833_TAG_T_b38;chr6_141705702_C_T_b38;chr6_141712390_T_C_b38	1	0
ENSG00000010818.9	Artery_Tibial	5189	0.000815049	chr6_142980707_TTGCACTGTGGTC_T_b38	0.000780402	chr6_142980707_TTGCACTGTGGTC_T_b38	NA	1
ENSG00000010818.9	Lung	5146	0.00033116	chr6_142314912_T_C_b38	0.000225419	chr6_142252811_C_A_b38	1	0
ENSG00000010818.9	Muscle_Skeletal	5190	0.00289681	chr6_143597976_G_A_b38	0.003465133	chr6_143597976_G_A_b38	NA	1
ENSG00000010818.9	Nerve_Tibial	5180	0.002047443	chr6_141848391_G_A_b38;chr6_141852495_C_T_b38	0.002292414	chr6_141662049_CTCA_C_b38	0.403809	0
ENSG00000010818.9	Skin_Not_Sun_Exposed_Suprapubic	5177	4.59528E-05	chr6_141883082_T_C_b38;chr6_141883211_A_G_b38;chr6_141895278_T_C_b38;chr6_141898080_C_T_b38	4.0661E-05	chr6_141883082_T_C_b38;chr6_141883211_A_G_b38;chr6_141895278_T_C_b38;chr6_141898080_C_T_b38	NA	1
ENSG00000010818.9	Whole_Blood	5190	0.00100646	chr6_142997992_TTGG_T_b38	0.001382406	chr6_143530110_A_G_b38;chr6_143532063_G_A_b38	0.258742	0
ENSG00000010932.16	Adipose_Subcutaneous	6213	0.00276182	chr1_171275667_C_A_b38	0.00182218	chr1_170980088_G_C_b38	0.0787389	0
ENSG00000010932.16	Artery_Tibial	6213	0.000193959	chr1_170342091_G_C_b38	0.000679096	chr1_170342091_G_C_b38	NA	1
ENSG00000010932.16	Lung	6171	4.23501E-05	chr1_170656726_T_C_b38;chr1_170657812_G_A_b38;chr1_170659247_A_G_b38;chr1_170662279_G_A_b38	3.15775E-05	chr1_170640484_T_C_b38	0.857027	0
ENSG00000010932.16	Muscle_Skeletal	6214	0.000474166	chr1_170681513_A_G_b38	0.000184523	chr1_170681513_A_G_b38	NA	1
ENSG00000010932.16	Nerve_Tibial	6212	0.001754731	chr1_170836486_A_G_b38	0.001734865	chr1_171309417_G_A_b38	0.720797	0
ENSG00000010932.16	Skin_Not_Sun_Exposed_Suprapubic	6178	0.000888773	chr1_171456681_T_C_b38;chr1_171458834_T_C_b38;chr1_171459223_C_A_b38;chr1_171460810_T_C_b38	0.000800286	chr1_170283119_T_A_b38	0.368803	0
ENSG00000011007.12	Adipose_Subcutaneous	5242	4.63552E-05	chr1_24243040_A_G_b38;chr1_24244533_A_T_b38	1.34028E-05	chr1_24237083_C_T_b38;chr1_24237131_G_A_b38;chr1_24237396_G_A_b38;chr1_24237794_G_A_b38;chr1_24238153_C_G_b38;chr1_24238239_G_C_b38;chr1_24238399_A_G_b38;chr1_24238593_C_T_b38;chr1_24238626_C_T_b38;chr1_24238841_A_G_b38;chr1_24238845_T_C_b38;chr1_24238954_T_C_b38;chr1_24239140_C_T_b38;chr1_24239541_C_T_b38;chr1_24239831_G_A_b38;chr1_24240858_G_A_b38;chr1_24241173_C_T_b38;chr1_24245328_T_C_b38;chr…	1	0
ENSG00000011007.12	Artery_Tibial	5243	0.000988246	chr1_22559080_G_A_b38	0.00203908	chr1_24383915_A_G_b38	1	0
ENSG00000011007.12	Lung	5212	1.09E-04	chr1_23157302_A_G_b38	0.000269539	chr1_23157302_A_G_b38	NA	1
ENSG00000011007.12	Muscle_Skeletal	5243	1.44E-03	chr1_24094844_G_T_b38;chr1_24095314_A_G_b38	0.001476934	chr1_24016246_T_C_b38;chr1_24018743_C_T_b38;chr1_24025763_T_C_b38;chr1_24026327_C_G_b38;chr1_24034576_G_A_b38	0.427811	0
ENSG00000011007.12	Nerve_Tibial	5234	0.000710722	chr1_23237568_T_C_b38	0.000485374	chr1_23236595_T_C_b38	1	0
ENSG00000011007.12	Skin_Not_Sun_Exposed_Suprapubic	5201	0.000334945	chr1_24062541_G_A_b38	0.000257944	chr1_24062541_G_A_b38	NA	1
ENSG00000011007.12	Whole_Blood	5243	3.57E-04	chr1_23880376_A_G_b38	2.72E-04	chr1_23880376_A_G_b38	NA	1
ENSG00000011009.10	Adipose_Subcutaneous	5308	0.000101808	chr1_23621015_C_T_b38;chr1_23624126_T_G_b38	7.57776E-05	chr1_23994923_G_T_b38	1	0
ENSG00000011009.10	Artery_Tibial	5308	6.60964E-05	chr1_24459944_C_G_b38	7.22057E-06	chr1_24459944_C_G_b38	NA	1
ENSG00000011009.10	Lung	5279	0.001095562	chr1_22944920_T_C_b38;chr1_22944939_A_G_b38;chr1_22945322_A_C_b38;chr1_22946062_T_C_b38;chr1_22948455_T_C_b38	0.00055072	chr1_22956583_T_C_b38	0.936671	0
ENSG00000011009.10	Muscle_Skeletal	5308	0.000275204	chr1_22898281_C_T_b38	3.54E-04	chr1_22898281_C_T_b38	NA	1
ENSG00000011009.10	Nerve_Tibial	5299	0.001826074	chr1_23229880_G_A_b38	0.000466395	chr1_23228173_T_C_b38	1	0
ENSG00000011009.10	Skin_Not_Sun_Exposed_Suprapubic	5268	0.000345726	chr1_23049200_A_G_b38	0.001560584	chr1_22542463_C_T_b38	1	0
ENSG00000011009.10	Whole_Blood	5308	2.10716E-05	chr1_23621015_C_T_b38;chr1_23624126_T_G_b38	9.97526E-05	chr1_23621015_C_T_b38;chr1_23624126_T_G_b38	NA	1
ENSG00000011021.21	Adipose_Subcutaneous	5918	6.50444E-05	chr1_11779866_C_T_b38	6.66723E-05	chr1_11774652_G_A_b38;chr1_11775013_G_A_b38;chr1_11777416_C_T_b38	1	0
ENSG00000011021.21	Artery_Tibial	5915	0.00055391	chr1_11726313_C_CA_b38	0.001256346	chr1_11612444_T_C_b38	0.0354825	0
ENSG00000011021.21	Lung	5793	1.10E-04	chr1_12382499_A_G_b38	1.41E-04	chr1_12382499_A_G_b38	NA	1
ENSG00000011021.21	Muscle_Skeletal	5918	0.000333953	chr1_12647246_T_A_b38	0.001950348	chr1_12647246_T_A_b38	NA	1
ENSG00000011021.21	Nerve_Tibial	5908	0.000974955	chr1_12527892_T_C_b38	0.000235765	chr1_12527892_T_C_b38	NA	1
ENSG00000011021.21	Skin_Not_Sun_Exposed_Suprapubic	5882	0.000320984	chr1_11770123_A_T_b38	0.000123935	chr1_12074633_A_G_b38	1	0
ENSG00000011021.21	Whole_Blood	5918	4.03E-04	chr1_12159016_C_T_b38	7.47E-04	chr1_12627856_A_G_b38	0.126221	0
ENSG00000011028.13	Adipose_Subcutaneous	4761	4.71E-05	chr17_65571509_T_G_b38	1.11E-04	chr17_65571509_T_G_b38	NA	1
ENSG00000011028.13	Artery_Tibial	4761	0.000556988	chr17_65201878_C_G_b38	0.000389806	chr17_65053890_T_TA_b38	1	0
ENSG00000011028.13	Lung	4730	0.00169968	chr17_65553807_G_T_b38	0.000898588	chr17_65553807_G_T_b38	NA	1
ENSG00000011028.13	Muscle_Skeletal	4761	0.000151089	chr17_64741484_C_T_b38	6.74577E-05	chr17_65018706_G_T_b38;chr17_65039277_C_T_b38;chr17_65045318_G_A_b38;chr17_65046315_G_A_b38	0.73963	0
ENSG00000011028.13	Nerve_Tibial	4756	4.47E-05	chr17_65571398_C_CA_b38	2.78E-05	chr17_65053890_T_TA_b38	0.568868	0
ENSG00000011028.13	Skin_Not_Sun_Exposed_Suprapubic	4738	1.11E-04	chr17_65486011_G_C_b38	2.68E-04	chr17_65486011_G_C_b38	NA	1
ENSG00000011028.13	Whole_Blood	4761	0.003756393	chr17_65497036_G_C_b38	0.001131136	chr17_65497036_G_C_b38	NA	1
ENSG00000011083.8	Adipose_Subcutaneous	6386	0.000242287	chr5_149952405_T_G_b38	0.000330254	chr5_149952405_T_G_b38	NA	1
ENSG00000011083.8	Artery_Tibial	6388	0.0002173	chr5_151325868_C_T_b38	0.000326502	chr5_151215512_A_G_b38	0.371216	0
ENSG00000011083.8	Lung	6333	0.001818115	chr5_150169260_G_A_b38	0.00092689	chr5_149944343_T_G_b38	0.489159	0
ENSG00000011083.8	Nerve_Tibial	6363	5.38E-05	chr5_150229286_T_A_b38	9.26E-05	chr5_150229286_T_A_b38	NA	1
ENSG00000011083.8	Skin_Not_Sun_Exposed_Suprapubic	6378	9.62E-05	chr5_151381877_C_T_b38	3.47E-04	chr5_151774930_C_CT_b38	0.250715	0
ENSG00000011105.12	Adipose_Subcutaneous	6712	9.24532E-05	chr12_2524900_T_C_b38;chr12_2525645_T_TC_b38	0.000148697	chr12_2524900_T_C_b38;chr12_2525645_T_TC_b38	NA	1
ENSG00000011105.12	Artery_Tibial	6715	0.000466147	chr12_2688013_C_T_b38	0.000460094	chr12_2561414_C_T_b38;chr12_2561754_A_G_b38	0.369837	0
ENSG00000011105.12	Lung	6626	7.93E-05	chr12_2101547_C_G_b38	2.50849E-05	chr12_3751916_A_C_b38	1	0
ENSG00000011105.12	Muscle_Skeletal	6716	0.000193504	chr12_3753509_A_C_b38	0.000147696	chr12_3753509_A_C_b38	NA	1
ENSG00000011105.12	Nerve_Tibial	6709	2.00E-07	chr12_3122981_G_T_b38	9.91603E-08	chr12_3122981_G_T_b38	NA	1
ENSG00000011105.12	Skin_Not_Sun_Exposed_Suprapubic	6670	1.47E-04	chr12_3545608_G_A_b38;chr12_3547568_C_T_b38;chr12_3547659_A_G_b38	6.31E-04	chr12_2979040_C_T_b38	0.0795874	0
ENSG00000011105.12	Whole_Blood	6716	0.000113334	chr12_3285516_G_A_b38	5.61154E-05	chr12_3759247_C_G_b38	0.297157	0
ENSG00000011114.14	Adipose_Subcutaneous	6447	6.71138E-05	chr14_92676300_T_C_b38	0.000138711	chr14_92618142_T_C_b38	0.598848	0
ENSG00000011114.14	Artery_Tibial	6449	2.39E-05	chr14_92450927_C_G_b38;chr14_92451826_C_T_b38	3.42E-05	chr14_93531575_G_C_b38	0.161688	0
ENSG00000011114.14	Lung	6412	0.000972154	chr14_91905880_GTTGT_G_b38	0.001098042	chr14_92516773_T_G_b38	0.0205027	0
ENSG00000011114.14	Muscle_Skeletal	6451	0.000150352	chr14_91933314_G_A_b38	3.82116E-05	chr14_91933314_G_A_b38	NA	1
ENSG00000011114.14	Nerve_Tibial	6445	6.29E-04	chr14_92934516_A_G_b38	4.58E-04	chr14_92920011_C_A_b38;chr14_92920052_A_C_b38	0.892532	0
ENSG00000011114.14	Skin_Not_Sun_Exposed_Suprapubic	6407	3.36E-05	chr14_93458232_T_C_b38	5.15604E-05	chr14_93751147_C_G_b38	0.433755	0
ENSG00000011114.14	Whole_Blood	6451	1.86E-04	chr14_92726725_C_T_b38	0.000620578	chr14_92388395_T_C_b38	1	0
ENSG00000011132.11	Adipose_Subcutaneous	7214	1.21E-06	chr19_3083513_C_T_b38	1.24E-06	chr19_3083513_C_T_b38	NA	1
ENSG00000011132.11	Artery_Tibial	7220	0.00023805	chr19_2942505_C_A_b38	0.000464139	chr19_4175788_T_G_b38	1	0
ENSG00000011132.11	Lung	7106	4.08917E-05	chr19_3914988_A_AC_b38;chr19_3916076_C_A_b38	0.000172593	chr19_3352128_T_C_b38	0.537421	0
ENSG00000011132.11	Muscle_Skeletal	7225	0.000146453	chr19_3216267_G_A_b38;chr19_3216336_A_G_b38;chr19_3216358_C_T_b38	4.92513E-05	chr19_3216267_G_A_b38;chr19_3216336_A_G_b38;chr19_3216358_C_T_b38	NA	1
ENSG00000011132.11	Nerve_Tibial	7208	3.31E-04	chr19_4746601_G_A_b38;chr19_4747348_G_T_b38	2.03E-04	chr19_3317488_G_A_b38	0.208819	0
ENSG00000011132.11	Skin_Not_Sun_Exposed_Suprapubic	7182	0.000512609	chr19_4610988_G_T_b38;chr19_4612367_G_A_b38	0.000223177	chr19_2939255_CAGTGAGGGAATGA_C_b38	1	0
ENSG00000011132.11	Whole_Blood	7224	0.001078725	chr19_4162258_A_G_b38;chr19_4162261_C_T_b38	0.000142356	chr19_4628864_T_C_b38	0.0567419	0
ENSG00000011143.16	Adipose_Subcutaneous	4100	4.7147E-05	chr17_59265893_C_T_b38	0.00043359	chr17_59265893_C_T_b38	NA	1
ENSG00000011143.16	Artery_Tibial	4099	0.001589543	chr17_59968885_C_T_b38	0.00072199	chr17_59851958_T_C_b38	1	0
ENSG00000011143.16	Lung	4092	0.002092247	chr17_59890350_T_A_b38	0.002725045	chr17_59410401_T_A_b38	1	0
ENSG00000011143.16	Muscle_Skeletal	4099	2.39E-03	chr17_60143096_T_G_b38	1.22E-03	chr17_60143096_T_G_b38	NA	1
ENSG00000011143.16	Nerve_Tibial	4089	0.006124937	chr17_59271309_C_G_b38	0.00120295	chr17_60928230_T_G_b38;chr17_60928863_C_T_b38;chr17_60941491_G_A_b38;chr17_60941494_C_G_b38	0.0854199	0
ENSG00000011143.16	Skin_Not_Sun_Exposed_Suprapubic	4075	1.60E-03	chr17_59428731_G_A_b38	3.45E-03	chr17_59417086_C_G_b38	1	0
ENSG00000011143.16	Whole_Blood	4100	2.56E-03	chr17_59271309_C_G_b38	1.27E-03	chr17_60149744_G_T_b38	0.0420579	0
ENSG00000011198.7	Adipose_Subcutaneous	4229	0.001265262	chr3_43861002_G_C_b38	0.000923462	chr3_43861002_G_C_b38	NA	1
ENSG00000011198.7	Artery_Tibial	4238	0.000391382	chr3_43816311_T_C_b38;chr3_43817737_A_G_b38	0.000304032	chr3_43756690_C_T_b38	1	0
ENSG00000011198.7	Lung	4199	0.000660602	chr3_43017722_A_G_b38	0.002222711	chr3_43511236_T_C_b38;chr3_43516864_A_T_b38	0.346762	0
ENSG00000011198.7	Muscle_Skeletal	4238	1.21E-04	chr3_43839870_G_A_b38;chr3_43844270_T_C_b38;chr3_43850647_T_C_b38	5.25884E-05	chr3_44103028_A_G_b38	0.389214	0
ENSG00000011198.7	Nerve_Tibial	4232	0.000164247	chr3_43157307_C_T_b38	7.8848E-05	chr3_43157307_C_T_b38	NA	1
ENSG00000011198.7	Skin_Not_Sun_Exposed_Suprapubic	4195	2.43E-03	chr3_43783308_T_G_b38;chr3_43783310_G_C_b38	2.62E-03	chr3_42697755_T_C_b38	0.905672	0
ENSG00000011198.7	Whole_Blood	4238	7.07E-04	chr3_44194836_C_G_b38	1.97E-04	chr3_44179966_T_C_b38	1	0
ENSG00000011243.17	Adipose_Subcutaneous	7815	0.001000766	chr19_15784365_A_G_b38	0.000862032	chr19_14404698_C_T_b38	1	0
ENSG00000011243.17	Artery_Tibial	7816	0.0007538	chr19_15545802_G_A_b38	0.000483249	chr19_15545802_G_A_b38	NA	1
ENSG00000011243.17	Lung	7772	0.000986664	chr19_16087695_C_A_b38	0.000571956	chr19_14353332_C_T_b38	0.105352	0
ENSG00000011243.17	Muscle_Skeletal	7816	0.000542209	chr19_15654145_C_T_b38	0.000653085	chr19_16032052_A_AG_b38	1	0
ENSG00000011243.17	Nerve_Tibial	7811	5.54087E-05	chr19_15687073_C_T_b38	5.01855E-05	chr19_15687073_C_T_b38	NA	1
ENSG00000011243.17	Skin_Not_Sun_Exposed_Suprapubic	7769	2.30E-04	chr19_16078773_C_G_b38	4.78E-05	chr19_16078773_C_G_b38	NA	1
ENSG00000011243.17	Whole_Blood	7816	7.88745E-05	chr19_14367354_T_C_b38	0.000100763	chr19_14367354_T_C_b38	NA	1
ENSG00000011258.15	Adipose_Subcutaneous	6166	2.52573E-05	chr17_53128514_C_T_b38;chr17_53132872_G_A_b38;chr17_53132947_C_T_b38;chr17_53136116_C_T_b38;chr17_53136547_G_A_b38;chr17_53142319_A_C_b38;chr17_53143517_G_A_b38;chr17_53164156_G_A_b38;chr17_53176339_A_G_b38;chr17_53180203_C_T_b38;chr17_53183878_T_C_b38	2.62519E-05	chr17_53128514_C_T_b38;chr17_53132872_G_A_b38;chr17_53132947_C_T_b38;chr17_53136116_C_T_b38;chr17_53136547_G_A_b38;chr17_53142319_A_C_b38;chr17_53143517_G_A_b38;chr17_53164156_G_A_b38;chr17_53176339_A_G_b38;chr17_53180203_C_T_b38;chr17_53183878_T_C_b38	NA	1
ENSG00000011258.15	Artery_Tibial	6170	6.72904E-05	chr17_53457358_A_G_b38;chr17_53457500_C_G_b38;chr17_53458027_G_A_b38;chr17_53460224_C_T_b38;chr17_53460429_G_GTCTTGT_b38;chr17_53460658_T_C_b38	9.65E-05	chr17_53453244_A_G_b38	1	0
ENSG00000011258.15	Lung	6092	0.000279259	chr17_53779059_G_T_b38	1.57E-04	chr17_53779059_G_T_b38	NA	1
ENSG00000011258.15	Muscle_Skeletal	6170	0.001126228	chr17_52868976_G_A_b38	1.11E-03	chr17_52868976_G_A_b38	NA	1
ENSG00000011258.15	Nerve_Tibial	6166	0.000107902	chr17_52865496_C_A_b38	2.36312E-05	chr17_52865496_C_A_b38	NA	1
ENSG00000011258.15	Skin_Not_Sun_Exposed_Suprapubic	6106	0.000266965	chr17_52351438_C_T_b38;chr17_52351447_G_C_b38	0.000498895	chr17_53226872_A_G_b38	1	0
ENSG00000011258.15	Whole_Blood	6170	0.000177816	chr17_52871557_C_G_b38;chr17_52874284_T_TA_b38;chr17_52876233_A_G_b38;chr17_52877594_GA_G_b38	0.000100418	chr17_52871557_C_G_b38;chr17_52874284_T_TA_b38;chr17_52876233_A_G_b38;chr17_52877594_GA_G_b38	NA	1
ENSG00000011260.13	Adipose_Subcutaneous	6165	3.63261E-06	chr17_53566664_C_T_b38	2.58784E-06	chr17_53566664_C_T_b38	NA	1
ENSG00000011260.13	Artery_Tibial	6169	0.00080035	chr17_53262586_G_T_b38	0.001190613	chr17_53090160_A_G_b38	1	0
ENSG00000011260.13	Lung	6091	0.001035805	chr17_52248370_G_A_b38	0.000208458	chr17_52248370_G_A_b38	NA	1
ENSG00000011260.13	Muscle_Skeletal	6169	8.27245E-05	chr17_53389769_A_G_b38	0.000110043	chr17_53389769_A_G_b38	NA	1
ENSG00000011260.13	Nerve_Tibial	6165	1.04E-03	chr17_52528998_T_C_b38;chr17_52531074_G_A_b38	0.001496882	chr17_52528998_T_C_b38;chr17_52531074_G_A_b38	NA	1
ENSG00000011260.13	Skin_Not_Sun_Exposed_Suprapubic	6105	0.000772567	chr17_52198511_G_C_b38;chr17_52212468_C_G_b38	0.000704272	chr17_54039368_C_T_b38	1	0
ENSG00000011260.13	Whole_Blood	6169	0.001731115	chr17_52486373_T_G_b38	0.000745629	chr17_52486373_T_G_b38	NA	1
ENSG00000011275.18	Adipose_Subcutaneous	7357	0.000142195	chr7_6674675_A_C_b38	5.7263E-05	chr7_6631392_C_T_b38	0.781553	0
ENSG00000011275.18	Artery_Tibial	7370	0.000107619	chr7_6666807_C_CT_b38	0.000282914	chr7_5659333_G_A_b38	0.127105	0
ENSG00000011275.18	Lung	7260	3.88E-04	chr7_6319639_C_T_b38	1.98E-04	chr7_6319639_C_T_b38	NA	1
ENSG00000011275.18	Muscle_Skeletal	7371	0.000513823	chr7_5877994_G_A_b38	0.001554128	chr7_5877994_G_A_b38	NA	1
ENSG00000011275.18	Nerve_Tibial	7350	0.000268276	chr7_5135372_A_G_b38	0.000454546	chr7_5135372_A_G_b38	NA	1
ENSG00000011275.18	Skin_Not_Sun_Exposed_Suprapubic	7317	9.15676E-05	chr7_5148649_T_C_b38	0.000111127	chr7_5151703_G_C_b38	0.889627	0
ENSG00000011275.18	Whole_Blood	7371	1.83799E-05	chr7_5363330_T_C_b38	7.09806E-05	chr7_5363330_T_C_b38	NA	1
ENSG00000011295.15	Adipose_Subcutaneous	5680	1.68288E-06	chr17_16001876_A_G_b38	3.87267E-06	chr17_16001876_A_G_b38	NA	1
ENSG00000011295.15	Artery_Tibial	5690	0.001209984	chr17_15770498_G_A_b38;chr17_15771470_A_G_b38;chr17_15773009_A_C_b38	0.000358674	chr17_16420772_T_C_b38	0.173041	0
ENSG00000011295.15	Lung	5636	0.000242573	chr17_15601185_G_A_b38	0.000320014	chr17_15502364_CA_C_b38	0.0754763	0
ENSG00000011295.15	Muscle_Skeletal	5691	3.24306E-05	chr17_16273817_T_C_b38	4.59693E-05	chr17_16220361_G_T_b38	0.74489	0
ENSG00000011295.15	Nerve_Tibial	5671	0.000464427	chr17_16560569_T_C_b38	0.000655462	chr17_15725105_C_T_b38	0.229631	0
ENSG00000011295.15	Skin_Not_Sun_Exposed_Suprapubic	5647	1.46195E-05	chr17_15271991_A_G_b38	2.08219E-06	chr17_15271991_A_G_b38	NA	1
ENSG00000011295.15	Whole_Blood	5690	9.53E-04	chr17_16940678_G_A_b38;chr17_16941549_C_A_b38;chr17_16941562_G_A_b38;chr17_16942088_T_A_b38;chr17_16942894_G_A_b38	6.65E-04	chr17_16942144_G_A_b38	1	0
ENSG00000011304.19	Adipose_Subcutaneous	6374	0.002758536	chr19_501737_C_CAGGAG_b38	0.000724371	chr19_796250_G_A_b38	0.637775	0
ENSG00000011304.19	Artery_Tibial	6379	0.000206104	chr19_1645470_G_A_b38	0.000107533	chr19_1026007_C_A_b38	0.443373	0
ENSG00000011304.19	Lung	6272	3.31E-07	chr19_697956_C_T_b38	1.51706E-06	chr19_697829_T_C_b38	1	0
ENSG00000011304.19	Muscle_Skeletal	6379	1.58E-03	chr19_692790_G_A_b38	5.22E-04	chr19_1166411_A_C_b38;chr19_1166750_T_C_b38	1	0
ENSG00000011304.19	Nerve_Tibial	6369	0.000163997	chr19_646854_C_T_b38	0.000725984	chr19_646854_C_T_b38	NA	1
ENSG00000011304.19	Skin_Not_Sun_Exposed_Suprapubic	6342	0.000132291	chr19_1445776_T_G_b38	0.000180538	chr19_685985_G_C_b38	0.182787	0
ENSG00000011304.19	Whole_Blood	6379	2.50E-04	chr19_1664966_G_C_b38	2.47E-04	chr19_1664966_G_C_b38	NA	1
ENSG00000011332.19	Adipose_Subcutaneous	4281	2.38E-03	chr19_38414599_C_T_b38;chr19_38415043_A_G_b38	6.20E-04	chr19_37838910_C_G_b38	0.454532	0
ENSG00000011332.19	Artery_Tibial	4284	0.001143225	chr19_38340895_AG_A_b38	0.000774033	chr19_38340895_AG_A_b38	NA	1
ENSG00000011332.19	Lung	4215	0.000913272	chr19_38733773_A_G_b38	0.000324122	chr19_38733773_A_G_b38	NA	1
ENSG00000011332.19	Muscle_Skeletal	4286	0.000412727	chr19_37548773_C_G_b38	0.002014167	chr19_37864297_A_G_b38	0.381771	0
ENSG00000011332.19	Nerve_Tibial	4273	3.75E-03	chr19_36903127_C_T_b38;chr19_36904004_C_T_b38;chr19_36904333_T_C_b38;chr19_36904642_T_C_b38;chr19_36905043_C_T_b38;chr19_36908510_C_T_b38;chr19_36909761_T_C_b38;chr19_36910276_G_A_b38;chr19_36910734_C_T_b38;chr19_36910857_A_C_b38;chr19_36910967_G_A_b38;chr19_36911516_T_C_b38;chr19_36912158_T_TC_b38;chr19_36912322_A_G_b38;chr19_36913871_C_A_b38;chr19_36915760_C_T_b38;chr19_36916312_C_A_b38	0.008046792	chr19_37967169_G_A_b38	0.0967344	0
ENSG00000011332.19	Skin_Not_Sun_Exposed_Suprapubic	4260	8.14E-04	chr19_38034899_G_A_b38	9.74E-04	chr19_36760186_C_T_b38;chr19_36770339_T_C_b38;chr19_36787404_G_A_b38	1	0
ENSG00000011347.9	Adipose_Subcutaneous	4975	0.001069096	chr11_62015176_C_T_b38	0.000196298	chr11_62015176_C_T_b38	NA	1
ENSG00000011347.9	Artery_Tibial	4980	2.01E-03	chr11_61889405_G_A_b38	8.11E-04	chr11_61108520_C_T_b38;chr11_61109614_C_A_b38	0.419865	0
ENSG00000011347.9	Lung	4913	1.28E-03	chr11_60814752_G_A_b38;chr11_60814886_C_G_b38	1.80E-03	chr11_61664520_A_G_b38	1	0
ENSG00000011347.9	Muscle_Skeletal	4983	6.05E-04	chr11_60928194_A_C_b38	1.84E-04	chr11_61519544_G_A_b38	0.205183	0
ENSG00000011347.9	Nerve_Tibial	4971	1.04E-03	chr11_62235224_T_A_b38	8.64E-04	chr11_61113695_A_G_b38	0.104934	0
ENSG00000011347.9	Skin_Not_Sun_Exposed_Suprapubic	4961	3.39E-04	chr11_62304467_CT_C_b38	6.79E-04	chr11_62036720_A_G_b38	1	0
ENSG00000011347.9	Whole_Blood	4983	1.62E-03	chr11_60865777_T_C_b38	2.39E-03	chr11_60865777_T_C_b38	NA	1
ENSG00000011376.9	Adipose_Subcutaneous	5200	0.002489975	chr3_45088144_G_A_b38	0.001101648	chr3_44398360_A_G_b38;chr3_44406481_ATATT_A_b38;chr3_44406488_A_G_b38;chr3_44406489_A_T_b38;chr3_44406492_A_AGG_b38;chr3_44406493_A_G_b38;chr3_44408734_A_C_b38;chr3_44409072_A_G_b38	0.0165747	0
ENSG00000011376.9	Artery_Tibial	5211	0.004110547	chr3_44724041_A_G_b38;chr3_44743457_G_A_b38;chr3_44754640_T_G_b38;chr3_44768550_GCCA_G_b38;chr3_44768556_C_A_b38;chr3_44768557_C_A_b38;chr3_44775689_C_T_b38	0.00288836	chr3_45780639_G_A_b38	0.274427	0
ENSG00000011376.9	Lung	5149	1.66E-04	chr3_45217062_C_T_b38	1.45E-04	chr3_45317139_T_C_b38	1	0
ENSG00000011376.9	Muscle_Skeletal	5211	5.37E-05	chr3_45312533_G_A_b38	0.000159452	chr3_45312533_G_A_b38	NA	1
ENSG00000011376.9	Nerve_Tibial	5197	0.002965955	chr3_44898834_C_T_b38	0.003152054	chr3_45087104_CTGTT_C_b38	1	0
ENSG00000011376.9	Skin_Not_Sun_Exposed_Suprapubic	5200	3.51E-04	chr3_46258152_C_T_b38;chr3_46278707_C_T_b38	1.20E-04	chr3_46258152_C_T_b38;chr3_46278707_C_T_b38	NA	1
ENSG00000011376.9	Whole_Blood	5211	1.48E-04	chr3_45677573_A_G_b38	7.01976E-05	chr3_45677573_A_G_b38	NA	1
ENSG00000011405.13	Adipose_Subcutaneous	5301	0.000627335	chr11_16360775_G_A_b38	9.49641E-05	chr11_17524157_G_A_b38	0.315107	0
ENSG00000011405.13	Artery_Tibial	5303	3.82E-03	chr11_16822203_A_G_b38	0.002290451	chr11_16822203_A_G_b38	NA	1
ENSG00000011405.13	Lung	5220	0.000461512	chr11_17752489_G_A_b38	0.000189399	chr11_17749095_C_G_b38	1	0
ENSG00000011405.13	Muscle_Skeletal	5303	0.002598907	chr11_18146083_A_G_b38	0.002959745	chr11_18156586_C_T_b38	1	0
ENSG00000011405.13	Nerve_Tibial	5301	1.12E-03	chr11_17653653_C_T_b38;chr11_17661716_C_T_b38;chr11_17675360_A_G_b38	1.99E-03	chr11_17705106_TG_T_b38	1	0
ENSG00000011405.13	Skin_Not_Sun_Exposed_Suprapubic	5272	2.49E-04	chr11_17430478_T_A_b38	0.00043941	chr11_16835939_G_C_b38	1	0
ENSG00000011405.13	Whole_Blood	5303	3.67E-04	chr11_16789052_C_T_b38	0.000269751	chr11_16789052_C_T_b38	NA	1
ENSG00000011422.11	Adipose_Subcutaneous	7174	0.000296664	chr19_44029552_T_C_b38	0.000956272	chr19_44029552_T_C_b38	NA	1
ENSG00000011422.11	Artery_Tibial	7176	3.52E-04	chr19_44087400_C_T_b38	6.16E-04	chr19_42911505_G_C_b38	1	0
ENSG00000011422.11	Lung	7026	1.12E-03	chr19_43291843_A_G_b38;chr19_43295248_G_A_b38;chr19_43302310_G_A_b38;chr19_43303467_G_T_b38;chr19_43303999_G_A_b38	4.58E-04	chr19_43642778_C_A_b38	0.14447	0
ENSG00000011422.11	Muscle_Skeletal	7176	3.27657E-07	chr19_43046071_A_G_b38;chr19_43057953_C_A_b38;chr19_43065057_G_A_b38;chr19_43071200_T_A_b38;chr19_43072012_G_T_b38;chr19_43076890_A_G_b38;chr19_43083731_G_A_b38;chr19_43089284_T_G_b38;chr19_43099219_G_T_b38	1.38273E-07	chr19_43026321_G_C_b38;chr19_43028131_G_T_b38;chr19_43028396_A_G_b38;chr19_43030334_C_G_b38;chr19_43032155_C_T_b38;chr19_43036408_G_A_b38	1	0
ENSG00000011422.11	Nerve_Tibial	7170	0.003607632	chr19_42955706_C_G_b38;chr19_42963415_C_T_b38;chr19_42967007_C_T_b38	0.002065272	chr19_43977183_G_A_b38;chr19_43978542_T_C_b38;chr19_43980400_G_C_b38;chr19_43982900_T_G_b38	0.0127643	0
ENSG00000011422.11	Skin_Not_Sun_Exposed_Suprapubic	7081	2.07762E-05	chr19_44140346_T_C_b38;chr19_44140617_T_G_b38	2.04296E-05	chr19_44138491_T_C_b38;chr19_44139465_G_A_b38	1	0
ENSG00000011422.11	Whole_Blood	7176	0.00042288	chr19_42770120_T_G_b38	0.00033729	chr19_43665370_T_C_b38	0.363892	0
ENSG00000011426.10	Adipose_Subcutaneous	5958	7.64703E-05	chr7_36865715_A_G_b38	5.60172E-05	chr7_36865715_A_G_b38	NA	1
ENSG00000011426.10	Artery_Tibial	5958	0.000637378	chr7_37340728_G_A_b38;chr7_37341052_T_C_b38	0.004463138	chr7_36490523_A_G_b38	0.0728294	0
ENSG00000011426.10	Lung	5883	0.000627387	chr7_36264900_G_A_b38	0.000283868	chr7_36244891_G_C_b38;chr7_36250373_T_A_b38;chr7_36250392_G_A_b38;chr7_36252627_GCA_G_b38;chr7_36253316_A_G_b38;chr7_36255440_A_G_b38	0.94612	0
ENSG00000011426.10	Muscle_Skeletal	5959	3.18848E-05	chr7_36364175_G_A_b38	4.03248E-05	chr7_36364175_G_A_b38	NA	1
ENSG00000011426.10	Nerve_Tibial	5952	0.000442592	chr7_36284827_G_A_b38	0.001234255	chr7_36284827_G_A_b38	NA	1
ENSG00000011426.10	Skin_Not_Sun_Exposed_Suprapubic	5925	0.000404364	chr7_37347406_C_G_b38	8.71827E-05	chr7_35354768_A_G_b38;chr7_35359572_C_T_b38;chr7_35360757_C_A_b38	0.0858763	0
ENSG00000011426.10	Whole_Blood	5958	0.000896443	chr7_36241978_T_A_b38;chr7_36242546_T_G_b38;chr7_36242886_C_G_b38;chr7_36245696_T_C_b38;chr7_36246289_T_A_b38	0.000769807	chr7_36241978_T_A_b38;chr7_36242546_T_G_b38;chr7_36242886_C_G_b38;chr7_36245696_T_C_b38;chr7_36246289_T_A_b38	NA	1
ENSG00000011451.17	Adipose_Subcutaneous	7820	0.000117872	chr19_15027232_C_T_b38;chr19_15027853_T_C_b38;chr19_15027973_T_C_b38	0.000108459	chr19_15666823_A_G_b38	1	0
ENSG00000011451.17	Artery_Tibial	7821	0.000539017	chr19_15616681_G_A_b38;chr19_15619223_C_T_b38;chr19_15619796_C_T_b38;chr19_15621264_G_C_b38;chr19_15621470_G_A_b38	0.000874432	chr19_14441570_C_T_b38	0.260993	0
ENSG00000011451.17	Lung	7780	0.00067991	chr19_14703929_C_T_b38	0.000313918	chr19_14703929_C_T_b38	NA	1
ENSG00000011451.17	Muscle_Skeletal	7821	0.000201077	chr19_15008962_C_A_b38;chr19_15009697_T_A_b38	9.29335E-05	chr19_15008962_C_A_b38;chr19_15009697_T_A_b38	NA	1
ENSG00000011451.17	Nerve_Tibial	7816	0.002310172	chr19_15979818_G_C_b38;chr19_15983924_T_C_b38	0.001821934	chr19_15979818_G_C_b38;chr19_15983924_T_C_b38	NA	1
ENSG00000011451.17	Skin_Not_Sun_Exposed_Suprapubic	7777	2.83E-04	chr19_16247605_G_A_b38	4.68E-05	chr19_14773830_T_C_b38;chr19_14773839_T_TAAGG_b38;chr19_14774029_G_A_b38	1	0
ENSG00000011451.17	Whole_Blood	7821	0.000194422	chr19_15004866_T_C_b38	0.000345138	chr19_15004866_T_C_b38	NA	1
ENSG00000011454.16	Adipose_Subcutaneous	4779	0.000517033	chr9_120218080_A_T_b38;chr9_120218740_T_TC_b38	0.000885934	chr9_120218080_A_T_b38;chr9_120218740_T_TC_b38	NA	1
ENSG00000011454.16	Artery_Tibial	4784	6.68E-04	chr9_120004634_G_C_b38;chr9_120005329_C_T_b38	1.22E-03	chr9_120004634_G_C_b38;chr9_120005329_C_T_b38	NA	1
ENSG00000011454.16	Lung	4747	1.30E-04	chr9_119199346_C_T_b38	8.68E-05	chr9_120125067_T_G_b38	0.238775	0
ENSG00000011454.16	Muscle_Skeletal	4785	0.000943188	chr9_119745183_T_C_b38	0.001190001	chr9_119530361_T_C_b38;chr9_119530717_T_C_b38	0.356612	0
ENSG00000011454.16	Nerve_Tibial	4780	0.000178713	chr9_119987209_G_C_b38;chr9_120002508_T_C_b38	5.18E-04	chr9_119680959_C_T_b38	0.372849	0
ENSG00000011454.16	Skin_Not_Sun_Exposed_Suprapubic	4768	4.86E-04	chr9_120903019_C_T_b38;chr9_120908402_CTCTTCA_C_b38;chr9_120915702_C_A_b38	1.49E-03	chr9_120951719_G_A_b38;chr9_120956736_C_A_b38;chr9_120961132_G_A_b38;chr9_120963246_G_A_b38;chr9_120967153_G_A_b38;chr9_120967684_T_C_b38;chr9_120968022_A_G_b38	0.830507	0
ENSG00000011454.16	Whole_Blood	4785	0.003617132	chr9_119798674_T_C_b38;chr9_119799195_G_A_b38;chr9_119805365_G_A_b38;chr9_119806278_T_G_b38;chr9_119806391_C_T_b38	0.001454307	chr9_120223884_T_C_b38;chr9_120229282_C_T_b38	0.51492	0
ENSG00000011465.16	Adipose_Subcutaneous	4876	0.000133152	chr12_90737214_C_T_b38	0.000638233	chr12_90737214_C_T_b38	NA	1
ENSG00000011465.16	Artery_Tibial	4899	0.000677575	chr12_91074619_T_C_b38	0.00036448	chr12_91074619_T_C_b38	NA	1
ENSG00000011465.16	Lung	4777	0.000864406	chr12_91273318_G_A_b38;chr12_91273534_G_C_b38;chr12_91276596_C_T_b38	0.000219424	chr12_91723484_A_G_b38	0.457036	0
ENSG00000011465.16	Muscle_Skeletal	4903	0.000499627	chr12_90809785_T_C_b38;chr12_90811907_G_C_b38;chr12_90812535_C_T_b38;chr12_90822526_A_T_b38	0.000496244	chr12_90809785_T_C_b38;chr12_90811907_G_C_b38;chr12_90812535_C_T_b38;chr12_90822526_A_T_b38	NA	1
ENSG00000011465.16	Nerve_Tibial	4897	0.001295605	chr12_90740542_G_T_b38;chr12_90741900_G_C_b38	0.000377649	chr12_90740542_G_T_b38;chr12_90741900_G_C_b38	NA	1
ENSG00000011465.16	Skin_Not_Sun_Exposed_Suprapubic	4834	6.75491E-05	chr12_91336468_C_G_b38;chr12_91345074_C_T_b38	0.000691671	chr12_90866124_G_A_b38	1	0
ENSG00000011465.16	Whole_Blood	4903	0.000472683	chr12_91152736_A_T_b38;chr12_91159712_A_G_b38;chr12_91170575_C_G_b38	0.000609275	chr12_91152736_A_T_b38;chr12_91159712_A_G_b38;chr12_91170575_C_G_b38	NA	1
ENSG00000011478.11	Adipose_Subcutaneous	5986	0.000211233	chr19_44390884_G_A_b38	0.000134392	chr19_44390884_G_A_b38	NA	1
ENSG00000011478.11	Artery_Tibial	5988	0.000322719	chr19_45243562_G_A_b38	0.000289139	chr19_45243562_G_A_b38	NA	1
ENSG00000011478.11	Lung	5924	5.87218E-05	chr19_44238125_A_G_b38	8.66626E-05	chr19_44238125_A_G_b38	NA	1
ENSG00000011478.11	Muscle_Skeletal	5996	0.000652282	chr19_45358583_C_G_b38	5.38811E-05	chr19_45629993_C_T_b38;chr19_45629998_G_A_b38	1	0
ENSG00000011478.11	Nerve_Tibial	5985	1.26E-05	chr19_44489082_C_T_b38	2.99853E-05	chr19_44489082_C_T_b38	NA	1
ENSG00000011478.11	Skin_Not_Sun_Exposed_Suprapubic	5951	1.33E-05	chr19_45654205_G_A_b38	2.28E-05	chr19_45360795_A_C_b38	0.516646	0
ENSG00000011478.11	Whole_Blood	5996	0.000236195	chr19_44306434_A_G_b38	0.000368834	chr19_44315328_A_G_b38;chr19_44322189_G_A_b38;chr19_44324189_C_G_b38	1	0
ENSG00000011485.14	Adipose_Subcutaneous	5959	0.000553543	chr19_44912921_G_T_b38	6.75E-05	chr19_46779724_A_T_b38;chr19_46780020_T_G_b38;chr19_46780449_G_A_b38;chr19_46781076_G_A_b38;chr19_46784707_C_T_b38	0.240949	0
ENSG00000011485.14	Artery_Tibial	5965	0.00021503	chr19_46517832_G_C_b38	0.000694063	chr19_46517832_G_C_b38	NA	1
ENSG00000011485.14	Lung	5893	3.82602E-05	chr19_46561094_G_A_b38;chr19_46562466_C_T_b38	0.000397779	chr19_46263732_A_G_b38	0.324468	0
ENSG00000011485.14	Muscle_Skeletal	5968	1.65E-04	chr19_46575021_T_C_b38;chr19_46577040_T_C_b38;chr19_46577537_A_C_b38;chr19_46580129_C_G_b38;chr19_46600217_A_C_b38	4.52E-04	chr19_46575021_T_C_b38;chr19_46577040_T_C_b38;chr19_46577537_A_C_b38;chr19_46580129_C_G_b38;chr19_46600217_A_C_b38	NA	1
ENSG00000011485.14	Nerve_Tibial	5956	0.000339783	chr19_44913484_C_T_b38	2.85805E-05	chr19_44913484_C_T_b38	NA	1
ENSG00000011485.14	Skin_Not_Sun_Exposed_Suprapubic	5917	0.000434899	chr19_46811580_GCT_G_b38	0.000247097	chr19_46773772_G_C_b38	0.00242683	0
ENSG00000011485.14	Whole_Blood	5968	1.20E-05	chr19_46317065_T_C_b38;chr19_46319039_C_T_b38;chr19_46319503_A_G_b38	1.06141E-05	chr19_46317065_T_C_b38;chr19_46319039_C_T_b38;chr19_46319503_A_G_b38	NA	1
ENSG00000011523.13	Adipose_Subcutaneous	5428	7.73E-04	chr2_64856850_C_T_b38;chr2_64857303_TA_T_b38	7.80E-04	chr2_65007789_T_C_b38	0.329425	0
ENSG00000011523.13	Artery_Tibial	5429	0.000175464	chr2_65611666_G_A_b38	6.41936E-05	chr2_65611666_G_A_b38	NA	1
ENSG00000011523.13	Lung	5380	1.61076E-05	chr2_64870980_T_G_b38	7.59813E-05	chr2_64870980_T_G_b38	NA	1
ENSG00000011523.13	Muscle_Skeletal	5429	0.000263284	chr2_64249202_T_C_b38	0.000150736	chr2_64249202_T_C_b38	NA	1
ENSG00000011523.13	Nerve_Tibial	5423	0.000105452	chr2_64223221_G_A_b38	0.000270131	chr2_64223221_G_A_b38	NA	1
ENSG00000011523.13	Skin_Not_Sun_Exposed_Suprapubic	5412	0.000117716	chr2_65773417_G_A_b38	0.000121203	chr2_64130681_C_T_b38	0.294134	0
ENSG00000011523.13	Whole_Blood	5429	5.33669E-06	chr2_65439540_T_C_b38	5.96179E-07	chr2_65439540_T_C_b38	NA	1
ENSG00000011566.14	Adipose_Subcutaneous	5969	0.000947339	chr2_39630306_C_G_b38;chr2_39632179_C_G_b38	0.000327687	chr2_39861851_A_G_b38	0.0737895	0
ENSG00000011566.14	Artery_Tibial	5965	0.001954266	chr2_38511364_C_T_b38	0.001970594	chr2_38511364_C_T_b38	NA	1
ENSG00000011566.14	Lung	5915	0.000561113	chr2_40149984_G_A_b38	0.000201429	chr2_40149984_G_A_b38	NA	1
ENSG00000011566.14	Muscle_Skeletal	5970	2.96E-04	chr2_39544091_C_T_b38	4.44E-04	chr2_39549393_A_G_b38	0.913437	0
ENSG00000011566.14	Nerve_Tibial	5949	3.92048E-05	chr2_38646823_G_C_b38	9.72124E-05	chr2_40164649_G_T_b38	0.363935	0
ENSG00000011566.14	Skin_Not_Sun_Exposed_Suprapubic	5896	0.002877109	chr2_40011137_CTCTTTT_C_b38	0.000699296	chr2_39587815_A_T_b38	0.583998	0
ENSG00000011566.14	Whole_Blood	5969	0.000463227	chr2_39662318_G_A_b38	0.000343177	chr2_39662318_G_A_b38	NA	1
ENSG00000011590.13	Adipose_Subcutaneous	5797	8.35E-04	chr19_34816170_T_C_b38	6.53E-04	chr19_34816170_T_C_b38	NA	1
ENSG00000011590.13	Artery_Tibial	5794	4.09539E-05	chr19_35691802_A_C_b38;chr19_35702777_A_G_b38;chr19_35707012_A_G_b38;chr19_35708118_C_T_b38	3.40364E-06	chr19_35691802_A_C_b38;chr19_35702777_A_G_b38;chr19_35707012_A_G_b38;chr19_35708118_C_T_b38	NA	1
ENSG00000011590.13	Lung	5749	1.34E-06	chr19_34563439_T_C_b38	4.98E-07	chr19_34563439_T_C_b38	NA	1
ENSG00000011590.13	Muscle_Skeletal	5798	0.000494998	chr19_36066971_G_A_b38	0.000196778	chr19_35936840_G_C_b38	0.557873	0
ENSG00000011590.13	Nerve_Tibial	5793	8.2621E-06	chr19_35634544_G_T_b38;chr19_35640976_C_T_b38	1.67808E-05	chr19_35634544_G_T_b38;chr19_35640976_C_T_b38	NA	1
ENSG00000011590.13	Skin_Not_Sun_Exposed_Suprapubic	5763	0.000118151	chr19_35803677_A_G_b38	0.000182879	chr19_35803677_A_G_b38	NA	1
ENSG00000011590.13	Whole_Blood	5793	3.14E-05	chr19_34518788_A_G_b38	0.00012861	chr19_34518788_A_G_b38	NA	1
ENSG00000011600.11	Adipose_Subcutaneous	5970	0.000539884	chr19_34575179_T_C_b38	0.000484016	chr19_34575179_T_C_b38	NA	1
ENSG00000011600.11	Artery_Tibial	5958	0.000292151	chr19_34558373_A_G_b38	0.000363273	chr19_34558373_A_G_b38	NA	1
ENSG00000011600.11	Lung	5921	0.00041778	chr19_35357027_G_A_b38	0.000361791	chr19_35357027_G_A_b38	NA	1
ENSG00000011600.11	Muscle_Skeletal	5971	0.000759105	chr19_36131683_A_G_b38	0.00051165	chr19_36295144_G_T_b38	0.390406	0
ENSG00000011600.11	Nerve_Tibial	5965	3.78636E-05	chr19_35099958_T_A_b38	1.94823E-05	chr19_35099958_T_A_b38	NA	1
ENSG00000011600.11	Skin_Not_Sun_Exposed_Suprapubic	5936	0.00044001	chr19_34498300_A_AC_b38	0.00131894	chr19_34498300_A_AC_b38	NA	1
ENSG00000011600.11	Whole_Blood	5966	0.001540124	chr19_34518788_A_G_b38	0.0010547	chr19_34518788_A_G_b38	NA	1
ENSG00000011638.10	Adipose_Subcutaneous	3739	0.000328928	chr16_21238712_G_A_b38	0.000174385	chr16_21238712_G_A_b38	NA	1
ENSG00000011638.10	Artery_Tibial	3743	1.64843E-05	chr16_21222666_T_A_b38	0.000261421	chr16_20191319_T_C_b38	0.34841	0
ENSG00000011638.10	Lung	3712	0.000415703	chr16_21080730_A_G_b38	5.62E-04	chr16_21515920_G_A_b38	0.561703	0
ENSG00000011638.10	Muscle_Skeletal	3744	0.000375529	chr16_21244527_G_GAATAAATTT_b38;chr16_21244528_C_G_b38	0.000365614	chr16_21244527_G_GAATAAATTT_b38;chr16_21244528_C_G_b38	NA	1
ENSG00000011638.10	Nerve_Tibial	3736	0.001030081	chr16_20546668_T_A_b38	0.002213479	chr16_20546668_T_A_b38	NA	1
ENSG00000011638.10	Skin_Not_Sun_Exposed_Suprapubic	3735	0.001258902	chr16_21699767_A_T_b38;chr16_21699775_C_T_b38	0.001707577	chr16_21699767_A_T_b38;chr16_21699775_C_T_b38	NA	1
ENSG00000011638.10	Whole_Blood	3744	4.56453E-05	chr16_21695032_TTC_T_b38	3.84148E-05	chr16_21695032_TTC_T_b38	NA	1
ENSG00000012048.20	Adipose_Subcutaneous	5470	0.000570505	chr17_45035454_CG_C_b38	0.000145285	chr17_45257527_TCA_T_b38	0.446564	0
ENSG00000012048.20	Artery_Tibial	5470	0.000563951	chr17_45707411_G_A_b38	0.00010764	chr17_45707411_G_A_b38	NA	1
ENSG00000012048.20	Lung	5399	1.42075E-05	chr17_46041876_TTTTGTG_T_b38	9.42954E-06	chr17_46041876_TTTTGTG_T_b38	NA	1
ENSG00000012048.20	Muscle_Skeletal	5470	9.32E-04	chr17_44262377_C_T_b38	0.000495318	chr17_44832047_TG_T_b38;chr17_44833885_C_CTAGA_b38	0.602752	0
ENSG00000012048.20	Nerve_Tibial	5463	1.73155E-05	chr17_45633467_C_T_b38	1.27181E-05	chr17_45633467_C_T_b38	NA	1
ENSG00000012048.20	Skin_Not_Sun_Exposed_Suprapubic	5435	0.000167266	chr17_44879430_T_C_b38	0.000116474	chr17_44879430_T_C_b38	NA	1
ENSG00000012048.20	Whole_Blood	5470	0.001341842	chr17_45882071_G_A_b38	0.000620404	chr17_45171080_T_C_b38	0.0767927	0
ENSG00000012061.15	Adipose_Subcutaneous	6052	0.000577489	chr19_45212422_T_C_b38;chr19_45212459_C_T_b38;chr19_45212718_A_G_b38	0.00040123	chr19_45212934_G_C_b38;chr19_45212939_A_G_b38	1	0
ENSG00000012061.15	Artery_Tibial	6054	0.000169886	chr19_44224020_A_G_b38	4.92E-04	chr19_44224020_A_G_b38	NA	1
ENSG00000012061.15	Lung	5947	9.30431E-05	chr19_45653979_G_A_b38	0.000130428	chr19_45653979_G_A_b38	NA	1
ENSG00000012061.15	Muscle_Skeletal	6062	0.000110315	chr19_44515770_C_A_b38	0.000206994	chr19_45273987_C_T_b38	1	0
ENSG00000012061.15	Nerve_Tibial	6052	0.000419218	chr19_45564960_C_T_b38	0.000280489	chr19_45564960_C_T_b38	NA	1
ENSG00000012061.15	Skin_Not_Sun_Exposed_Suprapubic	6014	0.000633798	chr19_45458883_C_T_b38	0.000464145	chr19_45423658_C_A_b38	1	0
ENSG00000012061.15	Whole_Blood	6062	0.002177732	chr19_44533936_TA_T_b38	0.000681228	chr19_44629066_A_G_b38	0.220932	0
ENSG00000012124.16	Adipose_Subcutaneous	5926	0.000550607	chr19_34510123_C_G_b38;chr19_34510445_A_G_b38;chr19_34510727_C_T_b38;chr19_34511054_T_C_b38;chr19_34511237_T_C_b38;chr19_34511391_G_A_b38;chr19_34511394_A_G_b38;chr19_34511467_TACAAAA_T_b38;chr19_34511570_G_T_b38	0.000633115	chr19_34510123_C_G_b38;chr19_34510445_A_G_b38;chr19_34510727_C_T_b38;chr19_34511054_T_C_b38;chr19_34511237_T_C_b38;chr19_34511391_G_A_b38;chr19_34511394_A_G_b38;chr19_34511467_TACAAAA_T_b38;chr19_34511570_G_T_b38	NA	1
ENSG00000012124.16	Artery_Tibial	5925	0.000429358	chr19_34248789_C_T_b38;chr19_34253203_G_C_b38;chr19_34397630_AACAGGCACTT_A_b38	0.001958334	chr19_35497092_C_T_b38	0.421408	0
ENSG00000012124.16	Lung	5887	0.000148784	chr19_35120090_A_G_b38	5.51418E-05	chr19_35113633_A_G_b38;chr19_35115035_T_C_b38	0.178045	0
ENSG00000012124.16	Muscle_Skeletal	5928	2.06442E-05	chr19_35284186_T_C_b38	0.00027297	chr19_35284186_T_C_b38	NA	1
ENSG00000012124.16	Nerve_Tibial	5922	0.00025185	chr19_33921019_T_C_b38;chr19_33926211_G_A_b38	0.000363657	chr19_33956940_G_A_b38	1	0
ENSG00000012124.16	Skin_Not_Sun_Exposed_Suprapubic	5893	0.000357294	chr19_34567211_C_T_b38	0.000472004	chr19_35162372_C_T_b38;chr19_35165082_CT_C_b38;chr19_35166431_A_G_b38;chr19_35166709_G_A_b38	0.495689	0
ENSG00000012124.16	Whole_Blood	5923	2.17458E-05	chr19_34053482_G_T_b38	2.149E-05	chr19_34053482_G_T_b38	NA	1
ENSG00000012171.19	Adipose_Subcutaneous	3064	0.000315499	chr3_50204485_C_T_b38	6.05E-04	chr3_50204485_C_T_b38	NA	1
ENSG00000012171.19	Artery_Tibial	3064	0.003650738	chr3_50026991_G_A_b38	0.015109331	chr3_49878073_A_T_b38;chr3_49878611_A_G_b38	0.921061	0
ENSG00000012171.19	Lung	3001	0.002458588	chr3_50532972_A_T_b38;chr3_50532990_G_T_b38;chr3_50540906_G_C_b38;chr3_50543420_A_G_b38	0.003290129	chr3_50484752_G_C_b38	0.0241477	0
ENSG00000012171.19	Muscle_Skeletal	3064	0.004188582	chr3_50306625_A_G_b38	0.007292566	chr3_50354037_T_C_b38	0.922032	0
ENSG00000012171.19	Nerve_Tibial	3064	0.014919895	chr3_51173665_C_G_b38	0.019977175	chr3_49874837_G_A_b38;chr3_49882864_C_T_b38;chr3_49889324_C_T_b38;chr3_49893847_C_T_b38;chr3_49899175_T_C_b38	0.15169	0
ENSG00000012171.19	Skin_Not_Sun_Exposed_Suprapubic	3062	0.000687252	chr3_50546628_C_G_b38	0.000940159	chr3_50546628_C_G_b38	NA	1
ENSG00000012171.19	Whole_Blood	3063	2.76E-02	chr3_51200781_C_T_b38	1.61E-02	chr3_50988977_C_T_b38	1	0
ENSG00000012223.12	Adipose_Subcutaneous	4904	0.002441507	chr3_46485204_T_C_b38	0.000402874	chr3_46443082_G_A_b38;chr3_46444738_G_A_b38;chr3_46445120_G_C_b38	0.503918	0
ENSG00000012223.12	Artery_Tibial	4908	0.000659195	chr3_46621882_C_T_b38	6.95E-04	chr3_46621882_C_T_b38	NA	1
ENSG00000012223.12	Lung	4860	0.001293052	chr3_46938624_G_A_b38	0.001046197	chr3_45628593_G_A_b38	1	0
ENSG00000012223.12	Muscle_Skeletal	4908	1.81E-03	chr3_46701259_A_T_b38	3.70E-03	chr3_46701259_A_T_b38	NA	1
ENSG00000012223.12	Nerve_Tibial	4895	0.001091879	chr3_46278707_C_T_b38	0.001236424	chr3_46258152_C_T_b38	1	0
ENSG00000012223.12	Skin_Not_Sun_Exposed_Suprapubic	4896	0.001041158	chr3_46375821_G_T_b38	0.003883081	chr3_46746605_G_A_b38	0.184744	0
ENSG00000012223.12	Whole_Blood	4908	0.007086711	chr3_46272053_A_G_b38;chr3_46274473_C_T_b38;chr3_46277925_A_T_b38	0.018112374	chr3_46307888_G_A_b38	1	0
ENSG00000012232.8	Adipose_Subcutaneous	5573	0.002156315	chr8_28757589_G_C_b38	0.001307346	chr8_28292899_A_AC_b38	0.18811	0
ENSG00000012232.8	Artery_Tibial	5572	0.001323036	chr8_28253149_G_A_b38	0.00072462	chr8_28253149_G_A_b38	NA	1
ENSG00000012232.8	Lung	5522	4.82E-05	chr8_28260745_T_C_b38;chr8_28260896_A_C_b38;chr8_28261743_C_T_b38	3.48E-04	chr8_28260745_T_C_b38;chr8_28260896_A_C_b38;chr8_28261743_C_T_b38	NA	1
ENSG00000012232.8	Muscle_Skeletal	5574	7.76527E-05	chr8_29469914_A_G_b38	0.00035187	chr8_29469914_A_G_b38	NA	1
ENSG00000012232.8	Nerve_Tibial	5574	0.000761838	chr8_28430543_G_A_b38	0.001926972	chr8_28430543_G_A_b38	NA	1
ENSG00000012232.8	Skin_Not_Sun_Exposed_Suprapubic	5329	0.003518243	chr8_27954890_T_C_b38	0.000116688	chr8_27951062_C_T_b38	0.741425	0
ENSG00000012232.8	Whole_Blood	5573	7.50521E-05	chr8_29106364_G_A_b38	8.55601E-05	chr8_29106364_G_A_b38	NA	1
ENSG00000012504.13	Lung	4908	1.45734E-05	chr12_100912743_G_T_b38;chr12_100918198_G_A_b38;chr12_100927945_G_A_b38;chr12_100928514_C_T_b38;chr12_100930795_G_A_b38;chr12_100941598_T_G_b38;chr12_100946320_G_A_b38	3.49178E-06	chr12_100912743_G_T_b38;chr12_100918198_G_A_b38;chr12_100927945_G_A_b38;chr12_100928514_C_T_b38;chr12_100930795_G_A_b38;chr12_100941598_T_G_b38;chr12_100946320_G_A_b38	NA	1
ENSG00000012504.13	Nerve_Tibial	4990	0.001679821	chr12_100526552_T_A_b38;chr12_100526555_T_C_b38	0.000754212	chr12_100986210_A_G_b38	0.104758	0
ENSG00000012660.13	Adipose_Subcutaneous	6022	0.002352257	chr6_53109840_A_G_b38	0.002562985	chr6_53398010_C_T_b38;chr6_53399687_G_A_b38;chr6_53400296_C_T_b38;chr6_53403069_T_C_b38;chr6_53409210_G_A_b38;chr6_53412412_G_A_b38	0.774386	0
ENSG00000012660.13	Artery_Tibial	6027	5.14E-04	chr6_53668467_A_G_b38	3.33E-04	chr6_53668467_A_G_b38	NA	1
ENSG00000012660.13	Lung	5943	0.000298248	chr6_53950495_C_T_b38	9.62616E-05	chr6_53950495_C_T_b38	NA	1
ENSG00000012660.13	Muscle_Skeletal	6028	0.004455825	chr6_53652430_A_C_b38;chr6_53656443_A_C_b38	0.002010664	chr6_52752505_G_T_b38;chr6_52760382_T_C_b38;chr6_52761156_T_C_b38	1	0
ENSG00000012660.13	Nerve_Tibial	5999	0.000254388	chr6_52687055_G_T_b38;chr6_52689470_A_G_b38	0.000196789	chr6_52687055_G_T_b38;chr6_52689470_A_G_b38	NA	1
ENSG00000012660.13	Skin_Not_Sun_Exposed_Suprapubic	5992	0.000681956	chr6_52668952_A_G_b38	0.000574637	chr6_53718984_A_T_b38;chr6_53719446_G_A_b38;chr6_53720692_T_C_b38;chr6_53721819_T_C_b38;chr6_53722952_GT_G_b38	0.481286	0
ENSG00000012660.13	Whole_Blood	6028	0.001425112	chr6_53491488_T_C_b38	0.001307689	chr6_53592494_T_A_b38	0.124276	0
ENSG00000012779.10	Adipose_Subcutaneous	6662	0.000282843	chr10_44422728_C_T_b38	6.31E-04	chr10_44422728_C_T_b38	NA	1
ENSG00000012779.10	Artery_Tibial	6662	0.002261819	chr10_44106571_C_T_b38	3.04E-03	chr10_45000107_C_T_b38	1	0
ENSG00000012779.10	Lung	6566	1.57749E-05	chr10_44685545_T_C_b38	2.65609E-05	chr10_44685545_T_C_b38	NA	1
ENSG00000012779.10	Muscle_Skeletal	6662	0.000120163	chr10_43951244_C_A_b38;chr10_43951560_A_C_b38;chr10_43952151_G_A_b38	0.000114235	chr10_43922572_C_T_b38	0.663575	0
ENSG00000012779.10	Nerve_Tibial	6649	0.000166534	chr10_44498225_G_C_b38	0.000923532	chr10_44837387_G_A_b38	1	0
ENSG00000012779.10	Skin_Not_Sun_Exposed_Suprapubic	6606	0.001129687	chr10_45238872_G_A_b38	3.54E-04	chr10_45238872_G_A_b38	NA	1
ENSG00000012779.10	Whole_Blood	6661	0.004414523	chr10_44415989_A_T_b38;chr10_44423416_T_C_b38;chr10_44432344_T_G_b38;chr10_44437874_T_C_b38	0.001243926	chr10_45310632_G_GA_b38;chr10_45314367_G_C_b38;chr10_45316497_T_C_b38;chr10_45316576_T_C_b38;chr10_45317490_T_G_b38;chr10_45318021_C_A_b38;chr10_45318721_A_T_b38;chr10_45321059_C_T_b38	0.599052	0
ENSG00000012822.15	Adipose_Subcutaneous	5787	2.84632E-05	chr12_53750490_T_C_b38	3.15116E-06	chr12_53750490_T_C_b38	NA	1
ENSG00000012822.15	Artery_Tibial	5787	5.49629E-05	chr12_53009489_C_T_b38;chr12_53027354_G_A_b38;chr12_53030370_T_TA_b38;chr12_53042112_T_C_b38;chr12_53043021_A_G_b38	4.02604E-05	chr12_53009489_C_T_b38;chr12_53027354_G_A_b38;chr12_53030370_T_TA_b38;chr12_53042112_T_C_b38;chr12_53043021_A_G_b38	NA	1
ENSG00000012822.15	Lung	5746	0.002588774	chr12_54097440_A_G_b38;chr12_54099480_C_T_b38	0.007693293	chr12_54130117_C_G_b38	1	0
ENSG00000012822.15	Muscle_Skeletal	5787	0.000125251	chr12_52560110_G_T_b38;chr12_52561060_G_A_b38	4.76E-04	chr12_52560110_G_T_b38;chr12_52561060_G_A_b38	NA	1
ENSG00000012822.15	Nerve_Tibial	5784	0.000744207	chr12_52556784_C_A_b38	0.000144067	chr12_52556784_C_A_b38	NA	1
ENSG00000012822.15	Skin_Not_Sun_Exposed_Suprapubic	5770	5.61E-05	chr12_53220726_A_G_b38	5.16175E-05	chr12_54293448_A_C_b38;chr12_54293705_T_C_b38	1	0
ENSG00000012822.15	Whole_Blood	5787	0.003985261	chr12_53933733_G_A_b38	0.002053601	chr12_53907001_A_G_b38	0.467565	0
ENSG00000012963.14	Adipose_Subcutaneous	6330	7.47216E-05	chr14_92319905_C_T_b38;chr14_92331543_A_G_b38;chr14_92333817_G_T_b38	2.58498E-05	chr14_92319905_C_T_b38;chr14_92331543_A_G_b38;chr14_92333817_G_T_b38	NA	1
ENSG00000012963.14	Artery_Tibial	6331	2.54E-04	chr14_91885770_C_T_b38	7.88E-04	chr14_93107345_T_C_b38	0.196345	0
ENSG00000012963.14	Lung	6293	0.000535751	chr14_92672465_C_T_b38	0.001050074	chr14_92672465_C_T_b38	NA	1
ENSG00000012963.14	Muscle_Skeletal	6333	0.000272088	chr14_92453490_G_A_b38	0.000146822	chr14_92453490_G_A_b38	NA	1
ENSG00000012963.14	Nerve_Tibial	6327	0.001107844	chr14_92879391_T_C_b38	0.000169545	chr14_92597724_C_T_b38	0.0752841	0
ENSG00000012963.14	Skin_Not_Sun_Exposed_Suprapubic	6291	2.52585E-05	chr14_93242413_A_C_b38	6.21092E-05	chr14_91992725_T_C_b38	0.00575478	0
ENSG00000012963.14	Whole_Blood	6333	1.89E-04	chr14_92239521_C_CT_b38;chr14_92239524_G_T_b38;chr14_92239575_A_G_b38;chr14_92239679_C_G_b38;chr14_92239688_T_C_b38	2.39E-04	chr14_92257242_GA_G_b38	0.443208	0
ENSG00000012983.11	Adipose_Subcutaneous	5449	4.64E-05	chr14_50911872_CT_C_b38;chr14_50914568_T_C_b38;chr14_50915687_T_C_b38	9.4391E-06	chr14_50910162_T_C_b38	1	0
ENSG00000012983.11	Artery_Tibial	5446	0.001042871	chr14_50898630_C_T_b38;chr14_50899013_C_T_b38;chr14_50899031_A_G_b38;chr14_50899140_C_T_b38	0.00063781	chr14_50922251_A_G_b38	0.625892	0
ENSG00000012983.11	Lung	5342	6.80E-04	chr14_49532284_A_G_b38	0.00134385	chr14_49987787_T_C_b38	0.21597	0
ENSG00000012983.11	Muscle_Skeletal	5449	5.53264E-05	chr14_49976562_A_T_b38	0.000333163	chr14_49977466_C_T_b38	1	0
ENSG00000012983.11	Nerve_Tibial	5435	0.000609878	chr14_49846490_G_C_b38	0.000492884	chr14_50757940_T_A_b38	0.0464583	0
ENSG00000012983.11	Skin_Not_Sun_Exposed_Suprapubic	5437	6.30784E-05	chr14_50041519_A_G_b38	0.000309029	chr14_50041519_A_G_b38	NA	1
ENSG00000012983.11	Whole_Blood	5449	1.84E-03	chr14_51026111_C_G_b38	1.06E-03	chr14_50049103_A_C_b38	0.378133	0
ENSG00000013016.15	Adipose_Subcutaneous	5433	6.31413E-05	chr2_31104501_C_T_b38;chr2_31108237_G_A_b38	9.53418E-05	chr2_31104501_C_T_b38;chr2_31108237_G_A_b38	NA	1
ENSG00000013016.15	Artery_Tibial	5433	0.000922763	chr2_30898251_C_G_b38	0.000676052	chr2_31028168_G_C_b38;chr2_31028533_A_G_b38;chr2_31029795_G_A_b38;chr2_31030538_A_C_b38	0.229864	0
ENSG00000013016.15	Lung	5414	0.001165716	chr2_31255477_T_G_b38	0.00062768	chr2_31124771_C_A_b38	0.234601	0
ENSG00000013016.15	Muscle_Skeletal	5434	6.28044E-06	chr2_30973262_T_A_b38;chr2_30978727_T_C_b38	4.1812E-05	chr2_30973262_T_A_b38;chr2_30978727_T_C_b38	NA	1
ENSG00000013016.15	Nerve_Tibial	5424	0.001408872	chr2_30266545_C_T_b38	0.000713197	chr2_31345063_G_A_b38	1	0
ENSG00000013016.15	Skin_Not_Sun_Exposed_Suprapubic	5385	0.000572228	chr2_30857780_C_T_b38	0.000238396	chr2_30857780_C_T_b38	NA	1
ENSG00000013016.15	Whole_Blood	5434	0.001613366	chr2_31216988_C_A_b38	0.002912046	chr2_30040752_A_G_b38	0.470602	0
ENSG00000013275.7	Adipose_Subcutaneous	5784	4.37553E-05	chr19_39758520_A_G_b38	7.98463E-05	chr19_39758520_A_G_b38	NA	1
ENSG00000013275.7	Artery_Tibial	5800	7.22E-05	chr19_39135316_T_C_b38	0.000259279	chr19_39135316_T_C_b38	NA	1
ENSG00000013275.7	Lung	5706	3.56521E-05	chr19_38744239_T_C_b38;chr19_38744899_T_A_b38	0.000206249	chr19_38744239_T_C_b38;chr19_38744899_T_A_b38	NA	1
ENSG00000013275.7	Muscle_Skeletal	5801	1.17766E-05	chr19_38519991_T_A_b38;chr19_38532083_A_G_b38;chr19_38532156_C_G_b38	8.18127E-06	chr19_38519991_T_A_b38;chr19_38532083_A_G_b38;chr19_38532156_C_G_b38	NA	1
ENSG00000013275.7	Nerve_Tibial	5795	0.000723474	chr19_40034905_G_A_b38	0.000850863	chr19_39053594_G_T_b38	0.739452	0
ENSG00000013275.7	Skin_Not_Sun_Exposed_Suprapubic	5764	0.000695944	chr19_39418345_A_G_b38	1.98E-03	chr19_39626025_T_A_b38	0.325006	0
ENSG00000013275.7	Whole_Blood	5799	0.000306014	chr19_38487603_C_T_b38	0.000425	chr19_38487603_C_T_b38	NA	1
ENSG00000013288.8	Adipose_Subcutaneous	9082	1.44E-04	chr4_6421825_T_C_b38	1.18E-04	chr4_6539599_G_A_b38;chr4_6539601_T_TA_b38	0.411148	0
ENSG00000013288.8	Artery_Tibial	9087	1.41E-06	chr4_6003379_T_C_b38	2.44535E-07	chr4_6003379_T_C_b38	NA	1
ENSG00000013288.8	Lung	8980	0.000128045	chr4_6579834_A_G_b38	2.70E-04	chr4_5991406_T_C_b38	0.0695104	0
ENSG00000013288.8	Muscle_Skeletal	9087	0.00053468	chr4_6084448_A_T_b38;chr4_6086829_G_A_b38	0.000154147	chr4_6084448_A_T_b38;chr4_6086829_G_A_b38	NA	1
ENSG00000013288.8	Nerve_Tibial	9076	0.000722642	chr4_7201605_C_T_b38	0.001967409	chr4_7201605_C_T_b38	NA	1
ENSG00000013288.8	Skin_Not_Sun_Exposed_Suprapubic	9032	0.000996638	chr4_5778107_C_G_b38	1.54E-04	chr4_6526080_C_T_b38	0.331044	0
ENSG00000013288.8	Whole_Blood	9088	9.80E-05	chr4_6154272_T_C_b38	5.22E-05	chr4_6579717_T_C_b38	1	0
ENSG00000013293.5	Nerve_Tibial	5447	0.000201591	chr3_170481723_G_C_b38	0.000170215	chr3_170476213_T_A_b38	0.965904	0
ENSG00000013297.10	Adipose_Subcutaneous	5236	1.73E-05	chr3_171150065_T_TA_b38	4.37E-05	chr3_171150065_T_TA_b38	NA	1
ENSG00000013297.10	Artery_Tibial	5240	0.000395361	chr3_171007094_T_C_b38	0.000153568	chr3_171383763_G_A_b38	0.343349	0
ENSG00000013297.10	Lung	5154	4.40746E-05	chr3_171120635_T_C_b38	6.70156E-05	chr3_171120635_T_C_b38	NA	1
ENSG00000013297.10	Muscle_Skeletal	5241	1.55E-05	chr3_171176790_A_G_b38;chr3_171183128_T_C_b38;chr3_171183452_G_A_b38	2.68E-05	chr3_171176790_A_G_b38;chr3_171183128_T_C_b38;chr3_171183452_G_A_b38	NA	1
ENSG00000013297.10	Nerve_Tibial	5236	5.97E-04	chr3_170011564_A_C_b38	0.000242834	chr3_170011564_A_C_b38	NA	1
ENSG00000013297.10	Skin_Not_Sun_Exposed_Suprapubic	5180	0.000125315	chr3_170740970_C_T_b38	0.000252327	chr3_170740970_C_T_b38	NA	1
ENSG00000013297.10	Whole_Blood	5240	0.00063051	chr3_170529176_G_A_b38	0.001083969	chr3_170529176_G_A_b38	NA	1
ENSG00000013306.15	Adipose_Subcutaneous	5506	0.000156852	chr17_47001968_G_A_b38	0.000136027	chr17_46288613_TA_T_b38	0.138054	0
ENSG00000013306.15	Artery_Tibial	5506	7.97423E-05	chr17_46918579_TAGAG_T_b38	0.000130527	chr17_45991126_A_G_b38	1	0
ENSG00000013306.15	Lung	5441	0.003631192	chr17_46761319_G_GT_b38	0.003259753	chr17_46761319_G_GT_b38	NA	1
ENSG00000013306.15	Muscle_Skeletal	5506	1.94039E-05	chr17_45504353_G_A_b38	2.67E-05	chr17_45504353_G_A_b38	NA	1
ENSG00000013306.15	Nerve_Tibial	5499	8.43622E-05	chr17_45963155_C_A_b38	3.54793E-05	chr17_45963155_C_A_b38	NA	1
[truncated: 158,533 more rows]
