# Supplementary material for: Impact of admixture and ancestry on eQTL analysis and GWAS colocalization in GTEx
Source: Genome Biol. 2020 Sep 11;21:233. doi: 10.1186/s13059-020-02113-0 (PMC7488497; doi:10.1186/s13059-020-02113-0)
Supplement: Supplementary file 6 — Additional file 6: Table S5. Characteristics of GWAS used in colocalization analyses. [file 13059_2020_2113_MOESM6_ESM.txt]

# Deflation: '1' if imputed data shows deflation, '0' if not. Only applicable to 114 GWAS imputed by the GTEx GWAS Subgroup
# Tag: Tag for the dataset
# PUBMED_Paper_Link: Link for the publication presenting the dataset
# Portal: Source website
# Consortium: Consortium name, if available
# Phenotype: Phenotype description
# Sample_Size: Sample size
# Population: Population ancestry of the subjects in the dataset, if available
# Date: Date downloaded
# Binary: Is the trait binary, i.e. case/control? '1' if binary, '0' if not
# Cases: Number of cases, if binary trait
# Category: Category of the trait
Deflation	Tag	PUBMED_Paper_Link	Portal	Consortium	Phenotype	Sample_Size	Population	Date	Binary	Cases	Category
1	ADIPOGen_Adiponectin	http://www.ncbi.nlm.nih.gov/pubmed/22479202	http://www.mcgill.ca/genepi/adipogen-consortium	ADIPOGen	Adiponectin	29304	EUR(N=29347);AMR(N=4232);ASN(N=1776)	NA	0	NA	Cardiometabolic
0	Astle_et_al_2016_Eosinophil_counts	https://www.ncbi.nlm.nih.gov/pubmed/27863252	http://www.ebi.ac.uk/gwas/downloads/summary-statistics	Astle_et_al_2016	Eosinophil counts	173480	EUR	NA	0	NA	Blood
0	Astle_et_al_2016_Granulocyte_count	https://www.ncbi.nlm.nih.gov/pubmed/27863252	http://www.ebi.ac.uk/gwas/downloads/summary-statistics	Astle_et_al_2016	Granulocyte count	173480	EUR	NA	0	NA	Blood
0	Astle_et_al_2016_High_light_scatter_reticulocyte_count	https://www.ncbi.nlm.nih.gov/pubmed/27863252	http://www.ebi.ac.uk/gwas/downloads/summary-statistics	Astle_et_al_2016	High light scatter reticulocyte count	173480	EUR	NA	0	NA	Blood
0	Astle_et_al_2016_Lymphocyte_counts	https://www.ncbi.nlm.nih.gov/pubmed/27863252	http://www.ebi.ac.uk/gwas/downloads/summary-statistics	Astle_et_al_2016	Lymphocyte counts	173480	EUR	NA	0	NA	Blood
0	Astle_et_al_2016_Monocyte_count	https://www.ncbi.nlm.nih.gov/pubmed/27863252	http://www.ebi.ac.uk/gwas/downloads/summary-statistics	Astle_et_al_2016	Monocyte count	173480	EUR	NA	0	NA	Blood
0	Astle_et_al_2016_Myeloid_white_cell_count	https://www.ncbi.nlm.nih.gov/pubmed/27863252	http://www.ebi.ac.uk/gwas/downloads/summary-statistics	Astle_et_al_2016	Myeloid white cell count	173480	EUR	NA	0	NA	Blood
0	Astle_et_al_2016_Neutrophil_count	https://www.ncbi.nlm.nih.gov/pubmed/27863252	http://www.ebi.ac.uk/gwas/downloads/summary-statistics	Astle_et_al_2016	Neutrophil count	173480	EUR	NA	0	NA	Blood
0	Astle_et_al_2016_Platelet_count	https://www.ncbi.nlm.nih.gov/pubmed/27863252	http://www.ebi.ac.uk/gwas/downloads/summary-statistics	Astle_et_al_2016	Platelet count	173480	EUR	NA	0	NA	Blood
0	Astle_et_al_2016_Red_blood_cell_count	https://www.ncbi.nlm.nih.gov/pubmed/27863252	http://www.ebi.ac.uk/gwas/downloads/summary-statistics	Astle_et_al_2016	Red blood cell count	173480	EUR	NA	0	NA	Blood
0	Astle_et_al_2016_Reticulocyte_count	https://www.ncbi.nlm.nih.gov/pubmed/27863252	http://www.ebi.ac.uk/gwas/downloads/summary-statistics	Astle_et_al_2016	Reticulocyte count	173480	EUR	NA	0	NA	Blood
0	Astle_et_al_2016_Sum_basophil_neutrophil_counts	https://www.ncbi.nlm.nih.gov/pubmed/27863252	http://www.ebi.ac.uk/gwas/downloads/summary-statistics	Astle_et_al_2016	Sum basophil neutrophil counts	173480	EUR	NA	0	NA	Blood
0	Astle_et_al_2016_Sum_eosinophil_basophil_counts	https://www.ncbi.nlm.nih.gov/pubmed/27863252	http://www.ebi.ac.uk/gwas/downloads/summary-statistics	Astle_et_al_2016	Sum eosinophil basophil counts	173480	EUR	NA	0	NA	Blood
0	Astle_et_al_2016_Sum_neutrophil_eosinophil_counts	https://www.ncbi.nlm.nih.gov/pubmed/27863252	http://www.ebi.ac.uk/gwas/downloads/summary-statistics	Astle_et_al_2016	Sum neutrophil eosinophil counts	173480	EUR	NA	0	NA	Blood
0	Astle_et_al_2016_White_blood_cell_count	https://www.ncbi.nlm.nih.gov/pubmed/27863252	http://www.ebi.ac.uk/gwas/downloads/summary-statistics	Astle_et_al_2016	White blood cell count	173480	EUR	NA	0	NA	Blood
0	BCAC_ER_negative_BreastCancer_EUR	https://www.ncbi.nlm.nih.gov/pubmed/25890600	http://bcac.ccge.medschl.cam.ac.uk/	BCAC	Estrogen-receptor-negative breast cancer in Europeans, imputed genotype	120000	EUR	NA	1	31000	Cancer
0	BCAC_ER_positive_BreastCancer_EUR	https://www.ncbi.nlm.nih.gov/pubmed/25890600	http://bcac.ccge.medschl.cam.ac.uk/	BCAC	Estrogen-receptor-positive breast cancer in Europeans, imputed genotype	120000	EUR	NA	1	12000	Cancer
0	BCAC_Overall_BreastCancer_EUR	https://www.ncbi.nlm.nih.gov/pubmed/25890600	http://bcac.ccge.medschl.cam.ac.uk/	BCAC	Overall breast cancer in Europeans, imputed genotype	120000	EUR	NA	1	62000	Cancer
0	CARDIoGRAM_C4D_CAD_ADDITIVE	http://www.ncbi.nlm.nih.gov/pubmed/26343387	http://www.cardiogramplusc4d.org/downloads/	CARDIoGRAM_C4D	Coronary Artery Disease (additive model)	184305	EUR(77%):SAS(13%):EAS(6%):AFR:AMR	42283	1	60801	Cardiometabolic
1	CKDGen_Chronic_Kidney_Disease	http://www.ncbi.nlm.nih.gov/pubmed/24029420	https://fox.nhlbi.nih.gov/CKDGen/	CKDGen	Chronic Kidney Disease	118137	EUR	NA	0	NA	Immune
0	CNCR_Insomnia_all	https://www.ncbi.nlm.nih.gov/pubmed/28604731	https://ctg.cncr.nl/	CNCR-CTG	Insomnia in both sexes	113006	NA	42898	1	32384	Psychiatric-neurologic
1	DIAGRAM_T2D_TRANS_ETHNIC	http://www.ncbi.nlm.nih.gov/pubmed/22885922	http://diagram-consortium.org/downloads.html	DIAGRAM	Type 2 Diabetes	149461	EUR:EAS:SAS	41928	1	34840	Cardiometabolic
0	EAGLE_Eczema	http://www.ncbi.nlm.nih.gov/pubmed/26482879	https://data.bris.ac.uk/data/dataset/28uchsdpmub118uex26ylacqm	EAGLE	Eczema	116863	EUR	NA	1	21399	Allergy
1	EGG_BL	http://www.ncbi.nlm.nih.gov/pubmed/25281659	http://egg-consortium.org/	EGG	Birth Length	22166	EUR	41922	0	NA	Anthropometric
1	EGG_BMI_HapMapImputed	http://www.ncbi.nlm.nih.gov/pubmed/26604143	http://egg-consortium.org/	EGG	Body Mass Index Standard Deviation Score	30111	EUR	42377	0	NA	Anthropometric
0	EGG_BW3_EUR	https://www.ncbi.nlm.nih.gov/pubmed/27680694	http://egg-consortium.org/	EGG	Birth Weight	67786	EUR	42704	0	NA	Anthropometric
1	EGG_Pubertal_growth_10F	http://www.ncbi.nlm.nih.gov/pubmed/23449627	http://egg-consortium.org/	EGG	Height Standard Deviation Score (Females, 10 years old)	6974	EUR	42059	0	NA	Anthropometric
1	EGG_Pubertal_growth_12M	http://www.ncbi.nlm.nih.gov/pubmed/23449627	http://egg-consortium.org/	EGG	Height Standard Deviation Score (Males, 12 years old)	6985	EUR	42059	0	NA	Anthropometric
0	ENIGMA_Intracraneal_Volume	https://www.ncbi.nlm.nih.gov/pubmed/25607358	http://enigma.usc.edu/	ENIGMA	Intracraneal Volume	11373	EUR	NA	0	NA	Anthropometric
1	GABRIEL_Asthma	http://www.ncbi.nlm.nih.gov/pubmed/17611496	http://www.cng.fr/gabriel/results.html	Gabriel	Asthma	26475	EUR	NA	1	10365	Allergy
0	GEFOS_Forearm	http://www.ncbi.nlm.nih.gov/pubmed/26367794	http://www.gefos.org/?q=content/data-release-2015	GEFOS	Bone Mineral Density (Forearm)	49988	EUR	42299	0	NA	Anthropometric
1	GIANT_2015_BMI_EUR	http://www.ncbi.nlm.nih.gov/pubmed/25673413	http://www.broadinstitute.org/collaboration/giant/index.php/GIANT_consortium_data_files	GIANT	Body Mass Index	322154	EUR	42071	0	NA	Anthropometric
1	GIANT_2017_BMI_Active_EUR	NA	http://portals.broadinstitute.org/collaboration/giant	GIANT	BMI for individuals defined as active, only European cohorts	109433	EUR	NA	0	NA	Anthropometric
0	GIANT_HEIGHT	http://www.ncbi.nlm.nih.gov/pubmed/25282103	http://www.broadinstitute.org/collaboration/giant/index.php/GIANT_consortium_data_files	GIANT	Height	253288	EUR	41918	0	NA	Anthropometric
1	GIANT_HIP_Combined_EUR	http://www.ncbi.nlm.nih.gov/pubmed/25673412	http://www.broadinstitute.org/collaboration/giant/index.php/GIANT_consortium_data_files	GIANT	Hip Circumference	142762	EUR	42047	0	NA	Anthropometric
1	GIANT_WC_Combined_EUR	http://www.ncbi.nlm.nih.gov/pubmed/25673412	http://www.broadinstitute.org/collaboration/giant/index.php/GIANT_consortium_data_files	GIANT	Waist Circumference	232101	EUR	42047	0	NA	Anthropometric
1	GIANT_WHR_Combined_EUR	http://www.ncbi.nlm.nih.gov/pubmed/25673412	http://www.broadinstitute.org/collaboration/giant/index.php/GIANT_consortium_data_files	GIANT	Waist-to-Hip Ratio	212248	EUR	42047	0	NA	Anthropometric
1	GLGC_Mc_HDL	http://www.ncbi.nlm.nih.gov/pubmed/24097068	http://csg.sph.umich.edu//abecasis/public/lipids2013/	GLGC	High-density Lipoprotein Cholesterol	94297	EUR	41604	0	NA	Cardiometabolic
1	GLGC_Mc_LDL	http://www.ncbi.nlm.nih.gov/pubmed/24097068	http://csg.sph.umich.edu//abecasis/public/lipids2013/	GLGC	Low-density Lipoprotein Cholesterol	89875	EUR	41604	0	NA	Cardiometabolic
1	GLGC_Mc_TG	http://www.ncbi.nlm.nih.gov/pubmed/24097068	http://csg.sph.umich.edu//abecasis/public/lipids2013/	GLGC	Triglycerids	90999	EUR	41604	0	NA	Cardiometabolic
1	GPC-NEO-NEUROTICISM	http://www.ncbi.nlm.nih.gov/pubmed/21173776	http://www.tweelingenregister.org/GPC/	GPC	Five Factor Model Neuroticism	17375	EUR	40909	0	NA	Psychiatric-neurologic
2	HRGene_HeartRate	https://www.ncbi.nlm.nih.gov/pubmed/23583979	https://walker05.u.hpc.mssm.edu/	HRGene	Heart rate	89337	EUR	NA	0	NA	Cardiometabolic
0	IBD.EUR.Crohns_Disease	http://www.ncbi.nlm.nih.gov/pubmed/26192919	http://www.ibdgenetics.org/	IBD	Crohn's Disease	20883	EUR	42235	1	5956	Immune
0	IBD.EUR.Inflammatory_Bowel_Disease	http://www.ncbi.nlm.nih.gov/pubmed/26192919	http://www.ibdgenetics.org/	IBD	Inflammatory Bowel Disease	34652	EUR	42235	1	12882	Immune
0	IBD.EUR.Ulcerative_Colitis	http://www.ncbi.nlm.nih.gov/pubmed/26192919	http://www.ibdgenetics.org/	IBD	Ulcerative Colitis	27432	EUR	42235	1	6968	Immune
1	ICBP_DiastolicPressure	https://www.ncbi.nlm.nih.gov/pubmed/21909115	http://www.georgehretlab.org/icbp_088023401234-9812599.html	ICBP	Diastolic Blood Pressure	203056	EUR	40797	0	NA	Cardiometabolic
1	ICBP_SystolicPressure	https://www.ncbi.nlm.nih.gov/pubmed/21909115	http://www.georgehretlab.org/icbp_088023401234-9812599.html	ICBP	Systolic Blood Pressure	203056	EUR	40797	0	NA	Cardiometabolic
0	IGAP_Alzheimer	http://www.ncbi.nlm.nih.gov/pubmed/24162737	http://web.pasteur-lille.fr/en/recherche/u744/igap/igap_download.php	IGAP	Alzheimer	54612	EUR	41821	1	17008	Psychiatric-neurologic
2	ILAE_Genetic_generalised_epilepsy	http://thelancet.com/journals/laneur/article/PIIS1474-4422(14)70171-1/fulltext	http://www.epigad.org/gwas_ilae2014/	ILAE	Genetic Generalised Epilepsy	28763	EUR:AMR:EAS	41856	1	2606	Psychiatric-neurologic
1	IMMUNOBASE_Celiac_disease_hg19	http://www.ncbi.nlm.nih.gov/pubmed/20190752	https://www.immunobase.org/downloads/protected_data/GWAS_Data/	IMMUNOBASE	Celiac Disease	15283	EUR	NA	1	4533	Cardiometabolic
1	IMMUNOBASE_Multiple_sclerosis_hg19	http://www.ncbi.nlm.nih.gov/pubmed/21833088	https://www.immunobase.org/downloads/protected_data/GWAS_Data/	IMMUNOBASE	Multiple Sclerosis	27098	EUR	NA	1	9722	Cardiometabolic
0	IMMUNOBASE_Systemic_lupus_erythematosus_hg19	http://www.ncbi.nlm.nih.gov/pubmed/26502338	https://www.immunobase.org/downloads/protected_data/GWAS_Data/	IMMUNOBASE	Systemic Lupus Erythematosus	23210	EUR	NA	1	7219	Immune
1	ISGC_Malik_2016_METASTROKE_all_strokes	https://www.ncbi.nlm.nih.gov/pmc/articles/PMC4818561/	http://cerebrovascularportal.org	ISGC	All strokes	29633	EUR:SAS	NA	1	10307	Cardiometabolic
0	Jones_et_al_2016_Chronotype	https://www.ncbi.nlm.nih.gov/pubmed/27494321	http://www.t2diabetesgenes.org/data/	Jones_et_al_2016	Chronotype	128266	EUR	42587	0	NA	Psychiatric-neurologic
0	Jones_et_al_2016_SleepDuration	https://www.ncbi.nlm.nih.gov/pubmed/27494321	http://www.t2diabetesgenes.org/data/	Jones_et_al_2016	Sleep Duration	128266	EUR	42587	0	NA	Psychiatric-neurologic
0	MAGIC_FastingGlucose	http://www.ncbi.nlm.nih.gov/pubmed/20081858	http://www.magicinvestigators.org/downloads/	MAGIC	Fasting Glucose	46186	EUR	40763	0	NA	Cardiometabolic
0	MAGIC_ln_FastingInsulin	http://www.ncbi.nlm.nih.gov/pubmed/20081858	http://www.magicinvestigators.org/downloads/	MAGIC	Fasting Insulin	38238	EUR	40763	0	NA	Cardiometabolic
0	MAGNETIC_CH2.DB.ratio	http://www.ncbi.nlm.nih.gov/pubmed/27005778	http://www.computationalmedicine.fi/data#NMR_GWAS	MAGNETIC	Average number of methylene groups per a double bond (CH2 groups to double bonds ratio in circulating fatty acids)	24154	EUR	NA	0	NA	Cardiometabolic
0	MAGNETIC_HDL.C	http://www.ncbi.nlm.nih.gov/pubmed/27005778	http://www.computationalmedicine.fi/data#NMR_GWAS	MAGNETIC	Total cholesterol in HDL	19270	EUR	NA	0	NA	Cardiometabolic
0	MAGNETIC_IDL.TG	http://www.ncbi.nlm.nih.gov/pubmed/27005778	http://www.computationalmedicine.fi/data#NMR_GWAS	MAGNETIC	Triglycerides in IDL	21559	EUR	NA	0	NA	Cardiometabolic
0	MAGNETIC_LDL.C	http://www.ncbi.nlm.nih.gov/pubmed/27005778	http://www.computationalmedicine.fi/data#NMR_GWAS	MAGNETIC	Total cholesterol in LDL	13527	EUR	NA	0	NA	Cardiometabolic
0	PGC_ADHD_EUR_2017	NA	https://www.med.unc.edu/	PGC	Attention deficit hyperactivity disorder - EUR	53293	EUR	NA	1	19099	Psychiatric-neurologic
2	PGC_ASD_2017_CEU	https://molecularautism.biomedcentral.com/articles/10.1186/s13229-017-0137-9	https://www.med.unc.edu/	PGC	Autism spectrum disorder - CEU	15954	EUR	NA	1	7387	Psychiatric-neurologic
0	pgc.scz2	http://www.ncbi.nlm.nih.gov/pubmed/25056061	https://www.med.unc.edu/pgc/downloads	PGC	Schizophrenia	150064	EUR:EAS	42228	1	36989	Psychiatric-neurologic
0	RA_OKADA_TRANS_ETHNIC	http://www.ncbi.nlm.nih.gov/pubmed/24390342	http://plaza.umin.ac.jp/yokada/datasource/software.htm	RA_OKADA	Rheumatoid Arthritis	80799	EUR:EAS	41586	1	19234	Immune
0	SSGAC_Depressive_Symptoms	http://www.ncbi.nlm.nih.gov/pubmed/27089181	https://www.thessgac.org	SSGAC	Depressive Symptoms	180866	EUR	NA	0	NA	Psychiatric-neurologic
0	SSGAC_Education_Years_Pooled	http://www.ncbi.nlm.nih.gov/pubmed/27225129	https://www.thessgac.org	SSGAC	Education years (Discovery and replication cohorts, genders pooled)	293723	EUR	NA	0	NA	Psychiatric-neurologic
1	tag.evrsmk.tbl	http://www.ncbi.nlm.nih.gov/pubmed/20418890	https://www.med.unc.edu/pgc/results-and-downloads	TAG	Tobacco Ever Smoker vs Never Smoker	127669	EUR	41725	1	41969	Psychiatric-neurologic
2	TAGC_Asthma_EUR	https://www.ncbi.nlm.nih.gov/pubmed/29273806	https://www.ebi.ac.uk/gwas/downloads	TAGC	Asthma	74053	EUR	43091	1	19954	Allergy
0	UKB_1160_Sleep_duration	http://biobank.ctsu.ox.ac.uk/showcase/field.cgi?id=41202	http://biobank.ctsu.ox.ac.uk/	UK Biobank	Sleep duration	335410	NA	NA	0	NA	Psychiatric-neurologic
0	UKB_1180_Morning_or_evening_person_chronotype	http://biobank.ctsu.ox.ac.uk/showcase/field.cgi?id=41202	http://biobank.ctsu.ox.ac.uk/	UK Biobank	Morning/evening person (chronotype)	301143	NA	NA	0	NA	Psychiatric-neurologic
0	UKB_1200_Sleeplessness_or_insomnia	http://biobank.ctsu.ox.ac.uk/showcase/field.cgi?id=41202	http://biobank.ctsu.ox.ac.uk/	UK Biobank	Sleeplessness / insomnia	336965	NA	NA	0	NA	Psychiatric-neurologic
0	UKB_1807_Fathers_age_at_death	http://biobank.ctsu.ox.ac.uk/showcase/field.cgi?id=41202	http://biobank.ctsu.ox.ac.uk/	UK Biobank	Father's age at death	248726	NA	NA	0	NA	Aging
0	UKB_20002_1065_self_reported_hypertension+C81+B91	http://biobank.ctsu.ox.ac.uk/showcase/field.cgi?id=41202	http://biobank.ctsu.ox.ac.uk/	UK Biobank	Non-cancer illness code, self-reported: hypertension	337159	NA	NA	1	87690	Cardiometabolic
0	UKB_20002_1094_self_reported_deep_venous_thrombosis_dvt	http://biobank.ctsu.ox.ac.uk/showcase/field.cgi?id=41202	http://biobank.ctsu.ox.ac.uk/	UK Biobank	Non-cancer illness code, self-reported: deep venous thrombosis (dvt)	337159	NA	NA	1	6767	Cardiometabolic
0	UKB_20002_1111_self_reported_asthma	http://biobank.ctsu.ox.ac.uk/showcase/field.cgi?id=41202	http://biobank.ctsu.ox.ac.uk/	UK Biobank	Non-cancer illness code, self-reported: asthma	337159	NA	NA	1	39049	Allergy
0	UKB_20002_1154_self_reported_irritable_bowel_syndrome	http://biobank.ctsu.ox.ac.uk/showcase/field.cgi?id=41202	http://biobank.ctsu.ox.ac.uk/	UK Biobank	Non-cancer illness code, self-reported: irritable bowel syndrome	337159	NA	NA	1	8030	Digestive system disease
0	UKB_20002_1222_self_reported_type_1_diabetes	http://biobank.ctsu.ox.ac.uk/showcase/field.cgi?id=41202	http://biobank.ctsu.ox.ac.uk/	UK Biobank	Non-cancer illness code, self-reported: type 1 diabetes	337159	NA	NA	1	286	Immune
0	UKB_20002_1223_self_reported_type_2_diabetes	http://biobank.ctsu.ox.ac.uk/showcase/field.cgi?id=41202	http://biobank.ctsu.ox.ac.uk/	UK Biobank	Non-cancer illness code, self-reported: type 2 diabetes	337159	NA	NA	1	2133	Cardiometabolic
0	UKB_20002_1225_self_reported_hyperthyroidism_or_thyrotoxicosis	http://biobank.ctsu.ox.ac.uk/showcase/field.cgi?id=41202	http://biobank.ctsu.ox.ac.uk/	UK Biobank	Non-cancer illness code, self-reported: hyperthyroidism/thyrotoxicosis	337159	NA	NA	1	2547	Endocrine system
0	UKB_20002_1226_self_reported_hypothyroidism_or_myxoedema	http://biobank.ctsu.ox.ac.uk/showcase/field.cgi?id=41202	http://biobank.ctsu.ox.ac.uk/	UK Biobank	Non-cancer illness code, self-reported: hypothyroidism/myxoedema	337159	NA	NA	1	16376	Endocrine system
0	UKB_20002_1243_self_reported_psychological_or_psychiatric_problem	http://biobank.ctsu.ox.ac.uk/showcase/field.cgi?id=41202	http://biobank.ctsu.ox.ac.uk/	UK Biobank	Non-cancer illness code, self-reported: psychological/psychiatric problem	337159	NA	NA	1	323	Psychiatric-neurologic
0	UKB_20002_1261_self_reported_multiple_sclerosis	http://biobank.ctsu.ox.ac.uk/showcase/field.cgi?id=41202	http://biobank.ctsu.ox.ac.uk/	UK Biobank	Non-cancer illness code, self-reported: multiple sclerosis	337159	NA	NA	1	1228	Psychiatric-neurologic
0	UKB_20002_1262_self_reported_parkinsons_disease	http://biobank.ctsu.ox.ac.uk/showcase/field.cgi?id=41202	http://biobank.ctsu.ox.ac.uk/	UK Biobank	Non-cancer illness code, self-reported: parkinsons disease	337159	NA	NA	1	604	Psychiatric-neurologic
0	UKB_20002_1265_self_reported_migraine	http://biobank.ctsu.ox.ac.uk/showcase/field.cgi?id=41202	http://biobank.ctsu.ox.ac.uk/	UK Biobank	Non-cancer illness code, self-reported: migraine	337159	NA	NA	1	10007	Psychiatric-neurologic
0	UKB_20002_1289_self_reported_schizophrenia	http://biobank.ctsu.ox.ac.uk/showcase/field.cgi?id=41202	http://biobank.ctsu.ox.ac.uk/	UK Biobank	Non-cancer illness code, self-reported: schizophrenia	337159	NA	NA	1	337	Psychiatric-neurologic
0	UKB_20002_1309_self_reported_osteoporosis	http://biobank.ctsu.ox.ac.uk/showcase/field.cgi?id=41202	http://biobank.ctsu.ox.ac.uk/	UK Biobank	Non-cancer illness code, self-reported: osteoporosis	337159	NA	NA	1	5266	Skeletal system disease
0	UKB_20002_1313_self_reported_ankylosing_spondylitis	http://biobank.ctsu.ox.ac.uk/showcase/field.cgi?id=41202	http://biobank.ctsu.ox.ac.uk/	UK Biobank	Non-cancer illness code, self-reported: ankylosing spondylitis	337159	NA	NA	1	968	Immune
0	UKB_20002_1452_self_reported_eczema_or_dermatitis	http://biobank.ctsu.ox.ac.uk/showcase/field.cgi?id=41202	http://biobank.ctsu.ox.ac.uk/	UK Biobank	Non-cancer illness code, self-reported: eczema/dermatitis	337159	NA	NA	1	8718	Allergy
0	UKB_20002_1453_self_reported_psoriasis	http://biobank.ctsu.ox.ac.uk/showcase/field.cgi?id=41202	http://biobank.ctsu.ox.ac.uk/	UK Biobank	Non-cancer illness code, self-reported: psoriasis	337159	NA	NA	1	3871	Immune
0	UKB_20002_1461_self_reported_inflammatory_bowel_disease	http://biobank.ctsu.ox.ac.uk/showcase/field.cgi?id=41202	http://biobank.ctsu.ox.ac.uk/	UK Biobank	Non-cancer illness code, self-reported: inflammatory bowel disease	337159	NA	NA	1	129	Immune
0	UKB_20002_1462_self_reported_crohns_disease	http://biobank.ctsu.ox.ac.uk/showcase/field.cgi?id=41202	http://biobank.ctsu.ox.ac.uk/	UK Biobank	Non-cancer illness code, self-reported: crohns disease	337159	NA	NA	1	28257	Immune
0	UKB_20002_1463_self_reported_ulcerative_colitis	http://biobank.ctsu.ox.ac.uk/showcase/field.cgi?id=41202	http://biobank.ctsu.ox.ac.uk/	UK Biobank	Non-cancer illness code, self-reported: ulcerative colitis	337159	NA	NA	1	1795	Immune
0	UKB_20002_1464_self_reported_rheumatoid_arthritis	http://biobank.ctsu.ox.ac.uk/showcase/field.cgi?id=41202	http://biobank.ctsu.ox.ac.uk/	UK Biobank	Non-cancer illness code, self-reported: rheumatoid arthritis	337159	NA	NA	1	3730	Immune
0	UKB_20002_1466_self_reported_gout	http://biobank.ctsu.ox.ac.uk/showcase/field.cgi?id=41202	http://biobank.ctsu.ox.ac.uk/	UK Biobank	Non-cancer illness code, self-reported: gout	337159	NA	NA	1	4807	Skeletal system disease
0	UKB_20002_1473_self_reported_high_cholesterol	http://biobank.ctsu.ox.ac.uk/showcase/field.cgi?id=41202	http://biobank.ctsu.ox.ac.uk/	UK Biobank	Non-cancer illness code, self-reported: high cholesterol	337159	NA	NA	1	41296	Cardiometabolic
0	UKB_20002_1616_self_reported_insomnia	http://biobank.ctsu.ox.ac.uk/showcase/field.cgi?id=41202	http://biobank.ctsu.ox.ac.uk/	UK Biobank	Non-cancer illness code, self-reported: insomnia	337159	NA	NA	1	321	Psychiatric-neurologic
0	UKB_20016_Fluid_intelligence_score	http://biobank.ctsu.ox.ac.uk/showcase/field.cgi?id=41202	http://biobank.ctsu.ox.ac.uk/	UK Biobank	Fluid intelligence score	108818	NA	NA	0	NA	Psychiatric-neurologic
0	UKB_20022_Birth_weight	http://biobank.ctsu.ox.ac.uk/showcase/field.cgi?id=41202	http://biobank.ctsu.ox.ac.uk/	UK Biobank	Birth weight	193063	NA	NA	0	NA	Anthropometric
0	UKB_20127_Neuroticism_score	http://biobank.ctsu.ox.ac.uk/showcase/field.cgi?id=41202	http://biobank.ctsu.ox.ac.uk/	UK Biobank	Neuroticism score	274108	NA	NA	0	NA	Psychiatric-neurologic
0	UKB_21001_Body_mass_index_BMI	http://biobank.ctsu.ox.ac.uk/showcase/field.cgi?id=41202	http://biobank.ctsu.ox.ac.uk/	UK Biobank	Body mass index (BMI)	336107	NA	NA	0	NA	Anthropometric
0	UKB_23099_Body_fat_percentage	http://biobank.ctsu.ox.ac.uk/showcase/field.cgi?id=41202	http://biobank.ctsu.ox.ac.uk/	UK Biobank	Body fat percentage	331117	NA	NA	0	NA	Anthropometric
0	UKB_2395_2_Hair_or_balding_pattern_Pattern_2	http://biobank.ctsu.ox.ac.uk/showcase/field.cgi?id=41202	http://biobank.ctsu.ox.ac.uk/	UK Biobank	Hair/balding pattern: Pattern 2	154988	NA	NA	1	35563	Hair morphology
0	UKB_2395_3_Hair_or_balding_pattern_Pattern_3	http://biobank.ctsu.ox.ac.uk/showcase/field.cgi?id=41202	http://biobank.ctsu.ox.ac.uk/	UK Biobank	Hair/balding pattern: Pattern 3	154988	NA	NA	1	41584	Hair morphology
0	UKB_2395_4_Hair_or_balding_pattern_Pattern_4	http://biobank.ctsu.ox.ac.uk/showcase/field.cgi?id=41202	http://biobank.ctsu.ox.ac.uk/	UK Biobank	Hair/balding pattern: Pattern 4	154988	NA	NA	1	28389	Hair morphology
0	UKB_3526_Mothers_age_at_death	http://biobank.ctsu.ox.ac.uk/showcase/field.cgi?id=41202	http://biobank.ctsu.ox.ac.uk/	UK Biobank	Mother's age at death	199690	NA	NA	0	NA	Aging
0	UKB_50_Standing_height	http://biobank.ctsu.ox.ac.uk/showcase/field.cgi?id=41202	http://biobank.ctsu.ox.ac.uk/	UK Biobank	Standing height	336474	NA	NA	0	NA	Anthropometric
0	UKB_6150_1_Vascular_or_heart_problems_diagnosed_by_doctor_Heart_attack	http://biobank.ctsu.ox.ac.uk/showcase/field.cgi?id=41202	http://biobank.ctsu.ox.ac.uk/	UK Biobank	Vascular/heart problems diagnosed by doctor: Heart attack	336683	NA	NA	1	7790	Cardiometabolic
0	UKB_6152_5_diagnosed_by_doctor_Blood_clot_in_the_leg_DVT	http://biobank.ctsu.ox.ac.uk/showcase/field.cgi?id=41202	http://biobank.ctsu.ox.ac.uk/	UK Biobank	Blood clot, DVT, bronchitis, emphysema, asthma, rhinitis, eczema, allergy diagnosed by doctor: Blood clot in the leg (DVT)	336782	NA	NA	1	6905	Cardiometabolic
0	UKB_6152_7_diagnosed_by_doctor_Blood_clot_in_the_lung	http://biobank.ctsu.ox.ac.uk/showcase/field.cgi?id=41202	http://biobank.ctsu.ox.ac.uk/	UK Biobank	Blood clot, DVT, bronchitis, emphysema, asthma, rhinitis, eczema, allergy diagnosed by doctor: Blood clot in the lung	336782	NA	NA	1	2788	Cardiometabolic
0	UKB_6152_8_diagnosed_by_doctor_Asthma	http://biobank.ctsu.ox.ac.uk/showcase/field.cgi?id=41202	http://biobank.ctsu.ox.ac.uk/	UK Biobank	Blood clot, DVT, bronchitis, emphysema, asthma, rhinitis, eczema, allergy diagnosed by doctor: Asthma	336782	NA	NA	1	38791	Immune
0	UKB_6152_9_diagnosed_by_doctor_Hayfever_allergic_rhinitis_or_eczema	http://biobank.ctsu.ox.ac.uk/showcase/field.cgi?id=41202	http://biobank.ctsu.ox.ac.uk/	UK Biobank	Blood clot, DVT, bronchitis, emphysema, asthma, rhinitis, eczema, allergy diagnosed by doctor: Hayfever, allergic rhinitis or eczema	336782	NA	NA	1	77891	Immune
0	UKB_G40_Diagnoses_main_ICD10_G40_Epilepsy	http://biobank.ctsu.ox.ac.uk/showcase/field.cgi?id=41202	http://biobank.ctsu.ox.ac.uk/	UK Biobank	Diagnoses - main ICD10: G40 Epilepsy	337199	NA	NA	1	594	Psychiatric-neurologic
0	UKB_G43_Diagnoses_main_ICD10_G43_Migraine	http://biobank.ctsu.ox.ac.uk/showcase/field.cgi?id=41202	http://biobank.ctsu.ox.ac.uk/	UK Biobank	Diagnoses - main ICD10: G43 Migraine	337199	NA	NA	1	734	Psychiatric-neurologic
NA	WojcikG_PMID_ckd_analysis	http://www.ncbi.nlm.nih.gov/pubmed/31217584	https://www.ebi.ac.uk/gwas/downloads/summary-statistics	PAGE	Chronic kidney disease (cases/controls)	46263	African-American(Nmax=17299);Hispanic/Latino(Nmax=22216);Asian(Nmax=4680);Native Hawaiian;(Nmax=3940);Native American(Nmax=652)	NA	1	4154	Immune
NA	WojcikG_PMID_dbp_adjmeds_win	http://www.ncbi.nlm.nih.gov/pubmed/31217584	https://www.ebi.ac.uk/gwas/downloads/summary-statistics	PAGE	Diastolic blood pressure (mm Hg) b�	35433	African-American(Nmax=17299);Hispanic/Latino(Nmax=22216);Asian(Nmax=4680);Native Hawaiian;(Nmax=3940);Native American(Nmax=652)	NA	0	NA	Cardiometabolic
NA	WojcikG_PMID_egfrckdepi	http://www.ncbi.nlm.nih.gov/pubmed/31217584	https://www.ebi.ac.uk/gwas/downloads/summary-statistics	PAGE	eGFR (mL/min) c	27900	African-American(Nmax=17299);Hispanic/Latino(Nmax=22216);Asian(Nmax=4680);Native Hawaiian;(Nmax=3940);Native American(Nmax=652)	NA	0	NA	Immune
NA	WojcikG_PMID_esrd_analysis	http://www.ncbi.nlm.nih.gov/pubmed/31217584	https://www.ebi.ac.uk/gwas/downloads/summary-statistics	PAGE	End stage renal disease (cases/controls)�	33331	African-American(Nmax=17299);Hispanic/Latino(Nmax=22216);Asian(Nmax=4680);Native Hawaiian;(Nmax=3940);Native American(Nmax=652)	NA	1	602	Immune
NA	WojcikG_PMID_FG.adjBMI.invn.out	http://www.ncbi.nlm.nih.gov/pubmed/31217584	https://www.ebi.ac.uk/gwas/downloads/summary-statistics	PAGE	Fasting glucose (mmol/L) a�	23911	African-American(Nmax=17299);Hispanic/Latino(Nmax=22216);Asian(Nmax=4680);Native Hawaiian;(Nmax=3940);Native American(Nmax=652)	NA	0	NA	Cardiometabolic
NA	WojcikG_PMID_HbA1c.adjBMI.invn	http://www.ncbi.nlm.nih.gov/pubmed/31217584	https://www.ebi.ac.uk/gwas/downloads/summary-statistics	PAGE	HbA1c (mmol/mol) a	11178	African-American(Nmax=17299);Hispanic/Latino(Nmax=22216);Asian(Nmax=4680);Native Hawaiian;(Nmax=3940);Native American(Nmax=652)	NA	0	NA	Cardiometabolic
NA	WojcikG_PMID_hdl_adjmeds	http://www.ncbi.nlm.nih.gov/pubmed/31217584	https://www.ebi.ac.uk/gwas/downloads/summary-statistics	PAGE	HDL-cholesterol (mg/dl) b	33063	African-American(Nmax=17299);Hispanic/Latino(Nmax=22216);Asian(Nmax=4680);Native Hawaiian;(Nmax=3940);Native American(Nmax=652)	NA	0	NA	Cardiometabolic
NA	WojcikG_PMID_htn	http://www.ncbi.nlm.nih.gov/pubmed/31217584	https://www.ebi.ac.uk/gwas/downloads/summary-statistics	PAGE	Hypertension (cases / controls)	49141	African-American(Nmax=17299);Hispanic/Latino(Nmax=22216);Asian(Nmax=4680);Native Hawaiian;(Nmax=3940);Native American(Nmax=652)	NA	1	27123	Cardiometabolic
NA	WojcikG_PMID_invn_rbmi_alls	http://www.ncbi.nlm.nih.gov/pubmed/31217584	https://www.ebi.ac.uk/gwas/downloads/summary-statistics	PAGE	BMI (kg/m2)	49335	African-American(Nmax=17299);Hispanic/Latino(Nmax=22216);Asian(Nmax=4680);Native Hawaiian;(Nmax=3940);Native American(Nmax=652)	NA	0	NA	Anthropometric
NA	WojcikG_PMID_invn_rheight_alls	http://www.ncbi.nlm.nih.gov/pubmed/31217584	https://www.ebi.ac.uk/gwas/downloads/summary-statistics	PAGE	Height (cm)	49781	African-American(Nmax=17299);Hispanic/Latino(Nmax=22216);Asian(Nmax=4680);Native Hawaiian;(Nmax=3940);Native American(Nmax=652)	NA	0	NA	Anthropometric
NA	WojcikG_PMID_invn_rwhrbmi_alls	http://www.ncbi.nlm.nih.gov/pubmed/31217584	https://www.ebi.ac.uk/gwas/downloads/summary-statistics	PAGE	Wasit to hip ratio-all	33904	African-American(Nmax=17299);Hispanic/Latino(Nmax=22216);Asian(Nmax=4680);Native Hawaiian;(Nmax=3940);Native American(Nmax=652)	NA	0	NA	Anthropometric
NA	WojcikG_PMID_invn_rwhrbmi_fs.out	http://www.ncbi.nlm.nih.gov/pubmed/31217584	https://www.ebi.ac.uk/gwas/downloads/summary-statistics	PAGE	Wasit to hip ratio-Females	24838	African-American(Nmax=17299);Hispanic/Latino(Nmax=22216);Asian(Nmax=4680);Native Hawaiian;(Nmax=3940);Native American(Nmax=652)	NA	0	NA	Anthropometric
NA	WojcikG_PMID_invn_rwhrbmi_ms	http://www.ncbi.nlm.nih.gov/pubmed/31217584	https://www.ebi.ac.uk/gwas/downloads/summary-statistics	PAGE	Wasit to hip ratio-Males	9066	African-American(Nmax=17299);Hispanic/Latino(Nmax=22216);Asian(Nmax=4680);Native Hawaiian;(Nmax=3940);Native American(Nmax=652)	NA	0	NA	Anthropometric
NA	WojcikG_PMID_ldl_adjmeds	http://www.ncbi.nlm.nih.gov/pubmed/31217584	https://www.ebi.ac.uk/gwas/downloads/summary-statistics	PAGE	LDL-cholesterol (mg/dl) b	32221	African-American(Nmax=17299);Hispanic/Latino(Nmax=22216);Asian(Nmax=4680);Native Hawaiian;(Nmax=3940);Native American(Nmax=652)	NA	0	NA	Cardiometabolic
NA	WojcikG_PMID_lncigs_per_day_excl_nonsmk	http://www.ncbi.nlm.nih.gov/pubmed/31217584	https://www.ebi.ac.uk/gwas/downloads/summary-statistics	PAGE	Cigarettes/day exclude nonsmokers	15862	African-American(Nmax=17299);Hispanic/Latino(Nmax=22216);Asian(Nmax=4680);Native Hawaiian;(Nmax=3940);Native American(Nmax=652)	NA	0	NA	Psychiatric-neurologic
NA	WojcikG_PMID_lncoffee	http://www.ncbi.nlm.nih.gov/pubmed/31217584	https://www.ebi.ac.uk/gwas/downloads/summary-statistics	PAGE	Coffee (cups/day)	35902	African-American(Nmax=17299);Hispanic/Latino(Nmax=22216);Asian(Nmax=4680);Native Hawaiian;(Nmax=3940);Native American(Nmax=652)	NA	0	NA	Psychiatric-neurologic
NA	WojcikG_PMID_lncrp	http://www.ncbi.nlm.nih.gov/pubmed/31217584	https://www.ebi.ac.uk/gwas/downloads/summary-statistics	PAGE	C-reactive protein (mg/L)	28520	African-American(Nmax=17299);Hispanic/Latino(Nmax=22216);Asian(Nmax=4680);Native Hawaiian;(Nmax=3940);Native American(Nmax=652)	NA	0	NA	Inflammatory
NA	WojcikG_PMID_lnFI.adjBMI.invn	http://www.ncbi.nlm.nih.gov/pubmed/31217584	https://www.ebi.ac.uk/gwas/downloads/summary-statistics	PAGE	Fasting insulin (pmol/L) a	21551	African-American(Nmax=17299);Hispanic/Latino(Nmax=22216);Asian(Nmax=4680);Native Hawaiian;(Nmax=3940);Native American(Nmax=652)	NA	0	NA	Cardiometabolic
NA	WojcikG_PMID_lntriglycerides_adjmeds	http://www.ncbi.nlm.nih.gov/pubmed/31217584	https://www.ebi.ac.uk/gwas/downloads/summary-statistics	PAGE	Triglyerides (mg/dl) b	33096	African-American(Nmax=17299);Hispanic/Latino(Nmax=22216);Asian(Nmax=4680);Native Hawaiian;(Nmax=3940);Native American(Nmax=652)	NA	0	NA	Cardiometabolic
NA	WojcikG_PMID_lnwbc.out	http://www.ncbi.nlm.nih.gov/pubmed/31217584	https://www.ebi.ac.uk/gwas/downloads/summary-statistics	PAGE	White blood cells (10^9cells/L)	28534	African-American(Nmax=17299);Hispanic/Latino(Nmax=22216);Asian(Nmax=4680);Native Hawaiian;(Nmax=3940);Native American(Nmax=652)	NA	0	NA	Blood
NA	WojcikG_PMID_mchc	http://www.ncbi.nlm.nih.gov/pubmed/31217584	https://www.ebi.ac.uk/gwas/downloads/summary-statistics	PAGE	MCHC (g/dL)	19803	African-American(Nmax=17299);Hispanic/Latino(Nmax=22216);Asian(Nmax=4680);Native Hawaiian;(Nmax=3940);Native American(Nmax=652)	NA	0	NA	Blood
NA	WojcikG_PMID_platelets	http://www.ncbi.nlm.nih.gov/pubmed/31217584	https://www.ebi.ac.uk/gwas/downloads/summary-statistics	PAGE	Platelets (per mcL)	29328	African-American(Nmax=17299);Hispanic/Latino(Nmax=22216);Asian(Nmax=4680);Native Hawaiian;(Nmax=3940);Native American(Nmax=652)	NA	0	NA	Blood
NA	WojcikG_PMID_pr_interval	http://www.ncbi.nlm.nih.gov/pubmed/31217584	https://www.ebi.ac.uk/gwas/downloads/summary-statistics	PAGE	PR interval (ms)	17422	African-American(Nmax=17299);Hispanic/Latino(Nmax=22216);Asian(Nmax=4680);Native Hawaiian;(Nmax=3940);Native American(Nmax=652)	NA	0	NA	Electrocardiogram
NA	WojcikG_PMID_qrs_interval	http://www.ncbi.nlm.nih.gov/pubmed/31217584	https://www.ebi.ac.uk/gwas/downloads/summary-statistics	PAGE	QRS interval (ms)	17046	African-American(Nmax=17299);Hispanic/Latino(Nmax=22216);Asian(Nmax=4680);Native Hawaiian;(Nmax=3940);Native American(Nmax=652)	NA	0	NA	Electrocardiogram
NA	WojcikG_PMID_qt_interval	http://www.ncbi.nlm.nih.gov/pubmed/31217584	https://www.ebi.ac.uk/gwas/downloads/summary-statistics	PAGE	QT interval (ms)	17348	African-American(Nmax=17299);Hispanic/Latino(Nmax=22216);Asian(Nmax=4680);Native Hawaiian;(Nmax=3940);Native American(Nmax=652)	NA	0	NA	Electrocardiogram
NA	WojcikG_PMID_sbp_adjmeds_win	http://www.ncbi.nlm.nih.gov/pubmed/31217584	https://www.ebi.ac.uk/gwas/downloads/summary-statistics	PAGE	Systolic blood pressure (mm Hg) b	35433	African-American(Nmax=17299);Hispanic/Latino(Nmax=22216);Asian(Nmax=4680);Native Hawaiian;(Nmax=3940);Native American(Nmax=652)	NA	0	NA	Cardiometabolic
NA	WojcikG_PMID_T2D_bmi	http://www.ncbi.nlm.nih.gov/pubmed/31217584	https://www.ebi.ac.uk/gwas/downloads/summary-statistics	PAGE	Type 2 Diabetes (cases/controls)	45725	African-American(Nmax=17299);Hispanic/Latino(Nmax=22216);Asian(Nmax=4680);Native Hawaiian;(Nmax=3940);Native American(Nmax=652)	NA	1	14042	Cardiometabolic
NA	WojcikG_PMID_tc_adjmeds	http://www.ncbi.nlm.nih.gov/pubmed/31217584	https://www.ebi.ac.uk/gwas/downloads/summary-statistics	PAGE	Total Cholesterol (mg/dl) b	33185	African-American(Nmax=17299);Hispanic/Latino(Nmax=22216);Asian(Nmax=4680);Native Hawaiian;(Nmax=3940);Native American(Nmax=652)	NA	0	NA	Cardiometabolic
