# Supplementary material for: Impact of admixture and ancestry on eQTL analysis and GWAS colocalization in GTEx
Source: Genome Biol. 2020 Sep 11;21:233. doi: 10.1186/s13059-020-02113-0 (PMC7488497; doi:10.1186/s13059-020-02113-0)
Supplement: Supplementary file 7 — Additional file 7: Table S6. GTEx v8 eVariants highly correlated with LA (R2 > 0.9). [file 13059_2020_2113_MOESM7_ESM.txt]

# gene_id: Ensembl gene ID for eGene
# tissue: Tissue in which eQTL was identified
# variant_id: GTEx variant ID for eSNP
# pval_nominal: Nominal P-value of eQTL (-log10)
# rsid: rsid corresponding with GTEx variant ID
# EUR_AF: 1000 Genomes European reference allele frequency
# AFR_AF: 1000 Genomes African reference allele frequency
# EAS_AF: 1000 Genomes East Asian reference allele frequency
# geno_la_rsq: R-squared between genotype and local ancestry (see Methods)
# trait: GWAS trait if eGene has a COLOC colocalization (PP4 > 0.5) reported by GTEx GWAS Subgroup
# p4: COLOC PP4 for GWAS colocalization reported by GTEx GWAS Subgroup, if applicable
gene_id	tissue	variant_id	pval_nominal	rsid	EUR_AF	AFR_AF	EAS_AF	geno_la_rsq	trait	p4
ENSG00000100591.7	Brain_Frontal_Cortex_BA9	chr14_76969570_G_A_b38	4.711013413	rs10137208	1	0.929	1	1	NA	NA
ENSG00000142449.12	Brain_Amygdala	chr19_7419432_TCC_T_b38	5.686780488	rs79860019	0.997	0.89	0.782	1	NA	NA
ENSG00000142449.12	Brain_Amygdala	chr19_7531713_G_C_b38	5.686780488	rs139947573	0.991	0.93	1	1	NA	NA
ENSG00000142449.12	Brain_Amygdala	chr19_7532474_G_A_b38	5.686780488	rs140692293	0.991	0.929	1	1	NA	NA
ENSG00000142449.12	Brain_Amygdala	chr19_7535122_T_C_b38	5.686780488	rs746130	0.988	0.941	0.884	1	NA	NA
ENSG00000142449.12	Brain_Amygdala	chr19_7580316_G_A_b38	5.686780488	rs61447992	0.989	0.985	0.666	1	NA	NA
ENSG00000142449.12	Brain_Amygdala	chr19_7602469_G_C_b38	5.686780488	rs115995513	1	0.921	1	1	NA	NA
ENSG00000142449.12	Brain_Amygdala	chr19_8263161_G_A_b38	5.686780488	rs147745918	0.994	0.837	1	1	NA	NA
ENSG00000142449.12	Brain_Amygdala	chr19_8890907_T_C_b38	5.686780488	rs148581564	0.999	0.898	1	1	NA	NA
ENSG00000142449.12	Brain_Amygdala	chr19_8988433_G_A_b38	5.686780488	rs56776555	1	0.914	1	1	NA	NA
ENSG00000124194.16	Brain_Frontal_Cortex_BA9	chr20_43955594_A_G_b38	5.158452209	rs6031257	1	0.879	0.994	1	NA	NA
ENSG00000136897.7	Brain_Anterior_cingulate_cortex_BA24	chr9_102302998_G_T_b38	5.378790472	rs73661219	1	0.893	1	1	NA	NA
ENSG00000107372.12	Brain_Frontal_Cortex_BA9	chr9_72014626_G_A_b38	4.631817284	rs115885487	0.998	0.925	1	1	NA	NA
ENSG00000213088.9	Brain_Cerebellum	chr1_159204893_T_C_b38	4.428070002	rs2814778	0.994	0.036	1	0.981498988	NA	NA
ENSG00000213088.9	Spleen	chr1_159204893_T_C_b38	5.070346619	rs2814778	0.994	0.036	1	0.978163814	NA	NA
ENSG00000225670.4	Spleen	chr1_159204893_T_C_b38	7.378762423	rs2814778	0.994	0.036	1	0.978163814	NA	NA
ENSG00000272668.1	Skin_Sun_Exposed_Lower_leg	chr1_159204893_T_C_b38	4.288901713	rs2814778	0.994	0.036	1	0.973363175	NA	NA
ENSG00000272668.1	Artery_Tibial	chr1_159204893_T_C_b38	4.292771433	rs2814778	0.994	0.036	1	0.969692185	NA	NA
ENSG00000162576.16	Testis	chr1_1170732_A_G_b38	4.381276395	rs6670693	0.993	0.124	0.996	0.96612595	NA	NA
ENSG00000187961.13	Testis	chr1_1170732_A_G_b38	4.09276336	rs6670693	0.993	0.124	0.996	0.96612595	NA	NA
ENSG00000213088.9	Heart_Atrial_Appendage	chr1_159204893_T_C_b38	5.158190823	rs2814778	0.994	0.036	1	0.965124642	NA	NA
ENSG00000243284.1	Thyroid	chr1_159204893_T_C_b38	4.338725075	rs2814778	0.994	0.036	1	0.964901741	NA	NA
ENSG00000235098.8	Colon_Transverse	chr1_1170732_A_G_b38	7.005898508	rs6670693	0.993	0.124	0.996	0.946280488	NA	NA
ENSG00000225972.1	Esophagus_Mucosa	chr1_1170732_A_G_b38	4.357244728	rs6670693	0.993	0.124	0.996	0.932435486	NA	NA
ENSG00000237973.1	Esophagus_Mucosa	chr1_1170732_A_G_b38	4.577907766	rs6670693	0.993	0.124	0.996	0.932435486	NA	NA
ENSG00000163738.18	Brain_Cerebellum	chr4_73756309_G_T_b38	4.522240801	rs2224433	0.005	0.626	0	0.926023974	NA	NA
ENSG00000162571.13	Thyroid	chr1_1170732_A_G_b38	4.930335602	rs6670693	0.993	0.124	0.996	0.924603204	NA	NA
ENSG00000162572.20	Skin_Sun_Exposed_Lower_leg	chr1_1170732_A_G_b38	3.856320208	rs6670693	0.993	0.124	0.996	0.924321576	NA	NA
ENSG00000131584.18	Heart_Atrial_Appendage	chr1_1170732_A_G_b38	4.185885644	rs6670693	0.993	0.124	0.996	0.920948587	NA	NA
ENSG00000206149.10	Artery_Tibial	chr15_29135197_T_C_b38	4.80609104	rs10152250	0.991	0.099	1	0.920632856	NA	NA
ENSG00000176022.4	Nerve_Tibial	chr1_1170732_A_G_b38	4.726080154	rs6670693	0.993	0.124	0.996	0.914821894	NA	NA
ENSG00000235098.8	Nerve_Tibial	chr1_1170732_A_G_b38	4.678917562	rs6670693	0.993	0.124	0.996	0.914821894	NA	NA
ENSG00000250462.8	Brain_Frontal_Cortex_BA9	chr17_31000226_T_TTG_b38	3.969918665	NA	NA	NA	NA	0.910581117	NA	NA
ENSG00000235098.8	Breast_Mammary_Tissue	chr1_1170732_A_G_b38	5.038227341	rs6670693	0.993	0.124	0.996	0.908521579	NA	NA
ENSG00000117593.9	Brain_Putamen_basal_ganglia	chr1_174708138_T_C_b38	4.106864339	rs333419	0.997	0.402	1	0.900420191	Astle_et_al_2016_Red_blood_cell_count	0.500812476
