# Supplementary material for: Impact of admixture and ancestry on eQTL analysis and GWAS colocalization in GTEx
Source: Genome Biol. 2020 Sep 11;21:233. doi: 10.1186/s13059-020-02113-0 (PMC7488497; doi:10.1186/s13059-020-02113-0)
Supplement: Supplementary file 8 — Additional file 8: Table S7. GTEx v8 eVariants correlated with LA (R2 > 0.7). [file 13059_2020_2113_MOESM8_ESM.txt]

# gene_id: Ensembl gene ID for eGene
# tissue: Tissue in which eQTL was identified
# variant_id: GTEx variant ID for eSNP
# pval_nominal: GTEx v8 nominal P-value of eQTL (-log10)
# geno_la_rsq: R-squared between genotype and local ancestry (see Methods)
# trait: GWAS trait if eGene has a COLOC colocalization (PP4 > 0.5) reported by GTEx GWAS Subgroup
# p4: COLOC PP4 for GWAS colocalization reported by GTEx GWAS Subgroup, if applicable
gene_id	tissue	variant_id	pval_nominal	geno_la_rsq	trait	p4
ENSG00000100591.7	Brain_Frontal_Cortex_BA9	chr14_76969570_G_A_b38	4.711013413	1	NA	NA
ENSG00000107372.12	Brain_Frontal_Cortex_BA9	chr9_72014626_G_A_b38	4.631817284	1	NA	NA
ENSG00000124194.16	Brain_Frontal_Cortex_BA9	chr20_43955594_A_G_b38	5.158452209	1	NA	NA
ENSG00000136897.7	Brain_Anterior_cingulate_cortex_BA24	chr9_102302998_G_T_b38	5.378790472	1	NA	NA
ENSG00000142449.12	Brain_Amygdala	chr19_7419432_TCC_T_b38	5.686780488	1	NA	NA
ENSG00000142449.12	Brain_Amygdala	chr19_7531713_G_C_b38	5.686780488	1	NA	NA
ENSG00000142449.12	Brain_Amygdala	chr19_7532474_G_A_b38	5.686780488	1	NA	NA
ENSG00000142449.12	Brain_Amygdala	chr19_7535122_T_C_b38	5.686780488	1	NA	NA
ENSG00000142449.12	Brain_Amygdala	chr19_7580316_G_A_b38	5.686780488	1	NA	NA
ENSG00000142449.12	Brain_Amygdala	chr19_7602469_G_C_b38	5.686780488	1	NA	NA
ENSG00000142449.12	Brain_Amygdala	chr19_8263161_G_A_b38	5.686780488	1	NA	NA
ENSG00000142449.12	Brain_Amygdala	chr19_8890907_T_C_b38	5.686780488	1	NA	NA
ENSG00000142449.12	Brain_Amygdala	chr19_8988433_G_A_b38	5.686780488	1	NA	NA
ENSG00000213088.9	Brain_Cerebellum	chr1_159204893_T_C_b38	4.428070002	0.981498988	NA	NA
ENSG00000213088.9	Spleen	chr1_159204893_T_C_b38	5.070346619	0.978163814	NA	NA
ENSG00000225670.4	Spleen	chr1_159204893_T_C_b38	7.378762423	0.978163814	NA	NA
ENSG00000272668.1	Skin_Sun_Exposed_Lower_leg	chr1_159204893_T_C_b38	4.288901713	0.973363175	NA	NA
ENSG00000272668.1	Artery_Tibial	chr1_159204893_T_C_b38	4.292771433	0.969692185	NA	NA
ENSG00000162576.16	Testis	chr1_1170732_A_G_b38	4.381276395	0.96612595	NA	NA
ENSG00000187961.13	Testis	chr1_1170732_A_G_b38	4.09276336	0.96612595	NA	NA
ENSG00000213088.9	Heart_Atrial_Appendage	chr1_159204893_T_C_b38	5.158190823	0.965124642	NA	NA
ENSG00000243284.1	Thyroid	chr1_159204893_T_C_b38	4.338725075	0.964901741	NA	NA
ENSG00000235098.8	Colon_Transverse	chr1_1170732_A_G_b38	7.005898508	0.946280488	NA	NA
ENSG00000225972.1	Esophagus_Mucosa	chr1_1170732_A_G_b38	4.357244728	0.932435486	NA	NA
ENSG00000237973.1	Esophagus_Mucosa	chr1_1170732_A_G_b38	4.577907766	0.932435486	NA	NA
ENSG00000163738.18	Brain_Cerebellum	chr4_73756309_G_T_b38	4.522240801	0.926023974	NA	NA
ENSG00000162571.13	Thyroid	chr1_1170732_A_G_b38	4.930335602	0.924603204	NA	NA
ENSG00000162572.20	Skin_Sun_Exposed_Lower_leg	chr1_1170732_A_G_b38	3.856320208	0.924321576	NA	NA
ENSG00000131584.18	Heart_Atrial_Appendage	chr1_1170732_A_G_b38	4.185885644	0.920948587	NA	NA
ENSG00000206149.10	Artery_Tibial	chr15_29135197_T_C_b38	4.80609104	0.920632856	NA	NA
ENSG00000176022.4	Nerve_Tibial	chr1_1170732_A_G_b38	4.726080154	0.914821894	NA	NA
ENSG00000235098.8	Nerve_Tibial	chr1_1170732_A_G_b38	4.678917562	0.914821894	NA	NA
ENSG00000250462.8	Brain_Frontal_Cortex_BA9	chr17_31000226_T_TTG_b38	3.969918665	0.910581117	NA	NA
ENSG00000235098.8	Breast_Mammary_Tissue	chr1_1170732_A_G_b38	5.038227341	0.908521579	NA	NA
ENSG00000117593.9	Brain_Putamen_basal_ganglia	chr1_174708138_T_C_b38	4.106864339	0.900420191	Astle_et_al_2016_Red_blood_cell_count	0.500812476
ENSG00000178719.16	Spleen	chr8_143929874_C_A_b38	4.194670447	0.898981767	NA	NA
ENSG00000147804.9	Esophagus_Muscularis	chr8_143929874_C_A_b38	4.414383629	0.898149453	NA	NA
ENSG00000180871.7	Vagina	chr2_218833281_A_G_b38	4.653467085	0.897829888	NA	NA
ENSG00000254973.1	Esophagus_Mucosa	chr8_143929874_C_A_b38	5.489677556	0.895274108	NA	NA
ENSG00000228327.3	Ovary	chr1_1170732_A_G_b38	5.189594068	0.893337457	NA	NA
ENSG00000245532.7	Brain_Caudate_basal_ganglia	chr11_64578960_C_CATCT_b38	4.690680762	0.892642303	NA	NA
ENSG00000182809.10	Prostate	chr14_105464586_G_A_b38	5.909967797	0.891131092	NA	NA
ENSG00000160957.12	Nerve_Tibial	chr8_143929874_C_A_b38	4.124946844	0.889979987	NA	NA
ENSG00000152154.10	Brain_Hippocampus	chr2_39471766_T_G_b38	8.17489534	0.888809378	NA	NA
ENSG00000233820.2	Brain_Nucleus_accumbens_basal_ganglia	chr9_96567770_C_T_b38	4.275665136	0.888635767	NA	NA
ENSG00000145214.13	Esophagus_Mucosa	chr4_1495592_G_A_b38	4.182871789	0.888332703	NA	NA
ENSG00000114735.9	Brain_Nucleus_accumbens_basal_ganglia	chr3_50194394_C_T_b38	3.595759997	0.887369104	NA	NA
ENSG00000184428.12	Lung	chr8_143929874_C_A_b38	4.21171918	0.887230962	NA	NA
ENSG00000248121.8	Skin_Not_Sun_Exposed_Suprapubic	chr17_30940556_T_C_b38	4.364000834	0.88433151	NA	NA
ENSG00000117601.13	Skin_Sun_Exposed_Lower_leg	chr1_173609895_C_T_b38	4.520614744	0.884093214	NA	NA
ENSG00000248121.8	Skin_Not_Sun_Exposed_Suprapubic	chr17_30939762_T_C_b38	3.805269259	0.883795648	NA	NA
ENSG00000168993.14	Brain_Nucleus_accumbens_basal_ganglia	chr4_1495592_G_A_b38	4.497182464	0.879299755	NA	NA
ENSG00000184465.15	Nerve_Tibial	chr6_169255934_T_G_b38	4.388366958	0.879293064	NA	NA
ENSG00000254973.1	Breast_Mammary_Tissue	chr8_143929874_C_A_b38	4.266170618	0.878515499	NA	NA
ENSG00000196689.11	Skin_Sun_Exposed_Lower_leg	chr17_3599154_A_G_b38	5.906098754	0.878498198	NA	NA
ENSG00000159733.13	Esophagus_Muscularis	chr4_1495592_G_A_b38	4.414566344	0.877509144	NA	NA
ENSG00000248121.8	Skin_Not_Sun_Exposed_Suprapubic	chr17_30975032_C_T_b38	5.153917848	0.875986354	NA	NA
ENSG00000181481.13	Nerve_Tibial	chr17_31000226_T_TTG_b38	4.116405559	0.875437325	NA	NA
ENSG00000181481.13	Skin_Sun_Exposed_Lower_leg	chr17_31000226_T_TTG_b38	5.253560421	0.874697926	NA	NA
ENSG00000248121.8	Skin_Sun_Exposed_Lower_leg	chr17_31000226_T_TTG_b38	4.67560847	0.874697926	NA	NA
ENSG00000250462.8	Skin_Sun_Exposed_Lower_leg	chr17_31000226_T_TTG_b38	9.082894309	0.874697926	NA	NA
ENSG00000183688.4	Esophagus_Muscularis	chr17_796748_A_G_b38	4.091961301	0.873061497	NA	NA
ENSG00000183688.4	Lung	chr17_796748_A_G_b38	4.795204672	0.872538032	NA	NA
ENSG00000176390.11	Brain_Frontal_Cortex_BA9	chr17_30940809_G_C_b38	4.217913109	0.871776904	NA	NA
ENSG00000176390.11	Brain_Frontal_Cortex_BA9	chr17_30941121_C_A_b38	4.217913109	0.871776904	NA	NA
ENSG00000181481.13	Skin_Sun_Exposed_Lower_leg	chr17_30940556_T_C_b38	3.938668175	0.87114506	NA	NA
ENSG00000248121.8	Skin_Sun_Exposed_Lower_leg	chr17_30940556_T_C_b38	3.480546107	0.87114506	NA	NA
ENSG00000250462.8	Skin_Sun_Exposed_Lower_leg	chr17_30940556_T_C_b38	5.324387528	0.87114506	NA	NA
ENSG00000196312.12	Brain_Nucleus_accumbens_basal_ganglia	chr9_96590986_C_T_b38	4.973389117	0.870167619	NA	NA
ENSG00000125089.16	Brain_Hypothalamus	chr4_8655874_C_T_b38	5.292641914	0.867611814	NA	NA
ENSG00000181481.13	Skin_Sun_Exposed_Lower_leg	chr17_30975032_C_T_b38	6.651284407	0.866591062	NA	NA
ENSG00000248121.8	Skin_Sun_Exposed_Lower_leg	chr17_30975032_C_T_b38	4.747392087	0.866591062	NA	NA
ENSG00000250462.8	Skin_Sun_Exposed_Lower_leg	chr17_30975032_C_T_b38	6.21019092	0.866591062	NA	NA
ENSG00000181481.13	Skin_Sun_Exposed_Lower_leg	chr17_30939762_T_C_b38	3.9299954	0.865931735	NA	NA
ENSG00000250462.8	Skin_Sun_Exposed_Lower_leg	chr17_30939762_T_C_b38	4.740267589	0.865931735	NA	NA
ENSG00000114378.16	Skin_Not_Sun_Exposed_Suprapubic	chr3_49761554_C_T_b38	4.100160901	0.865667183	UKB_20127_Neuroticism_score	0.661584881
ENSG00000264456.1	Brain_Cerebellar_Hemisphere	chr17_31000226_T_TTG_b38	4.194830256	0.864492325	NA	NA
ENSG00000248121.8	Skin_Not_Sun_Exposed_Suprapubic	chr17_31000226_T_TTG_b38	5.089250767	0.86419981	NA	NA
ENSG00000117601.13	Artery_Tibial	chr1_173609895_C_T_b38	3.344154011	0.863271242	NA	NA
ENSG00000250462.8	Adipose_Visceral_Omentum	chr17_31000226_T_TTG_b38	5.230754903	0.863154812	NA	NA
ENSG00000266865.6	Adipose_Visceral_Omentum	chr17_31000226_T_TTG_b38	5.655727616	0.863154812	NA	NA
ENSG00000264743.2	Brain_Cerebellum	chr17_30959837_G_C_b38	4.286461578	0.862853228	NA	NA
ENSG00000264743.2	Brain_Cerebellum	chr17_30960808_C_T_b38	4.286461578	0.862853228	NA	NA
ENSG00000264743.2	Brain_Cerebellum	chr17_30963765_C_T_b38	4.286461578	0.862853228	NA	NA
ENSG00000140488.15	Brain_Cerebellar_Hemisphere	chr15_72364065_C_G_b38	5.495328009	0.862553429	NA	NA
ENSG00000184428.12	Adipose_Visceral_Omentum	chr8_143929874_C_A_b38	4.876050409	0.861368977	NA	NA
ENSG00000181481.13	Skin_Sun_Exposed_Lower_leg	chr17_30971286_C_G_b38	6.442941761	0.861246103	NA	NA
ENSG00000248121.8	Skin_Sun_Exposed_Lower_leg	chr17_30971286_C_G_b38	4.957302446	0.861246103	NA	NA
ENSG00000250462.8	Skin_Sun_Exposed_Lower_leg	chr17_30971286_C_G_b38	5.864406255	0.861246103	NA	NA
ENSG00000117601.13	Adipose_Subcutaneous	chr1_173609895_C_T_b38	3.788780645	0.86023546	NA	NA
ENSG00000204219.9	Skin_Not_Sun_Exposed_Suprapubic	chr1_22878620_G_A_b38	6.555430618	0.859830698	NA	NA
ENSG00000264743.2	Brain_Cerebellum	chr17_30971286_C_G_b38	4.089234766	0.859554306	NA	NA
ENSG00000181481.13	Muscle_Skeletal	chr17_30940556_T_C_b38	3.988505681	0.858827115	NA	NA
ENSG00000248121.8	Muscle_Skeletal	chr17_30940556_T_C_b38	5.509072818	0.858827115	NA	NA
ENSG00000181481.13	Muscle_Skeletal	chr17_30939762_T_C_b38	4.318167439	0.85837418	NA	NA
ENSG00000248121.8	Muscle_Skeletal	chr17_30939762_T_C_b38	5.094830927	0.85837418	NA	NA
ENSG00000181481.13	Skin_Not_Sun_Exposed_Suprapubic	chr17_30963765_C_T_b38	4.430078592	0.857684255	NA	NA
ENSG00000182809.10	Prostate	chr14_105486987_C_T_b38	4.59529967	0.857049977	NA	NA
ENSG00000181481.13	Skin_Sun_Exposed_Lower_leg	chr17_30963765_C_T_b38	7.496085445	0.85635395	NA	NA
ENSG00000248121.8	Skin_Sun_Exposed_Lower_leg	chr17_30963765_C_T_b38	3.525774992	0.85635395	NA	NA
ENSG00000250462.8	Skin_Sun_Exposed_Lower_leg	chr17_30963765_C_T_b38	4.089381998	0.85635395	NA	NA
ENSG00000181481.13	Muscle_Skeletal	chr17_30975032_C_T_b38	6.405617395	0.855984919	NA	NA
ENSG00000248121.8	Muscle_Skeletal	chr17_30975032_C_T_b38	6.181525349	0.855984919	NA	NA
ENSG00000250462.8	Muscle_Skeletal	chr17_30975032_C_T_b38	3.618801861	0.855984919	NA	NA
ENSG00000062725.9	Skin_Not_Sun_Exposed_Suprapubic	chr17_60431221_G_A_b38	4.572692449	0.855498197	NA	NA
ENSG00000117601.13	Muscle_Skeletal	chr1_173609895_C_T_b38	3.59445558	0.855017989	NA	NA
ENSG00000176390.11	Brain_Frontal_Cortex_BA9	chr17_30941384_G_T_b38	4.375065405	0.854731691	NA	NA
ENSG00000176390.11	Brain_Frontal_Cortex_BA9	chr17_30943919_G_A_b38	4.375065405	0.854731691	NA	NA
ENSG00000188013.6	Artery_Tibial	chr17_21382862_A_G_b38	3.955664108	0.853971861	NA	NA
ENSG00000181481.13	Nerve_Tibial	chr17_30940556_T_C_b38	6.236784713	0.853690671	NA	NA
ENSG00000181481.13	Nerve_Tibial	chr17_30939762_T_C_b38	5.693013434	0.853017938	NA	NA
ENSG00000184428.12	Adipose_Visceral_Omentum	chr8_144168385_C_T_b38	6.319226786	0.852637705	NA	NA
ENSG00000103051.18	Minor_Salivary_Gland	chr16_70615687_G_A_b38	4.415267465	0.852340911	NA	NA
ENSG00000262155.1	Heart_Atrial_Appendage	chr16_24924245_T_C_b38	6.283659374	0.85232477	NA	NA
ENSG00000167705.11	Breast_Mammary_Tissue	chr17_796748_A_G_b38	4.808473536	0.852306181	NA	NA
ENSG00000250462.8	Adipose_Visceral_Omentum	chr17_30939762_T_C_b38	5.006492348	0.852227192	NA	NA
ENSG00000266865.6	Adipose_Visceral_Omentum	chr17_30939762_T_C_b38	4.720043471	0.852227192	NA	NA
ENSG00000248121.8	Skin_Not_Sun_Exposed_Suprapubic	chr17_30971395_T_C_b38	5.135213123	0.851957644	NA	NA
ENSG00000181481.13	Skin_Not_Sun_Exposed_Suprapubic	chr17_30971286_C_G_b38	4.96411819	0.851734572	NA	NA
ENSG00000248121.8	Skin_Not_Sun_Exposed_Suprapubic	chr17_30971286_C_G_b38	3.663616324	0.851734572	NA	NA
ENSG00000181481.13	Skin_Not_Sun_Exposed_Suprapubic	chr17_30959837_G_C_b38	4.210911673	0.85144589	NA	NA
ENSG00000248121.8	Thyroid	chr17_30975032_C_T_b38	4.53175904	0.850985464	NA	NA
ENSG00000250462.8	Thyroid	chr17_30975032_C_T_b38	4.179043617	0.850985464	NA	NA
ENSG00000264456.1	Thyroid	chr17_30975032_C_T_b38	10.35026414	0.850985464	NA	NA
ENSG00000266865.6	Thyroid	chr17_30975032_C_T_b38	7.269070025	0.850985464	NA	NA
ENSG00000181481.13	Skin_Sun_Exposed_Lower_leg	chr17_30971395_T_C_b38	5.578231599	0.850968873	NA	NA
ENSG00000248121.8	Skin_Sun_Exposed_Lower_leg	chr17_30971395_T_C_b38	5.375774645	0.850968873	NA	NA
ENSG00000250462.8	Skin_Sun_Exposed_Lower_leg	chr17_30971395_T_C_b38	6.142305742	0.850968873	NA	NA
ENSG00000184428.12	Skin_Not_Sun_Exposed_Suprapubic	chr8_144168385_C_T_b38	4.038552802	0.84877369	NA	NA
ENSG00000264456.1	Thyroid	chr17_30939762_T_C_b38	8.181537223	0.848203586	NA	NA
ENSG00000264456.1	Thyroid	chr17_30940556_T_C_b38	8.181537223	0.848203586	NA	NA
ENSG00000266865.6	Thyroid	chr17_30939762_T_C_b38	7.172613924	0.848203586	NA	NA
ENSG00000266865.6	Thyroid	chr17_30940556_T_C_b38	7.172613924	0.848203586	NA	NA
ENSG00000196312.12	Brain_Anterior_cingulate_cortex_BA24	chr9_96813559_G_C_b38	4.752296718	0.847276541	NA	NA
ENSG00000196312.12	Brain_Anterior_cingulate_cortex_BA24	chr9_96815409_C_G_b38	4.752296718	0.847276541	NA	NA
ENSG00000196312.12	Brain_Anterior_cingulate_cortex_BA24	chr9_96830330_C_CTG_b38	4.752296718	0.847276541	NA	NA
ENSG00000196312.12	Brain_Anterior_cingulate_cortex_BA24	chr9_96854542_G_T_b38	4.752296718	0.847276541	NA	NA
ENSG00000196312.12	Brain_Anterior_cingulate_cortex_BA24	chr9_96854922_A_T_b38	4.752296718	0.847276541	NA	NA
ENSG00000196312.12	Brain_Anterior_cingulate_cortex_BA24	chr9_96887916_A_G_b38	4.752296718	0.847276541	NA	NA
ENSG00000196312.12	Brain_Anterior_cingulate_cortex_BA24	chr9_96967873_G_A_b38	4.752296718	0.847276541	NA	NA
ENSG00000196312.12	Brain_Anterior_cingulate_cortex_BA24	chr9_96970274_A_G_b38	4.752296718	0.847276541	NA	NA
ENSG00000196312.12	Brain_Anterior_cingulate_cortex_BA24	chr9_97003638_T_C_b38	4.752296718	0.847276541	NA	NA
ENSG00000111843.13	Skin_Sun_Exposed_Lower_leg	chr6_10708842_A_C_b38	7.515552099	0.847215673	NA	NA
ENSG00000181481.13	Skin_Sun_Exposed_Lower_leg	chr17_30959837_G_C_b38	7.436565194	0.846445204	NA	NA
ENSG00000250462.8	Skin_Sun_Exposed_Lower_leg	chr17_30959837_G_C_b38	4.005249209	0.846445204	NA	NA
ENSG00000250462.8	Adipose_Visceral_Omentum	chr17_30940556_T_C_b38	4.886220374	0.846036651	NA	NA
ENSG00000266865.6	Adipose_Visceral_Omentum	chr17_30940556_T_C_b38	3.976628177	0.846036651	NA	NA
ENSG00000181481.13	Skin_Not_Sun_Exposed_Suprapubic	chr17_30960808_C_T_b38	3.878896684	0.845545263	NA	NA
ENSG00000248121.8	Thyroid	chr17_30963765_C_T_b38	3.56545824	0.84516299	NA	NA
ENSG00000250462.8	Thyroid	chr17_30963765_C_T_b38	3.462305546	0.84516299	NA	NA
ENSG00000264456.1	Thyroid	chr17_30963765_C_T_b38	9.326196961	0.84516299	NA	NA
ENSG00000266865.6	Thyroid	chr17_30963765_C_T_b38	6.573313104	0.84516299	NA	NA
ENSG00000062725.9	Artery_Tibial	chr17_60431221_G_A_b38	4.412263225	0.844485396	NA	NA
ENSG00000064199.6	Cells_EBV-transformed_lymphocytes	chr11_124696295_C_A_b38	6.092626265	0.844223791	NA	NA
ENSG00000181481.13	Nerve_Tibial	chr17_30975032_C_T_b38	7.562671256	0.844108771	NA	NA
ENSG00000103051.18	Minor_Salivary_Gland	chr16_70459539_G_A_b38	5.876314925	0.843418318	NA	NA
ENSG00000103051.18	Minor_Salivary_Gland	chr16_70512762_A_G_b38	5.876314925	0.843418318	NA	NA
ENSG00000181481.13	Muscle_Skeletal	chr17_30971286_C_G_b38	4.306469143	0.843065829	NA	NA
ENSG00000248121.8	Muscle_Skeletal	chr17_30971286_C_G_b38	5.386485872	0.843065829	NA	NA
ENSG00000250462.8	Muscle_Skeletal	chr17_30971286_C_G_b38	3.642759054	0.843065829	NA	NA
ENSG00000181481.13	Muscle_Skeletal	chr17_30963765_C_T_b38	6.178472061	0.843029995	NA	NA
ENSG00000248121.8	Muscle_Skeletal	chr17_30963765_C_T_b38	5.425664254	0.843029995	NA	NA
ENSG00000266865.6	Pituitary	chr17_31036348_G_A_b38	4.154217555	0.842672386	NA	NA
ENSG00000266865.6	Pituitary	chr17_31038647_C_G_b38	4.154217555	0.842672386	NA	NA
ENSG00000203739.3	Breast_Mammary_Tissue	chr1_173609895_C_T_b38	4.102293204	0.841858632	NA	NA
ENSG00000140279.12	Heart_Left_Ventricle	chr15_45416911_A_T_b38	3.999678741	0.841095086	NA	NA
ENSG00000181481.13	Breast_Mammary_Tissue	chr17_30959837_G_C_b38	4.724161361	0.841058042	NA	NA
ENSG00000181481.13	Breast_Mammary_Tissue	chr17_30963765_C_T_b38	4.724161361	0.841058042	NA	NA
ENSG00000181481.13	Skin_Sun_Exposed_Lower_leg	chr17_30960808_C_T_b38	8.241742312	0.840828029	NA	NA
ENSG00000248121.8	Skin_Sun_Exposed_Lower_leg	chr17_30960808_C_T_b38	3.543744832	0.840828029	NA	NA
ENSG00000250462.8	Skin_Sun_Exposed_Lower_leg	chr17_30960808_C_T_b38	4.407846569	0.840828029	NA	NA
ENSG00000173894.10	Brain_Cerebellar_Hemisphere	chr17_79525286_C_A_b38	4.788679185	0.84071413	NA	NA
ENSG00000196312.12	Brain_Frontal_Cortex_BA9	chr9_96830330_C_CTG_b38	11.07464304	0.840619308	NA	NA
ENSG00000196312.12	Brain_Frontal_Cortex_BA9	chr9_96887916_A_G_b38	11.07464304	0.840619308	NA	NA
ENSG00000250462.8	Adipose_Visceral_Omentum	chr17_30975032_C_T_b38	5.794489788	0.839672923	NA	NA
ENSG00000187049.9	Ovary	chr11_61355406_G_A_b38	6.2590313	0.839066366	NA	NA
ENSG00000181481.13	Muscle_Skeletal	chr17_30971395_T_C_b38	5.594383891	0.838863381	NA	NA
ENSG00000248121.8	Muscle_Skeletal	chr17_30971395_T_C_b38	6.582897157	0.838863381	NA	NA
ENSG00000250462.8	Muscle_Skeletal	chr17_30971395_T_C_b38	3.995193004	0.838863381	NA	NA
ENSG00000103051.18	Small_Intestine_Terminal_Ileum	chr16_70512762_A_G_b38	4.968672342	0.838467673	NA	NA
ENSG00000269028.3	Skin_Sun_Exposed_Lower_leg	chr3_97208991_T_A_b38	3.275000363	0.838082516	NA	NA
ENSG00000114378.16	Skin_Not_Sun_Exposed_Suprapubic	chr3_49486514_G_A_b38	3.41016094	0.837355472	UKB_20127_Neuroticism_score	0.661584881
ENSG00000184428.12	Cells_EBV-transformed_lymphocytes	chr8_143336431_A_G_b38	7.921691839	0.837352692	NA	NA
ENSG00000196312.12	Brain_Cortex	chr9_96887916_A_G_b38	17.26967244	0.836751763	NA	NA
ENSG00000203739.3	Esophagus_Muscularis	chr1_173609895_C_T_b38	6.139256043	0.836556863	NA	NA
ENSG00000267107.6	Esophagus_Mucosa	chr19_41922093_C_T_b38	4.406360658	0.835912692	NA	NA
ENSG00000103051.18	Small_Intestine_Terminal_Ileum	chr16_70459539_G_A_b38	6.124748268	0.835508364	NA	NA
ENSG00000103051.18	Small_Intestine_Terminal_Ileum	chr16_70461882_G_A_b38	5.17202172	0.835508364	NA	NA
ENSG00000196465.10	Uterus	chr12_56224314_C_T_b38	5.119964262	0.835012603	NA	NA
ENSG00000264456.1	Thyroid	chr17_30959837_G_C_b38	9.312265088	0.833917842	NA	NA
ENSG00000266865.6	Thyroid	chr17_30959837_G_C_b38	5.501861819	0.833917842	NA	NA
ENSG00000248121.8	Thyroid	chr17_30960808_C_T_b38	3.731546063	0.833732345	NA	NA
ENSG00000250462.8	Thyroid	chr17_30960808_C_T_b38	3.380778279	0.833732345	NA	NA
ENSG00000264456.1	Thyroid	chr17_30960808_C_T_b38	9.684449466	0.833732345	NA	NA
ENSG00000266865.6	Thyroid	chr17_30960808_C_T_b38	5.831841481	0.833732345	NA	NA
ENSG00000196312.12	Liver	chr9_97003638_T_C_b38	4.266045588	0.832814755	NA	NA
ENSG00000181481.13	Breast_Mammary_Tissue	chr17_30971286_C_G_b38	4.048768396	0.832755034	NA	NA
ENSG00000248121.8	Breast_Mammary_Tissue	chr17_30971286_C_G_b38	4.237917406	0.832755034	NA	NA
ENSG00000237036.4	Cells_Cultured_fibroblasts	chr10_31237116_A_G_b38	3.586215907	0.832666027	NA	NA
ENSG00000181481.13	Breast_Mammary_Tissue	chr17_30960808_C_T_b38	4.764191372	0.832664637	NA	NA
ENSG00000103051.18	Minor_Salivary_Gland	chr16_70461882_G_A_b38	5.973875483	0.83060046	NA	NA
ENSG00000261777.5	Minor_Salivary_Gland	chr16_70461882_G_A_b38	4.582958662	0.83060046	NA	NA
ENSG00000103051.18	Heart_Atrial_Appendage	chr16_70615687_G_A_b38	3.756126428	0.830480639	NA	NA
ENSG00000181481.13	Muscle_Skeletal	chr17_30960808_C_T_b38	7.83394306	0.830193497	NA	NA
ENSG00000248121.8	Muscle_Skeletal	chr17_30960808_C_T_b38	6.039313794	0.830193497	NA	NA
ENSG00000181481.13	Muscle_Skeletal	chr17_30959837_G_C_b38	5.954000675	0.830001872	NA	NA
ENSG00000248121.8	Muscle_Skeletal	chr17_30959837_G_C_b38	5.186759375	0.830001872	NA	NA
ENSG00000101213.6	Vagina	chr20_63531377_C_T_b38	5.535552185	0.829965679	NA	NA
ENSG00000211891.5	Thyroid	chr14_105630164_C_CGT_b38	8.321520773	0.829851862	NA	NA
ENSG00000211892.3	Thyroid	chr14_105630164_C_CGT_b38	3.870036344	0.829851862	NA	NA
ENSG00000278948.1	Skin_Not_Sun_Exposed_Suprapubic	chr22_38876636_C_G_b38	4.445311001	0.829256815	NA	NA
ENSG00000280294.1	Cells_Cultured_fibroblasts	chr8_10698220_A_T_b38	4.736693031	0.829212729	NA	NA
ENSG00000232098.3	Artery_Aorta	chr19_58440960_A_G_b38	4.127947504	0.828998072	NA	NA
ENSG00000111843.13	Artery_Tibial	chr6_10708842_A_C_b38	6.354163285	0.828992314	NA	NA
ENSG00000259781.1	Brain_Caudate_basal_ganglia	chr15_70480702_AGTGAGTGG_A_b38	7.367797893	0.828912037	NA	NA
ENSG00000266865.6	Pancreas	chr17_31038647_C_G_b38	4.505999942	0.828559815	NA	NA
ENSG00000248121.8	Thyroid	chr17_30971286_C_G_b38	4.664501982	0.828117201	NA	NA
ENSG00000250462.8	Thyroid	chr17_30971286_C_G_b38	4.215971436	0.828117201	NA	NA
ENSG00000264456.1	Thyroid	chr17_30971286_C_G_b38	9.560728901	0.828117201	NA	NA
ENSG00000266865.6	Thyroid	chr17_30971286_C_G_b38	5.759675445	0.828117201	NA	NA
ENSG00000196689.11	Skin_Sun_Exposed_Lower_leg	chr17_3592966_T_C_b38	6.555967702	0.828086487	NA	NA
ENSG00000136478.7	Testis	chr17_64854905_G_T_b38	5.614803193	0.827906152	NA	NA
ENSG00000184860.9	Small_Intestine_Terminal_Ileum	chr16_81983867_AC_A_b38	6.14229851	0.827254997	NA	NA
ENSG00000196312.12	Small_Intestine_Terminal_Ileum	chr9_96945292_A_G_b38	7.625301133	0.827200819	NA	NA
ENSG00000196312.12	Small_Intestine_Terminal_Ileum	chr9_97003638_T_C_b38	7.625301133	0.827200819	NA	NA
ENSG00000181481.13	Nerve_Tibial	chr17_30963765_C_T_b38	6.402148014	0.826274277	NA	NA
ENSG00000266865.6	Nerve_Tibial	chr17_30963765_C_T_b38	3.842633908	0.826274277	NA	NA
ENSG00000181481.13	Nerve_Tibial	chr17_30971395_T_C_b38	3.966950381	0.826138858	NA	NA
ENSG00000181481.13	Nerve_Tibial	chr17_30971286_C_G_b38	6.11030117	0.826097768	NA	NA
ENSG00000181481.13	Colon_Transverse	chr17_30975032_C_T_b38	4.376389981	0.825562063	NA	NA
ENSG00000264456.1	Colon_Transverse	chr17_30975032_C_T_b38	4.012955239	0.825562063	NA	NA
ENSG00000016402.13	Pituitary	chr6_137026724_C_G_b38	4.71430095	0.825383725	NA	NA
ENSG00000266865.6	Ovary	chr17_30940556_T_C_b38	5.129391872	0.825280459	NA	NA
ENSG00000250462.8	Adipose_Visceral_Omentum	chr17_30959837_G_C_b38	4.286943128	0.825025988	NA	NA
ENSG00000250462.8	Adipose_Visceral_Omentum	chr17_30963765_C_T_b38	4.286943128	0.825025988	NA	NA
ENSG00000004838.13	Nerve_Tibial	chr3_49486514_G_A_b38	3.851918935	0.824660983	NA	NA
ENSG00000004838.13	Nerve_Tibial	chr3_49761554_C_T_b38	3.851918935	0.824660983	NA	NA
ENSG00000243477.5	Nerve_Tibial	chr3_49486514_G_A_b38	4.34015698	0.824660983	NA	NA
ENSG00000243477.5	Nerve_Tibial	chr3_49761554_C_T_b38	4.34015698	0.824660983	NA	NA
ENSG00000264743.2	Brain_Cerebellum	chr17_30971433_G_T_b38	4.913355479	0.824243585	NA	NA
ENSG00000264743.2	Brain_Cerebellum	chr17_30979134_G_C_b38	4.913355479	0.824243585	NA	NA
ENSG00000264456.1	Thyroid	chr17_31000226_T_TTG_b38	6.781587921	0.824210451	NA	NA
ENSG00000266865.6	Thyroid	chr17_31000226_T_TTG_b38	7.31507658	0.824210451	NA	NA
ENSG00000273702.1	Muscle_Skeletal	chr17_60500508_T_C_b38	3.308022539	0.823901654	NA	NA
ENSG00000196312.12	Brain_Hippocampus	chr9_96567770_C_T_b38	4.500919429	0.823844171	NA	NA
ENSG00000125089.16	Brain_Putamen_basal_ganglia	chr4_8919629_A_G_b38	5.008593597	0.822747591	NA	NA
ENSG00000248121.8	Thyroid	chr17_30971395_T_C_b38	5.604855402	0.822587666	NA	NA
ENSG00000250462.8	Thyroid	chr17_30971395_T_C_b38	5.271848395	0.822587666	NA	NA
ENSG00000264456.1	Thyroid	chr17_30971395_T_C_b38	9.733643632	0.822587666	NA	NA
ENSG00000266865.6	Thyroid	chr17_30971395_T_C_b38	5.914695148	0.822587666	NA	NA
ENSG00000196312.12	Brain_Caudate_basal_ganglia	chr9_96887916_A_G_b38	17.98771548	0.822521997	NA	NA
ENSG00000203739.3	Nerve_Tibial	chr1_173609895_C_T_b38	4.183163031	0.822418598	NA	NA
ENSG00000140263.13	Brain_Putamen_basal_ganglia	chr15_45070372_C_T_b38	4.738737131	0.822189239	NA	NA
ENSG00000259479.6	Brain_Putamen_basal_ganglia	chr15_45070372_C_T_b38	4.197901837	0.822189239	NA	NA
ENSG00000181481.13	Skin_Not_Sun_Exposed_Suprapubic	chr17_30971433_G_T_b38	5.284047605	0.822076581	NA	NA
ENSG00000213145.9	Cells_Cultured_fibroblasts	chr14_105464586_G_A_b38	5.319178784	0.822020117	NA	NA
ENSG00000153012.11	Artery_Aorta	chr4_25828014_T_C_b38	4.85898003	0.821888868	NA	NA
ENSG00000196312.12	Minor_Salivary_Gland	chr9_96854922_A_T_b38	5.470645371	0.821744763	NA	NA
ENSG00000196312.12	Minor_Salivary_Gland	chr9_96887916_A_G_b38	5.470645371	0.821744763	NA	NA
ENSG00000196312.12	Minor_Salivary_Gland	chr9_96894289_A_G_b38	5.470645371	0.821744763	NA	NA
ENSG00000196312.12	Minor_Salivary_Gland	chr9_96967873_G_A_b38	5.470645371	0.821744763	NA	NA
ENSG00000196312.12	Minor_Salivary_Gland	chr9_97003638_T_C_b38	5.470645371	0.821744763	NA	NA
ENSG00000253701.2	Colon_Transverse	chr14_105464586_G_A_b38	4.389728534	0.821382285	NA	NA
ENSG00000196312.12	Brain_Hypothalamus	chr9_96813559_G_C_b38	6.801507866	0.821310849	NA	NA
ENSG00000181481.13	Skin_Sun_Exposed_Lower_leg	chr17_30971433_G_T_b38	8.891685343	0.820626261	NA	NA
ENSG00000248121.8	Skin_Sun_Exposed_Lower_leg	chr17_30971433_G_T_b38	3.701347749	0.820626261	NA	NA
ENSG00000250462.8	Skin_Sun_Exposed_Lower_leg	chr17_30971433_G_T_b38	4.424022826	0.820626261	NA	NA
ENSG00000100372.14	Brain_Hypothalamus	chr22_41388886_A_T_b38	5.316949358	0.820335531	NA	NA
ENSG00000181481.13	Nerve_Tibial	chr17_30959837_G_C_b38	7.148816283	0.820310428	NA	NA
ENSG00000062725.9	Skin_Not_Sun_Exposed_Suprapubic	chr17_60500508_T_C_b38	5.19200927	0.820272943	NA	NA
ENSG00000264456.1	Cells_Cultured_fibroblasts	chr17_30971286_C_G_b38	4.200576046	0.820104553	NA	NA
ENSG00000138030.12	Thyroid	chr2_26532529_A_G_b38	3.426189989	0.819863147	NA	NA
ENSG00000074803.17	Brain_Caudate_basal_ganglia	chr15_48194783_C_T_b38	4.541898742	0.819513248	NA	NA
ENSG00000181481.13	Prostate	chr17_30963765_C_T_b38	4.776356118	0.818718619	NA	NA
ENSG00000117601.13	Skin_Sun_Exposed_Lower_leg	chr1_173587182_C_G_b38	3.388537984	0.818589253	NA	NA
ENSG00000234741.7	Skin_Sun_Exposed_Lower_leg	chr1_173587182_C_G_b38	3.50502353	0.818589253	NA	NA
ENSG00000196312.12	Brain_Cortex	chr9_96830330_C_CTG_b38	13.74163813	0.818215933	NA	NA
ENSG00000115592.11	Cells_Cultured_fibroblasts	chr2_218833420_A_G_b38	4.654824345	0.818169752	NA	NA
ENSG00000273076.1	Adipose_Visceral_Omentum	chr22_38876636_C_G_b38	4.316284915	0.817839695	NA	NA
ENSG00000250462.8	Pituitary	chr17_30971286_C_G_b38	5.1790082	0.817825527	NA	NA
ENSG00000244723.3	Uterus	chr22_24631013_G_A_b38	9.546041395	0.817761616	NA	NA
ENSG00000244723.3	Uterus	chr22_24632826_G_A_b38	9.546041395	0.817761616	NA	NA
ENSG00000244723.3	Uterus	chr22_24635444_CTACAGTGTCATCCTGGCCA_C_b38	9.546041395	0.817761616	NA	NA
ENSG00000157326.18	Brain_Caudate_basal_ganglia	chr14_23959985_T_C_b38	4.354777238	0.817719645	NA	NA
ENSG00000180694.13	Thyroid	chr8_90281901_A_T_b38	3.892820568	0.817457153	NA	NA
ENSG00000250462.8	Adipose_Visceral_Omentum	chr17_30960808_C_T_b38	4.197404817	0.817135529	NA	NA
ENSG00000264456.1	Brain_Cerebellar_Hemisphere	chr17_30952497_T_C_b38	4.287977785	0.816987457	NA	NA
ENSG00000264456.1	Brain_Cerebellar_Hemisphere	chr17_30958406_G_A_b38	4.287977785	0.816987457	NA	NA
ENSG00000264456.1	Brain_Cerebellar_Hemisphere	chr17_30974805_G_A_b38	4.287977785	0.816987457	NA	NA
ENSG00000248121.8	Adipose_Visceral_Omentum	chr17_30971395_T_C_b38	4.112665195	0.816212023	NA	NA
ENSG00000250462.8	Adipose_Visceral_Omentum	chr17_30971395_T_C_b38	6.210372759	0.816212023	NA	NA
ENSG00000181481.13	Esophagus_Muscularis	chr17_30940556_T_C_b38	7.379318555	0.815751695	NA	NA
ENSG00000250462.8	Esophagus_Muscularis	chr17_30940556_T_C_b38	3.526900053	0.815751695	NA	NA
ENSG00000266865.6	Esophagus_Muscularis	chr17_30940556_T_C_b38	7.556410045	0.815751695	NA	NA
ENSG00000260456.6	Brain_Frontal_Cortex_BA9	chr16_87387163_G_A_b38	5.633351082	0.815540902	NA	NA
ENSG00000196312.12	Brain_Anterior_cingulate_cortex_BA24	chr9_96777244_A_G_b38	4.798406259	0.815540114	NA	NA
ENSG00000196312.12	Brain_Anterior_cingulate_cortex_BA24	chr9_96894289_A_G_b38	6.173857142	0.815540114	NA	NA
ENSG00000196312.12	Brain_Anterior_cingulate_cortex_BA24	chr9_96954851_G_A_b38	5.148122459	0.815540114	NA	NA
ENSG00000213145.9	Cells_Cultured_fibroblasts	chr14_105486987_C_T_b38	4.099487585	0.815462983	NA	NA
ENSG00000062725.9	Artery_Tibial	chr17_60500508_T_C_b38	3.627283105	0.815164491	NA	NA
ENSG00000196312.12	Brain_Hippocampus	chr9_96830330_C_CTG_b38	8.578039243	0.814767754	NA	NA
ENSG00000196312.12	Brain_Hippocampus	chr9_96887916_A_G_b38	8.578039243	0.814767754	NA	NA
ENSG00000181481.13	Nerve_Tibial	chr17_30960808_C_T_b38	8.086304271	0.81445835	NA	NA
ENSG00000266865.6	Nerve_Tibial	chr17_30960808_C_T_b38	4.357014441	0.81445835	NA	NA
ENSG00000103051.18	Colon_Sigmoid	chr16_70512762_A_G_b38	4.683071907	0.814205328	NA	NA
ENSG00000108576.9	Esophagus_Mucosa	chr17_30940556_T_C_b38	3.753592522	0.814169282	NA	NA
ENSG00000264456.1	Esophagus_Mucosa	chr17_30940556_T_C_b38	6.226618061	0.814169282	NA	NA
ENSG00000181481.13	Esophagus_Muscularis	chr17_30975032_C_T_b38	6.566700707	0.814083099	NA	NA
ENSG00000250462.8	Esophagus_Muscularis	chr17_30975032_C_T_b38	3.606633659	0.814083099	NA	NA
ENSG00000266865.6	Esophagus_Muscularis	chr17_30975032_C_T_b38	7.672287643	0.814083099	NA	NA
ENSG00000181481.13	Muscle_Skeletal	chr17_30971433_G_T_b38	7.000247184	0.813556945	NA	NA
ENSG00000248121.8	Muscle_Skeletal	chr17_30971433_G_T_b38	5.427363027	0.813556945	NA	NA
ENSG00000266402.3	Muscle_Skeletal	chr17_65143521_G_A_b38	4.085424682	0.813397086	NA	NA
ENSG00000196312.12	Liver	chr9_96887916_A_G_b38	4.197182506	0.813376481	NA	NA
ENSG00000115592.11	Artery_Aorta	chr2_218833420_A_G_b38	4.863415766	0.813287194	NA	NA
ENSG00000234741.7	Brain_Anterior_cingulate_cortex_BA24	chr1_173723308_A_G_b38	4.989551628	0.81312683	NA	NA
ENSG00000196312.12	Small_Intestine_Terminal_Ileum	chr9_96887916_A_G_b38	5.960939013	0.813055742	NA	NA
ENSG00000140263.13	Heart_Atrial_Appendage	chr15_45975290_A_G_b38	3.86445711	0.812975811	NA	NA
ENSG00000166321.13	Cells_EBV-transformed_lymphocytes	chr10_73215298_G_T_b38	6.769423364	0.812956601	NA	NA
ENSG00000111843.13	Skin_Not_Sun_Exposed_Suprapubic	chr6_10708842_A_C_b38	4.415360129	0.812897472	NA	NA
ENSG00000101440.9	Breast_Mammary_Tissue	chr20_34197406_C_G_b38	4.23975323	0.812683368	NA	NA
ENSG00000181481.13	Esophagus_Gastroesophageal_Junction	chr17_30939762_T_C_b38	4.282227175	0.812189291	NA	NA
ENSG00000181481.13	Esophagus_Gastroesophageal_Junction	chr17_30940556_T_C_b38	4.282227175	0.812189291	NA	NA
ENSG00000250462.8	Esophagus_Gastroesophageal_Junction	chr17_30939762_T_C_b38	5.274684707	0.812189291	NA	NA
ENSG00000250462.8	Esophagus_Gastroesophageal_Junction	chr17_30940556_T_C_b38	5.274684707	0.812189291	NA	NA
ENSG00000244723.3	Uterus	chr22_24642395_C_A_b38	7.711974465	0.812024522	NA	NA
ENSG00000103051.18	Brain_Cerebellar_Hemisphere	chr16_70459539_G_A_b38	6.809814025	0.811887238	NA	NA
ENSG00000248121.8	Thyroid	chr17_30971433_G_T_b38	4.300768629	0.811781577	NA	NA
ENSG00000264456.1	Thyroid	chr17_30971433_G_T_b38	10.03367097	0.811781577	NA	NA
ENSG00000266865.6	Thyroid	chr17_30971433_G_T_b38	4.44713597	0.811781577	NA	NA
ENSG00000196312.12	Small_Intestine_Terminal_Ileum	chr9_96967873_G_A_b38	8.489741933	0.811705114	NA	NA
ENSG00000196312.12	Small_Intestine_Terminal_Ileum	chr9_96970274_A_G_b38	8.489741933	0.811705114	NA	NA
ENSG00000176046.8	Brain_Putamen_basal_ganglia	chr16_28988880_A_T_b38	5.010946835	0.811491165	NA	NA
ENSG00000234741.7	Lung	chr1_173609895_C_T_b38	4.264388327	0.811007238	NA	NA
ENSG00000187049.9	Ovary	chr11_61268485_T_C_b38	6.485270333	0.810979769	NA	NA
ENSG00000181481.13	Artery_Tibial	chr17_30939762_T_C_b38	3.673713307	0.81078948	NA	NA
ENSG00000266865.6	Artery_Tibial	chr17_30939762_T_C_b38	5.061841169	0.81078948	NA	NA
ENSG00000111843.13	Skin_Sun_Exposed_Lower_leg	chr6_10721720_C_T_b38	7.247217332	0.810745339	NA	NA
ENSG00000181481.13	Stomach	chr17_30963765_C_T_b38	4.304528831	0.810637664	NA	NA
ENSG00000178252.17	Skin_Not_Sun_Exposed_Suprapubic	chr3_49068753_T_C_b38	3.213406145	0.810604659	NA	NA
ENSG00000250462.8	Esophagus_Mucosa	chr17_30975032_C_T_b38	4.08842109	0.810447667	NA	NA
ENSG00000264456.1	Esophagus_Mucosa	chr17_30975032_C_T_b38	8.634439015	0.810447667	NA	NA
ENSG00000181481.13	Colon_Transverse	chr17_30963765_C_T_b38	5.028350336	0.810439751	NA	NA
ENSG00000181481.13	Colon_Transverse	chr17_30971286_C_G_b38	5.130318373	0.810439751	NA	NA
ENSG00000264456.1	Colon_Transverse	chr17_30963765_C_T_b38	5.047423547	0.810439751	NA	NA
ENSG00000264456.1	Colon_Transverse	chr17_30971286_C_G_b38	3.942003167	0.810439751	NA	NA
ENSG00000266865.6	Colon_Transverse	chr17_30963765_C_T_b38	3.976109946	0.810439751	NA	NA
ENSG00000007314.12	Ovary	chr17_63939344_A_G_b38	5.521628331	0.810232914	NA	NA
ENSG00000103051.18	Brain_Cerebellar_Hemisphere	chr16_71179694_A_G_b38	5.168855508	0.810036245	NA	NA
ENSG00000166321.13	Adrenal_Gland	chr10_72894996_G_A_b38	4.619609649	0.809814895	NA	NA
ENSG00000109920.12	Artery_Aorta	chr11_46940923_G_T_b38	4.49165077	0.809724751	NA	NA
ENSG00000259479.6	Adrenal_Gland	chr15_45069347_C_T_b38	7.142671726	0.809205914	NA	NA
ENSG00000196312.12	Brain_Nucleus_accumbens_basal_ganglia	chr9_96608086_G_A_b38	4.231981599	0.809083943	NA	NA
ENSG00000248121.8	Adipose_Visceral_Omentum	chr17_30971286_C_G_b38	5.204423748	0.808905689	NA	NA
ENSG00000250462.8	Adipose_Visceral_Omentum	chr17_30971286_C_G_b38	5.774440037	0.808905689	NA	NA
ENSG00000250462.8	Artery_Aorta	chr17_30939762_T_C_b38	4.946579636	0.808731189	NA	NA
ENSG00000250462.8	Artery_Aorta	chr17_30940556_T_C_b38	4.946579636	0.808731189	NA	NA
ENSG00000266865.6	Artery_Aorta	chr17_30939762_T_C_b38	4.923913243	0.808731189	NA	NA
ENSG00000266865.6	Artery_Aorta	chr17_30940556_T_C_b38	4.923913243	0.808731189	NA	NA
ENSG00000266865.6	Pancreas	chr17_31036348_G_A_b38	4.039742379	0.808522082	NA	NA
ENSG00000223496.2	Adipose_Visceral_Omentum	chr16_70459539_G_A_b38	4.600772914	0.808521345	NA	NA
ENSG00000261556.9	Adipose_Visceral_Omentum	chr16_70459539_G_A_b38	4.616256424	0.808521345	NA	NA
ENSG00000264456.1	Thyroid	chr17_31038647_C_G_b38	5.373937958	0.808132059	NA	NA
ENSG00000266865.6	Thyroid	chr17_31038647_C_G_b38	8.558141544	0.808132059	NA	NA
ENSG00000181481.13	Esophagus_Muscularis	chr17_30939762_T_C_b38	7.504584721	0.808035642	NA	NA
ENSG00000250462.8	Esophagus_Muscularis	chr17_30939762_T_C_b38	3.5649396	0.808035642	NA	NA
ENSG00000266865.6	Esophagus_Muscularis	chr17_30939762_T_C_b38	7.711415455	0.808035642	NA	NA
ENSG00000278472.1	Cells_Cultured_fibroblasts	chr15_33966633_C_G_b38	7.304553349	0.807777426	NA	NA
ENSG00000169738.7	Cells_EBV-transformed_lymphocytes	chr17_82034525_T_C_b38	5.363502074	0.807451876	NA	NA
ENSG00000108576.9	Esophagus_Mucosa	chr17_30939762_T_C_b38	3.770943049	0.807387509	NA	NA
ENSG00000248121.8	Esophagus_Mucosa	chr17_30939762_T_C_b38	3.553403813	0.807387509	NA	NA
ENSG00000264456.1	Esophagus_Mucosa	chr17_30939762_T_C_b38	6.613360157	0.807387509	NA	NA
ENSG00000127452.8	Adrenal_Gland	chr19_9843968_G_T_b38	4.783285306	0.807251657	NA	NA
ENSG00000250462.8	Esophagus_Muscularis	chr17_31038647_C_G_b38	4.20376366	0.806957517	NA	NA
ENSG00000266865.6	Esophagus_Muscularis	chr17_31038647_C_G_b38	8.975452764	0.806957517	NA	NA
ENSG00000184428.12	Pancreas	chr8_143336431_A_G_b38	10.15371238	0.806892098	NA	NA
ENSG00000181481.13	Skin_Sun_Exposed_Lower_leg	chr17_30980073_A_G_b38	5.048136206	0.80686062	NA	NA
ENSG00000074803.17	Brain_Cortex	chr15_48194783_C_T_b38	6.520515387	0.806765267	NA	NA
ENSG00000266865.6	Artery_Tibial	chr17_30975032_C_T_b38	4.165572938	0.806518585	NA	NA
ENSG00000181481.13	Esophagus_Muscularis	chr17_30963765_C_T_b38	7.432961865	0.80648426	NA	NA
ENSG00000181481.13	Esophagus_Muscularis	chr17_30971286_C_G_b38	6.876991643	0.80648426	NA	NA
ENSG00000266865.6	Esophagus_Muscularis	chr17_30963765_C_T_b38	7.313525504	0.80648426	NA	NA
ENSG00000266865.6	Esophagus_Muscularis	chr17_30971286_C_G_b38	6.12175231	0.80648426	NA	NA
ENSG00000088280.18	Muscle_Skeletal	chr1_22878620_G_A_b38	3.801123073	0.806478939	NA	NA
ENSG00000266865.6	Artery_Tibial	chr17_30940556_T_C_b38	4.50637607	0.806376174	NA	NA
ENSG00000181481.13	Prostate	chr17_30960808_C_T_b38	5.152525438	0.80601547	NA	NA
ENSG00000196312.12	Minor_Salivary_Gland	chr9_96970274_A_G_b38	5.264121773	0.806006923	NA	NA
ENSG00000264743.2	Brain_Cerebellum	chr17_30952497_T_C_b38	4.404510392	0.805705677	NA	NA
ENSG00000264743.2	Brain_Cerebellum	chr17_30958406_G_A_b38	4.404510392	0.805705677	NA	NA
ENSG00000264743.2	Brain_Cerebellum	chr17_30974805_G_A_b38	4.404510392	0.805705677	NA	NA
ENSG00000203737.3	Thyroid	chr1_173587182_C_G_b38	3.807672339	0.805502322	NA	NA
ENSG00000007402.11	Testis	chr3_50194394_C_T_b38	3.319170633	0.805501627	NA	NA
ENSG00000266865.6	Ovary	chr17_30939762_T_C_b38	5.107632657	0.805366893	NA	NA
ENSG00000196312.12	Lung	chr9_96567770_C_T_b38	11.61073643	0.805126635	NA	NA
ENSG00000132676.15	Brain_Frontal_Cortex_BA9	chr1_155698150_A_G_b38	4.69222807	0.805050979	NA	NA
ENSG00000101444.12	Adipose_Subcutaneous	chr20_34197406_C_G_b38	3.674043288	0.804825731	NA	NA
ENSG00000266865.6	Colon_Transverse	chr17_31038647_C_G_b38	6.332468601	0.804789724	NA	NA
ENSG00000159247.13	Testis	chr9_138074993_A_G_b38	3.846404624	0.804751763	NA	NA
ENSG00000278472.1	Cells_Cultured_fibroblasts	chr15_33978938_G_GT_b38	8.306661804	0.804715569	NA	NA
ENSG00000185684.12	Pancreas	chr12_131347671_C_T_b38	4.332258547	0.804375766	NA	NA
ENSG00000101444.12	Colon_Transverse	chr20_34197406_C_G_b38	3.99081265	0.804350778	NA	NA
ENSG00000125970.11	Colon_Transverse	chr20_34197406_C_G_b38	4.110044266	0.804350778	NA	NA
ENSG00000250462.8	Lung	chr17_30975032_C_T_b38	4.833058034	0.804187618	NA	NA
ENSG00000250462.8	Colon_Transverse	chr17_30971395_T_C_b38	4.740833937	0.803858833	NA	NA
ENSG00000181481.13	Esophagus_Gastroesophageal_Junction	chr17_31000226_T_TTG_b38	4.255160385	0.80385831	NA	NA
ENSG00000250462.8	Esophagus_Gastroesophageal_Junction	chr17_31000226_T_TTG_b38	4.174247473	0.80385831	NA	NA
ENSG00000248121.8	Esophagus_Mucosa	chr17_30971286_C_G_b38	3.861283735	0.80375278	NA	NA
ENSG00000250462.8	Esophagus_Mucosa	chr17_30971286_C_G_b38	3.744356091	0.80375278	NA	NA
ENSG00000264456.1	Esophagus_Mucosa	chr17_30971286_C_G_b38	7.265879737	0.80375278	NA	NA
ENSG00000103375.10	Brain_Hippocampus	chr16_24917986_T_C_b38	4.976821644	0.803751933	NA	NA
ENSG00000228874.1	Nerve_Tibial	chr3_15253661_T_C_b38	5.899343466	0.803526088	NA	NA
ENSG00000176390.11	Brain_Frontal_Cortex_BA9	chr17_30980073_A_G_b38	5.512445919	0.803498775	NA	NA
ENSG00000213088.9	Heart_Atrial_Appendage	chr1_159215215_A_T_b38	7.99494825	0.803481814	NA	NA
ENSG00000225670.4	Heart_Atrial_Appendage	chr1_159215215_A_T_b38	4.237674116	0.803481814	NA	NA
ENSG00000103051.18	Colon_Sigmoid	chr16_70459539_G_A_b38	5.239872424	0.803441002	NA	NA
ENSG00000196312.12	Minor_Salivary_Gland	chr9_96813559_G_C_b38	5.317598576	0.803381729	NA	NA
ENSG00000196312.12	Minor_Salivary_Gland	chr9_96830330_C_CTG_b38	5.317598576	0.803381729	NA	NA
ENSG00000196312.12	Minor_Salivary_Gland	chr9_96945292_A_G_b38	5.199252687	0.803381729	NA	NA
ENSG00000181481.13	Colon_Transverse	chr17_30960808_C_T_b38	5.116399881	0.803222279	NA	NA
ENSG00000264456.1	Colon_Transverse	chr17_30960808_C_T_b38	5.259806323	0.803222279	NA	NA
ENSG00000250462.8	Colon_Sigmoid	chr17_30971286_C_G_b38	3.937688829	0.802971887	NA	NA
ENSG00000250462.8	Skin_Sun_Exposed_Lower_leg	chr17_31038647_C_G_b38	5.184401666	0.802950939	NA	NA
ENSG00000181481.13	Stomach	chr17_30960808_C_T_b38	4.139904667	0.802873767	NA	NA
ENSG00000187049.9	Esophagus_Muscularis	chr11_61355406_G_A_b38	4.431350128	0.802387832	NA	NA
ENSG00000196312.12	Esophagus_Muscularis	chr9_96567770_C_T_b38	12.76404757	0.802196453	NA	NA
ENSG00000197816.13	Esophagus_Muscularis	chr9_96567770_C_T_b38	4.398060542	0.802196453	NA	NA
ENSG00000181481.13	Nerve_Tibial	chr17_30980073_A_G_b38	5.492613744	0.802163805	NA	NA
ENSG00000196312.12	Brain_Caudate_basal_ganglia	chr9_96830330_C_CTG_b38	14.90307956	0.802072371	NA	NA
ENSG00000266865.6	Colon_Transverse	chr17_30939762_T_C_b38	4.084829774	0.8020444	NA	NA
ENSG00000266865.6	Colon_Transverse	chr17_30940556_T_C_b38	4.084829774	0.8020444	NA	NA
ENSG00000181481.13	Esophagus_Gastroesophageal_Junction	chr17_30975032_C_T_b38	5.832461143	0.801648128	NA	NA
ENSG00000250462.8	Esophagus_Gastroesophageal_Junction	chr17_30975032_C_T_b38	6.287210606	0.801648128	NA	NA
ENSG00000181481.13	Artery_Tibial	chr17_30963765_C_T_b38	4.563346067	0.801481817	NA	NA
ENSG00000196312.12	Brain_Putamen_basal_ganglia	chr9_96887916_A_G_b38	8.905298334	0.801153106	NA	NA
ENSG00000111843.13	Nerve_Tibial	chr6_10708842_A_C_b38	5.579074365	0.800911678	NA	NA
ENSG00000181481.13	Breast_Mammary_Tissue	chr17_30971433_G_T_b38	5.416849988	0.80069418	NA	NA
ENSG00000196312.12	Lung	chr9_96521450_T_C_b38	10.97574837	0.800668982	NA	NA
ENSG00000109920.12	Artery_Aorta	chr11_46935090_A_G_b38	3.474986308	0.800643253	NA	NA
ENSG00000196312.12	Brain_Cortex	chr9_96945292_A_G_b38	19.46626098	0.800638221	NA	NA
ENSG00000237036.4	Esophagus_Gastroesophageal_Junction	chr10_31237116_A_G_b38	4.795359176	0.800519265	NA	NA
ENSG00000196312.12	Brain_Nucleus_accumbens_basal_ganglia	chr9_96887916_A_G_b38	11.19295772	0.800383215	NA	NA
ENSG00000166428.12	Spleen	chr14_105630164_C_CGT_b38	4.52173805	0.800346419	NA	NA
ENSG00000232098.3	Artery_Aorta	chr19_58438921_C_G_b38	4.446538128	0.800243113	NA	NA
ENSG00000181481.13	Esophagus_Muscularis	chr17_30960808_C_T_b38	7.530044036	0.798994324	NA	NA
ENSG00000266865.6	Esophagus_Muscularis	chr17_30960808_C_T_b38	7.857091443	0.798994324	NA	NA
ENSG00000248121.8	Skin_Not_Sun_Exposed_Suprapubic	chr17_31038647_C_G_b38	4.632271454	0.798853859	NA	NA
ENSG00000266896.1	Brain_Spinal_cord_cervical_c-1	chr6_170236536_GATTT_G_b38	5.182463056	0.798850575	NA	NA
ENSG00000223496.2	Adipose_Visceral_Omentum	chr16_70512762_A_G_b38	3.984187741	0.79852396	NA	NA
ENSG00000261556.9	Adipose_Visceral_Omentum	chr16_70512762_A_G_b38	4.193491037	0.79852396	NA	NA
ENSG00000237419.1	Minor_Salivary_Gland	chr9_138074993_A_G_b38	4.910621304	0.798469757	NA	NA
ENSG00000187049.9	Ovary	chr11_61372397_G_A_b38	5.646853454	0.798347451	NA	NA
ENSG00000187049.9	Ovary	chr11_61377235_C_T_b38	5.646853454	0.798347451	NA	NA
ENSG00000129646.14	Brain_Spinal_cord_cervical_c-1	chr17_76489708_AT_A_b38	7.499972212	0.798215618	NA	NA
ENSG00000184428.12	Cells_EBV-transformed_lymphocytes	chr8_143359823_C_A_b38	6.852132072	0.79802679	NA	NA
ENSG00000196312.12	Small_Intestine_Terminal_Ileum	chr9_96854922_A_T_b38	6.812927906	0.797748021	NA	NA
ENSG00000196312.12	Small_Intestine_Terminal_Ileum	chr9_96894289_A_G_b38	6.812927906	0.797748021	NA	NA
ENSG00000237036.4	Cells_EBV-transformed_lymphocytes	chr10_31276692_A_G_b38	4.722700288	0.797657062	NA	NA
ENSG00000237036.4	Heart_Atrial_Appendage	chr10_31276692_A_G_b38	6.13124803	0.797436448	NA	NA
ENSG00000235098.8	Brain_Cerebellum	chr1_1479683_T_G_b38	4.937786664	0.797336699	NA	NA
ENSG00000111843.13	Lung	chr6_10708842_A_C_b38	5.111968854	0.7967933	NA	NA
ENSG00000264456.1	Esophagus_Mucosa	chr17_30963765_C_T_b38	6.930195052	0.796776423	NA	NA
ENSG00000203739.3	Esophagus_Muscularis	chr1_173587182_C_G_b38	3.494441705	0.796203134	NA	NA
ENSG00000232098.3	Lung	chr19_58440960_A_G_b38	7.771825574	0.796082206	NA	NA
ENSG00000266865.6	Colon_Transverse	chr17_31036348_G_A_b38	6.558850234	0.7960544	NA	NA
ENSG00000169223.14	Brain_Nucleus_accumbens_basal_ganglia	chr5_176560925_G_C_b38	4.74840071	0.795828018	NA	NA
ENSG00000243477.5	Esophagus_Mucosa	chr3_49761554_C_T_b38	3.463112174	0.79565003	NA	NA
ENSG00000248121.8	Thyroid	chr17_31036348_G_A_b38	3.67333854	0.795636365	NA	NA
ENSG00000264456.1	Thyroid	chr17_31036348_G_A_b38	5.597033998	0.795636365	NA	NA
ENSG00000266865.6	Thyroid	chr17_31036348_G_A_b38	8.88582286	0.795636365	NA	NA
ENSG00000196312.12	Brain_Hypothalamus	chr9_96815409_C_G_b38	7.340668638	0.795386099	NA	NA
ENSG00000196312.12	Brain_Hypothalamus	chr9_96830330_C_CTG_b38	7.340668638	0.795386099	NA	NA
ENSG00000196312.12	Brain_Hypothalamus	chr9_96854542_G_T_b38	7.340668638	0.795386099	NA	NA
ENSG00000196312.12	Brain_Hypothalamus	chr9_96854922_A_T_b38	7.340668638	0.795386099	NA	NA
ENSG00000196312.12	Brain_Hypothalamus	chr9_96887916_A_G_b38	7.340668638	0.795386099	NA	NA
ENSG00000196312.12	Brain_Hypothalamus	chr9_96967873_G_A_b38	7.340668638	0.795386099	NA	NA
ENSG00000196312.12	Brain_Hypothalamus	chr9_96970274_A_G_b38	7.340668638	0.795386099	NA	NA
ENSG00000196312.12	Brain_Hypothalamus	chr9_97003638_T_C_b38	7.340668638	0.795386099	NA	NA
ENSG00000141698.16	Cells_Cultured_fibroblasts	chr17_42180123_G_C_b38	4.421179776	0.795362913	NA	NA
ENSG00000103051.18	Colon_Sigmoid	chr16_70461882_G_A_b38	4.639567536	0.795271576	NA	NA
ENSG00000250230.2	Thyroid	chr11_61355406_G_A_b38	5.954884437	0.79469047	NA	NA
ENSG00000250462.8	Artery_Aorta	chr17_31038647_C_G_b38	5.251251629	0.794597047	NA	NA
ENSG00000266865.6	Artery_Aorta	chr17_31038647_C_G_b38	4.245381843	0.794597047	NA	NA
ENSG00000115592.11	Cells_Cultured_fibroblasts	chr2_218829133_T_C_b38	4.94819556	0.794484226	NA	NA
ENSG00000184428.12	Spleen	chr8_143336431_A_G_b38	10.38354129	0.794333119	NA	NA
ENSG00000181481.13	Prostate	chr17_30971433_G_T_b38	5.662588664	0.793918448	NA	NA
ENSG00000196312.12	Brain_Cerebellar_Hemisphere	chr9_96830330_C_CTG_b38	13.04624272	0.793693108	NA	NA
ENSG00000196312.12	Brain_Cerebellar_Hemisphere	chr9_96887916_A_G_b38	13.04624272	0.793693108	NA	NA
ENSG00000213614.9	Skin_Not_Sun_Exposed_Suprapubic	chr15_72364065_C_G_b38	4.114725308	0.793541435	NA	NA
ENSG00000196312.12	Brain_Hippocampus	chr9_96590986_C_T_b38	6.216124994	0.793454186	NA	NA
ENSG00000237036.4	Esophagus_Muscularis	chr10_31237116_A_G_b38	3.864892803	0.793325592	NA	NA
ENSG00000184428.12	Adipose_Subcutaneous	chr8_143336431_A_G_b38	11.97898032	0.793313343	NA	NA
ENSG00000103051.18	Brain_Cerebellar_Hemisphere	chr16_70512762_A_G_b38	6.912463474	0.79268815	NA	NA
ENSG00000196312.12	Liver	chr9_96590986_C_T_b38	4.936032741	0.792635696	NA	NA
ENSG00000094914.12	Pituitary	chr12_53407838_G_A_b38	5.67801446	0.792600285	NA	NA
ENSG00000094914.12	Pituitary	chr12_53424503_A_G_b38	5.67801446	0.792600285	NA	NA
ENSG00000213088.9	Heart_Atrial_Appendage	chr1_159211770_T_C_b38	7.405651655	0.792364442	NA	NA
ENSG00000225670.4	Heart_Atrial_Appendage	chr1_159211770_T_C_b38	4.205323777	0.792364442	NA	NA
ENSG00000169738.7	Nerve_Tibial	chr17_82034525_T_C_b38	3.883687863	0.792337897	NA	NA
ENSG00000248121.8	Skin_Not_Sun_Exposed_Suprapubic	chr17_31036348_G_A_b38	4.33060036	0.792134493	NA	NA
ENSG00000250462.8	Skin_Not_Sun_Exposed_Suprapubic	chr17_31036348_G_A_b38	3.514973148	0.792134493	NA	NA
ENSG00000116141.15	Esophagus_Gastroesophageal_Junction	chr1_220599555_A_G_b38	5.856351405	0.792076555	NA	NA
ENSG00000181481.13	Stomach	chr17_30959837_G_C_b38	4.785466095	0.791936156	NA	NA
ENSG00000181481.13	Skin_Not_Sun_Exposed_Suprapubic	chr17_30952497_T_C_b38	4.797048755	0.791867331	NA	NA
ENSG00000117410.13	Liver	chr1_44343397_G_A_b38	5.15375879	0.791806993	NA	NA
ENSG00000250462.8	Skin_Sun_Exposed_Lower_leg	chr17_31036348_G_A_b38	5.147875761	0.791804387	NA	NA
ENSG00000064199.6	Cells_EBV-transformed_lymphocytes	chr11_124646114_G_C_b38	6.138055384	0.791771208	NA	NA
ENSG00000181481.13	Esophagus_Gastroesophageal_Junction	chr17_30963765_C_T_b38	6.990532107	0.79162758	NA	NA
ENSG00000181481.13	Esophagus_Gastroesophageal_Junction	chr17_30971286_C_G_b38	6.38519661	0.79162758	NA	NA
ENSG00000250462.8	Esophagus_Gastroesophageal_Junction	chr17_30963765_C_T_b38	4.891749649	0.79162758	NA	NA
ENSG00000250462.8	Esophagus_Gastroesophageal_Junction	chr17_30971286_C_G_b38	6.183206734	0.79162758	NA	NA
ENSG00000115592.11	Artery_Aorta	chr2_218829133_T_C_b38	4.266900683	0.791150203	NA	NA
ENSG00000101213.6	Vagina	chr20_63531195_A_G_b38	5.184337924	0.791129934	NA	NA
ENSG00000111843.13	Testis	chr6_10721720_C_T_b38	4.849323367	0.790919317	NA	NA
ENSG00000250462.8	Artery_Tibial	chr17_30971395_T_C_b38	4.245039649	0.790806507	NA	NA
ENSG00000181481.13	Esophagus_Muscularis	chr17_30959837_G_C_b38	7.874326841	0.79079681	NA	NA
ENSG00000266865.6	Esophagus_Muscularis	chr17_30959837_G_C_b38	7.113987826	0.79079681	NA	NA
ENSG00000250462.8	Esophagus_Muscularis	chr17_31036348_G_A_b38	4.675425369	0.790790301	NA	NA
ENSG00000266865.6	Esophagus_Muscularis	chr17_31036348_G_A_b38	7.636169988	0.790790301	NA	NA
ENSG00000122218.14	Esophagus_Mucosa	chr1_159351563_TG_T_b38	4.541532881	0.790782058	NA	NA
ENSG00000181481.13	Skin_Sun_Exposed_Lower_leg	chr17_30952497_T_C_b38	8.717282747	0.790353448	NA	NA
ENSG00000181481.13	Skin_Sun_Exposed_Lower_leg	chr17_30974805_G_A_b38	8.717282747	0.790353448	NA	NA
ENSG00000250462.8	Skin_Sun_Exposed_Lower_leg	chr17_30952497_T_C_b38	3.722354119	0.790353448	NA	NA
ENSG00000250462.8	Skin_Sun_Exposed_Lower_leg	chr17_30974805_G_A_b38	3.722354119	0.790353448	NA	NA
ENSG00000111843.13	Lung	chr6_10721720_C_T_b38	4.930568721	0.790280543	NA	NA
ENSG00000223542.1	Lung	chr6_133766152_T_C_b38	4.756681612	0.790215902	NA	NA
ENSG00000250462.8	Artery_Aorta	chr17_31000226_T_TTG_b38	5.859928985	0.789999451	NA	NA
ENSG00000266865.6	Artery_Aorta	chr17_31000226_T_TTG_b38	4.147703644	0.789999451	NA	NA
ENSG00000248866.1	Liver	chr4_52117235_A_G_b38	4.94351822	0.789718857	NA	NA
ENSG00000111843.13	Esophagus_Mucosa	chr6_10708842_A_C_b38	4.691313958	0.789684357	NA	NA
ENSG00000266340.1	Thyroid	chr17_30980073_A_G_b38	4.305944378	0.789539159	NA	NA
ENSG00000196312.12	Esophagus_Muscularis	chr9_96521450_T_C_b38	11.74073113	0.78946508	NA	NA
ENSG00000197816.13	Esophagus_Muscularis	chr9_96521450_T_C_b38	4.118278197	0.78946508	NA	NA
ENSG00000148200.16	Uterus	chr9_124525050_G_A_b38	5.969841677	0.789336977	NA	NA
ENSG00000181481.13	Prostate	chr17_30959837_G_C_b38	4.332220282	0.789289112	NA	NA
ENSG00000237036.4	Adipose_Visceral_Omentum	chr10_31237116_A_G_b38	4.237974494	0.78917504	NA	NA
ENSG00000101444.12	Cells_Cultured_fibroblasts	chr20_34197406_C_G_b38	3.230468335	0.78916742	NA	NA
ENSG00000103051.18	Pituitary	chr16_70461882_G_A_b38	4.037929611	0.789105955	NA	NA
ENSG00000103051.18	Pituitary	chr16_70512762_A_G_b38	5.860760237	0.789105955	NA	NA
ENSG00000278472.1	Adipose_Visceral_Omentum	chr15_33978938_G_GT_b38	5.201180227	0.788843111	NA	NA
ENSG00000062725.9	Artery_Tibial	chr17_60444162_T_G_b38	3.901532796	0.788832319	NA	NA
ENSG00000266865.6	Artery_Tibial	chr17_31000226_T_TTG_b38	4.301290651	0.788734364	NA	NA
ENSG00000103051.18	Thyroid	chr16_70459539_G_A_b38	5.047563078	0.788357857	NA	NA
ENSG00000223496.2	Thyroid	chr16_70459539_G_A_b38	3.674219654	0.788357857	NA	NA
ENSG00000261777.5	Thyroid	chr16_70459539_G_A_b38	4.617140415	0.788357857	NA	NA
ENSG00000266865.6	Colon_Transverse	chr17_31048159_A_G_b38	6.475211956	0.788276995	NA	NA
ENSG00000184428.12	Esophagus_Mucosa	chr8_143336431_A_G_b38	12.55396794	0.788122694	NA	NA
ENSG00000111843.13	Artery_Tibial	chr6_10721720_C_T_b38	6.007671861	0.788115277	NA	NA
ENSG00000181481.13	Esophagus_Muscularis	chr17_30980073_A_G_b38	4.038644886	0.788092834	NA	NA
ENSG00000181481.13	Stomach	chr17_30971433_G_T_b38	4.835492492	0.788073302	NA	NA
ENSG00000152061.23	Uterus	chr1_173587182_C_G_b38	4.590352557	0.788037716	NA	NA
ENSG00000103051.18	Thyroid	chr16_70461882_G_A_b38	4.772545235	0.788008674	NA	NA
ENSG00000188152.12	Stomach	chr9_97003638_T_C_b38	4.489956595	0.787861289	NA	NA
ENSG00000196312.12	Stomach	chr9_97003638_T_C_b38	18.87653384	0.787861289	NA	NA
ENSG00000184428.12	Thyroid	chr8_143336431_A_G_b38	5.608999577	0.787701405	NA	NA
ENSG00000164366.3	Brain_Cortex	chr5_345853_C_T_b38	4.405993292	0.787531983	NA	NA
ENSG00000266865.6	Colon_Transverse	chr17_31000226_T_TTG_b38	4.844235953	0.787411202	NA	NA
ENSG00000188672.17	Heart_Atrial_Appendage	chr1_24966107_C_T_b38	3.984292445	0.787399804	NA	NA
ENSG00000250462.8	Adipose_Visceral_Omentum	chr17_31038647_C_G_b38	5.020403373	0.787300952	NA	NA
ENSG00000266865.6	Adipose_Visceral_Omentum	chr17_31038647_C_G_b38	7.407366973	0.787300952	NA	NA
ENSG00000184428.12	Artery_Tibial	chr8_143336431_A_G_b38	6.116329482	0.787231875	NA	NA
ENSG00000237036.4	Lung	chr10_31237116_A_G_b38	4.097862161	0.787142163	NA	NA
ENSG00000181481.13	Artery_Tibial	chr17_30959837_G_C_b38	5.026486535	0.786950298	NA	NA
ENSG00000266865.6	Artery_Tibial	chr17_30959837_G_C_b38	3.691100658	0.786950298	NA	NA
ENSG00000264456.1	Cells_Cultured_fibroblasts	chr17_30971433_G_T_b38	4.035372719	0.786930754	NA	NA
ENSG00000177646.18	Liver	chr3_129010684_A_G_b38	5.644849353	0.786845635	NA	NA
ENSG00000206149.10	Artery_Tibial	chr15_28907171_A_G_b38	6.184322654	0.786732823	NA	NA
ENSG00000184428.12	Pancreas	chr8_143359823_C_A_b38	6.733408501	0.78639435	NA	NA
ENSG00000181481.13	Artery_Tibial	chr17_30960808_C_T_b38	4.453572094	0.786015257	NA	NA
ENSG00000196312.12	Brain_Anterior_cingulate_cortex_BA24	chr9_96887183_A_G_b38	4.499840398	0.786001031	NA	NA
ENSG00000103051.18	Esophagus_Mucosa	chr16_70461882_G_A_b38	6.520632026	0.785937367	NA	NA
ENSG00000157368.10	Esophagus_Mucosa	chr16_70461882_G_A_b38	4.130793517	0.785937367	NA	NA
ENSG00000261556.9	Esophagus_Mucosa	chr16_70461882_G_A_b38	3.582579794	0.785937367	NA	NA
ENSG00000261777.5	Esophagus_Mucosa	chr16_70461882_G_A_b38	3.498551828	0.785937367	NA	NA
ENSG00000196312.12	Colon_Transverse	chr9_97003638_T_C_b38	28.11534735	0.785837648	NA	NA
ENSG00000184428.12	Skin_Sun_Exposed_Lower_leg	chr8_143336431_A_G_b38	10.17567041	0.785787946	NA	NA
ENSG00000185684.12	Colon_Transverse	chr12_131347671_C_T_b38	4.247586591	0.785678251	NA	NA
ENSG00000181481.13	Nerve_Tibial	chr17_30971433_G_T_b38	8.488031125	0.785600847	NA	NA
ENSG00000266865.6	Nerve_Tibial	chr17_30971433_G_T_b38	4.441233847	0.785600847	NA	NA
ENSG00000250462.8	Artery_Aorta	chr17_30975032_C_T_b38	5.50757349	0.785416813	NA	NA
ENSG00000266865.6	Artery_Aorta	chr17_30975032_C_T_b38	4.351385343	0.785416813	NA	NA
ENSG00000196312.12	Brain_Nucleus_accumbens_basal_ganglia	chr9_96640900_A_G_b38	4.175135777	0.785286059	NA	NA
ENSG00000181481.13	Colon_Transverse	chr17_30959837_G_C_b38	5.043863278	0.785140015	NA	NA
ENSG00000196465.10	Adipose_Subcutaneous	chr12_56200157_C_A_b38	4.130777671	0.785139423	NA	NA
ENSG00000181481.13	Skin_Not_Sun_Exposed_Suprapubic	chr17_30958406_G_A_b38	4.575569219	0.78511976	NA	NA
ENSG00000181481.13	Esophagus_Muscularis	chr17_30971395_T_C_b38	5.448792836	0.785013669	NA	NA
ENSG00000250462.8	Esophagus_Muscularis	chr17_30971395_T_C_b38	4.875173109	0.785013669	NA	NA
ENSG00000266865.6	Esophagus_Muscularis	chr17_30971395_T_C_b38	5.781047205	0.785013669	NA	NA
ENSG00000122218.14	Esophagus_Mucosa	chr1_159359791_A_T_b38	4.323619195	0.78496505	NA	NA
ENSG00000196312.12	Minor_Salivary_Gland	chr9_96815409_C_G_b38	5.117210299	0.784938154	NA	NA
ENSG00000138594.13	Muscle_Skeletal	chr15_51200066_C_T_b38	5.00207305	0.784650656	NA	NA
ENSG00000259556.2	Muscle_Skeletal	chr15_51200066_C_T_b38	6.387619907	0.784650656	NA	NA
ENSG00000070718.11	Cells_Cultured_fibroblasts	chr8_42128123_G_A_b38	4.721651167	0.784602978	NA	NA
ENSG00000181481.13	Esophagus_Muscularis	chr17_30971433_G_T_b38	7.984359469	0.784125878	NA	NA
ENSG00000266865.6	Esophagus_Muscularis	chr17_30971433_G_T_b38	6.813241373	0.784125878	NA	NA
ENSG00000184428.12	Spleen	chr8_143359823_C_A_b38	9.671589814	0.784026731	NA	NA
ENSG00000177425.10	Testis	chr12_79531077_T_A_b38	6.424580054	0.783858141	NA	NA
ENSG00000258044.1	Testis	chr12_79531077_T_A_b38	17.10385865	0.783858141	NA	NA
ENSG00000258048.1	Testis	chr12_79531077_T_A_b38	4.555817751	0.783858141	NA	NA
ENSG00000103051.18	Artery_Tibial	chr16_70461882_G_A_b38	9.841314923	0.783770875	NA	NA
ENSG00000261556.9	Artery_Tibial	chr16_70461882_G_A_b38	4.178147291	0.783770875	NA	NA
ENSG00000264456.1	Esophagus_Mucosa	chr17_30959837_G_C_b38	6.254765892	0.783665772	NA	NA
ENSG00000250462.8	Artery_Aorta	chr17_31036348_G_A_b38	5.828683175	0.783609522	NA	NA
ENSG00000266865.6	Artery_Aorta	chr17_31036348_G_A_b38	4.113426372	0.783609522	NA	NA
ENSG00000181481.13	Esophagus_Muscularis	chr17_31000226_T_TTG_b38	4.218804903	0.783562078	NA	NA
ENSG00000266865.6	Esophagus_Muscularis	chr17_31000226_T_TTG_b38	6.823098814	0.783562078	NA	NA
ENSG00000196312.12	Brain_Cortex	chr9_97003638_T_C_b38	19.05458952	0.783401847	NA	NA
ENSG00000250462.8	Esophagus_Mucosa	chr17_30960808_C_T_b38	3.51776404	0.783248242	NA	NA
ENSG00000264456.1	Esophagus_Mucosa	chr17_30960808_C_T_b38	7.825698823	0.783248242	NA	NA
ENSG00000108576.9	Esophagus_Mucosa	chr17_30971395_T_C_b38	3.370261237	0.78307013	NA	NA
ENSG00000248121.8	Esophagus_Mucosa	chr17_30971395_T_C_b38	4.334209885	0.78307013	NA	NA
ENSG00000250462.8	Esophagus_Mucosa	chr17_30971395_T_C_b38	5.6223241	0.78307013	NA	NA
ENSG00000264456.1	Esophagus_Mucosa	chr17_30971395_T_C_b38	8.018188639	0.78307013	NA	NA
ENSG00000196312.12	Small_Intestine_Terminal_Ileum	chr9_96954851_G_A_b38	8.37151196	0.782699413	NA	NA
ENSG00000181481.13	Esophagus_Gastroesophageal_Junction	chr17_30959837_G_C_b38	6.895728041	0.782617505	NA	NA
ENSG00000250462.8	Esophagus_Gastroesophageal_Junction	chr17_30959837_G_C_b38	4.875701233	0.782617505	NA	NA
ENSG00000181481.13	Prostate	chr17_30952497_T_C_b38	5.278664319	0.782520214	NA	NA
ENSG00000181481.13	Prostate	chr17_30974805_G_A_b38	5.278664319	0.782520214	NA	NA
ENSG00000186832.8	Vagina	chr17_41055656_T_C_b38	4.634946527	0.78243911	NA	NA
ENSG00000103051.18	Colon_Transverse	chr16_70461882_G_A_b38	6.159660504	0.782349411	NA	NA
ENSG00000140263.13	Brain_Putamen_basal_ganglia	chr15_45090704_A_G_b38	5.227987985	0.782304893	NA	NA
ENSG00000140263.13	Brain_Putamen_basal_ganglia	chr15_45091485_G_C_b38	5.227987985	0.782304893	NA	NA
ENSG00000259479.6	Brain_Putamen_basal_ganglia	chr15_45090704_A_G_b38	5.315561307	0.782304893	NA	NA
ENSG00000259479.6	Brain_Putamen_basal_ganglia	chr15_45091485_G_C_b38	5.315561307	0.782304893	NA	NA
ENSG00000196312.12	Brain_Cortex	chr9_96813559_G_C_b38	16.00830133	0.782240615	NA	NA
ENSG00000196312.12	Brain_Frontal_Cortex_BA9	chr9_96739274_G_A_b38	12.60204088	0.781974746	NA	NA
ENSG00000196312.12	Esophagus_Muscularis	chr9_96590986_C_T_b38	15.58223445	0.781867588	NA	NA
ENSG00000181481.13	Colon_Transverse	chr17_30971433_G_T_b38	6.100713121	0.781764713	NA	NA
ENSG00000264456.1	Colon_Transverse	chr17_30971433_G_T_b38	5.455754552	0.781764713	NA	NA
ENSG00000196312.12	Prostate	chr9_96887916_A_G_b38	10.98327997	0.781617449	NA	NA
ENSG00000196312.12	Prostate	chr9_97003638_T_C_b38	10.98327997	0.781617449	NA	NA
ENSG00000196312.12	Brain_Frontal_Cortex_BA9	chr9_96813559_G_C_b38	12.65161335	0.781611052	NA	NA
ENSG00000196312.12	Brain_Frontal_Cortex_BA9	chr9_96815409_C_G_b38	12.65161335	0.781611052	NA	NA
ENSG00000196312.12	Brain_Frontal_Cortex_BA9	chr9_97003638_T_C_b38	12.65161335	0.781611052	NA	NA
ENSG00000237036.4	Cells_EBV-transformed_lymphocytes	chr10_31577419_C_T_b38	5.038852859	0.781591896	NA	NA
ENSG00000168066.20	Esophagus_Mucosa	chr11_64578960_C_CATCT_b38	3.688335125	0.781583047	NA	NA
ENSG00000101365.20	Pituitary	chr20_2334897_A_G_b38	4.768662961	0.781449657	NA	NA
ENSG00000159216.18	Brain_Nucleus_accumbens_basal_ganglia	chr21_35038546_C_T_b38	5.307274665	0.781389134	NA	NA
ENSG00000278472.1	Colon_Transverse	chr15_33978938_G_GT_b38	4.372639265	0.781355273	NA	NA
ENSG00000250462.8	Colon_Sigmoid	chr17_30971395_T_C_b38	3.748303391	0.781176585	NA	NA
ENSG00000184860.9	Pancreas	chr16_81983867_AC_A_b38	9.540221644	0.780980366	NA	NA
ENSG00000168152.12	Stomach	chr4_83875170_G_A_b38	4.951154389	0.78094636	NA	NA
ENSG00000122882.10	Nerve_Tibial	chr10_72894996_G_A_b38	3.423125613	0.780894223	NA	NA
ENSG00000156042.17	Nerve_Tibial	chr10_72894996_G_A_b38	4.037961839	0.780894223	NA	NA
ENSG00000166321.13	Nerve_Tibial	chr10_72894996_G_A_b38	5.480479139	0.780894223	NA	NA
ENSG00000138326.18	Brain_Cortex	chr10_77842927_T_A_b38	5.173102762	0.780877646	NA	NA
ENSG00000181481.13	Esophagus_Gastroesophageal_Junction	chr17_30960808_C_T_b38	6.536347357	0.780755942	NA	NA
ENSG00000250462.8	Esophagus_Gastroesophageal_Junction	chr17_30960808_C_T_b38	4.912420874	0.780755942	NA	NA
ENSG00000181481.13	Skin_Sun_Exposed_Lower_leg	chr17_30979134_G_C_b38	9.468379322	0.78055162	NA	NA
ENSG00000250462.8	Skin_Sun_Exposed_Lower_leg	chr17_30979134_G_C_b38	3.683750705	0.78055162	NA	NA
ENSG00000213614.9	Adipose_Subcutaneous	chr15_72364065_C_G_b38	5.793670744	0.780449729	NA	NA
ENSG00000213614.9	Adipose_Visceral_Omentum	chr15_72364065_C_G_b38	5.939661073	0.78039737	NA	NA
ENSG00000103051.18	Nerve_Tibial	chr16_70461882_G_A_b38	16.95970628	0.780373209	NA	NA
ENSG00000223496.2	Nerve_Tibial	chr16_70461882_G_A_b38	3.433286815	0.780373209	NA	NA
ENSG00000261556.9	Nerve_Tibial	chr16_70461882_G_A_b38	4.410313958	0.780373209	NA	NA
ENSG00000196312.12	Brain_Nucleus_accumbens_basal_ganglia	chr9_96830330_C_CTG_b38	8.811015301	0.780241127	NA	NA
ENSG00000181481.13	Esophagus_Gastroesophageal_Junction	chr17_30971395_T_C_b38	5.2294742	0.780033881	NA	NA
ENSG00000250462.8	Esophagus_Gastroesophageal_Junction	chr17_30971395_T_C_b38	7.06333398	0.780033881	NA	NA
ENSG00000156042.17	Adrenal_Gland	chr10_72924167_G_A_b38	3.857889097	0.779938491	NA	NA
ENSG00000074047.21	Ovary	chr2_120944396_A_G_b38	5.287759536	0.779820122	NA	NA
ENSG00000119559.15	Artery_Aorta	chr19_1463437_A_G_b38	4.660795093	0.779725092	NA	NA
ENSG00000181481.13	Skin_Sun_Exposed_Lower_leg	chr17_30958406_G_A_b38	8.675104614	0.779696151	NA	NA
ENSG00000250462.8	Skin_Sun_Exposed_Lower_leg	chr17_30958406_G_A_b38	3.670925674	0.779696151	NA	NA
ENSG00000100410.7	Heart_Atrial_Appendage	chr22_41398794_G_C_b38	4.442035886	0.779530514	NA	NA
ENSG00000187049.9	Skin_Sun_Exposed_Lower_leg	chr11_61355406_G_A_b38	4.739575593	0.779491962	NA	NA
ENSG00000264456.1	Esophagus_Mucosa	chr17_31000226_T_TTG_b38	4.927448665	0.779442139	NA	NA
ENSG00000250462.8	Adipose_Visceral_Omentum	chr17_30971433_G_T_b38	4.162650237	0.779339125	NA	NA
ENSG00000169223.14	Brain_Nucleus_accumbens_basal_ganglia	chr5_176552309_T_C_b38	4.523519078	0.779200649	NA	NA
ENSG00000250462.8	Adipose_Visceral_Omentum	chr17_31036348_G_A_b38	5.23281444	0.778864782	NA	NA
ENSG00000266865.6	Adipose_Visceral_Omentum	chr17_31036348_G_A_b38	7.323222283	0.778864782	NA	NA
ENSG00000266865.6	Artery_Tibial	chr17_31038647_C_G_b38	7.438289361	0.778661094	NA	NA
ENSG00000196465.10	Adipose_Visceral_Omentum	chr12_56210632_GAT_G_b38	4.498681882	0.778621812	NA	NA
ENSG00000276337.1	Skin_Not_Sun_Exposed_Suprapubic	chr16_87465828_T_C_b38	5.675176557	0.778520484	NA	NA
ENSG00000188152.12	Stomach	chr9_96887916_A_G_b38	4.803423155	0.778151769	NA	NA
ENSG00000196312.12	Stomach	chr9_96887916_A_G_b38	15.93245678	0.778151769	NA	NA
ENSG00000196312.12	Colon_Transverse	chr9_96887916_A_G_b38	25.51033677	0.778101438	NA	NA
ENSG00000166233.14	Skin_Sun_Exposed_Lower_leg	chr15_72364065_C_G_b38	5.140118092	0.777740336	NA	NA
ENSG00000213614.9	Skin_Sun_Exposed_Lower_leg	chr15_72364065_C_G_b38	3.655167759	0.777740336	NA	NA
ENSG00000196465.10	Adipose_Subcutaneous	chr12_56192465_T_C_b38	3.858656853	0.777686137	NA	NA
ENSG00000070718.11	Cells_Cultured_fibroblasts	chr8_42125453_T_C_b38	4.306774449	0.777508948	NA	NA
ENSG00000070367.15	Liver	chr14_57367021_C_T_b38	4.958228459	0.77747531	NA	NA
ENSG00000196689.11	Heart_Atrial_Appendage	chr17_3592966_T_C_b38	4.470604298	0.77735277	NA	NA
ENSG00000188152.12	Cells_Cultured_fibroblasts	chr9_96887916_A_G_b38	3.758172216	0.777265669	NA	NA
ENSG00000196312.12	Cells_Cultured_fibroblasts	chr9_96887916_A_G_b38	18.28159963	0.777265669	NA	NA
ENSG00000224546.2	Cells_Cultured_fibroblasts	chr9_96887916_A_G_b38	3.759004207	0.777265669	NA	NA
ENSG00000261556.9	Breast_Mammary_Tissue	chr16_70461882_G_A_b38	4.061402729	0.777212566	NA	NA
ENSG00000184428.12	Esophagus_Gastroesophageal_Junction	chr8_143336431_A_G_b38	5.258278124	0.777179134	NA	NA
ENSG00000168077.13	Brain_Cerebellum	chr8_27703064_T_C_b38	6.109584012	0.777057988	NA	NA
ENSG00000279302.3	Brain_Cerebellum	chr8_27703064_T_C_b38	5.176204408	0.777057988	NA	NA
ENSG00000131381.12	Brain_Caudate_basal_ganglia	chr3_15253661_T_C_b38	4.942482236	0.77692953	NA	NA
ENSG00000250462.8	Lung	chr17_30971286_C_G_b38	4.702657575	0.776560691	NA	NA
ENSG00000250462.8	Esophagus_Mucosa	chr17_30971433_G_T_b38	3.752933072	0.776470066	NA	NA
ENSG00000264456.1	Esophagus_Mucosa	chr17_30971433_G_T_b38	7.87432359	0.776470066	NA	NA
ENSG00000196312.12	Colon_Transverse	chr9_96567770_C_T_b38	5.482977062	0.776451298	NA	NA
ENSG00000250462.8	Lung	chr17_30971395_T_C_b38	5.759468224	0.776439465	NA	NA
ENSG00000170632.13	Small_Intestine_Terminal_Ileum	chr7_103080283_G_C_b38	8.013680705	0.776104417	NA	NA
ENSG00000170632.13	Small_Intestine_Terminal_Ileum	chr7_103082058_G_A_b38	8.013680705	0.776104417	NA	NA
ENSG00000170632.13	Small_Intestine_Terminal_Ileum	chr7_103103446_C_T_b38	8.013680705	0.776104417	NA	NA
ENSG00000170632.13	Small_Intestine_Terminal_Ileum	chr7_103116098_G_A_b38	8.013680705	0.776104417	NA	NA
ENSG00000266865.6	Stomach	chr17_31038647_C_G_b38	5.670158899	0.775932366	NA	NA
ENSG00000117640.17	Thyroid	chr1_24989097_G_C_b38	3.932453058	0.775865117	NA	NA
ENSG00000140263.13	Nerve_Tibial	chr15_45427265_C_T_b38	5.652691456	0.775830002	NA	NA
ENSG00000103051.18	Adipose_Subcutaneous	chr16_71179694_A_G_b38	3.845950528	0.775686264	NA	NA
ENSG00000134153.9	Skin_Not_Sun_Exposed_Suprapubic	chr15_33978938_G_GT_b38	4.125271823	0.775628485	NA	NA
ENSG00000196312.12	Brain_Putamen_basal_ganglia	chr9_96830330_C_CTG_b38	6.671999805	0.775626312	NA	NA
ENSG00000185049.14	Brain_Hippocampus	chr4_1427224_A_C_b38	4.551811742	0.775468725	NA	NA
ENSG00000196312.12	Stomach	chr9_96567770_C_T_b38	5.140513446	0.77544041	NA	NA
ENSG00000103051.18	Pancreas	chr16_71179694_A_G_b38	3.96746988	0.775313261	NA	NA
ENSG00000284128.1	Brain_Cerebellar_Hemisphere	chr22_24657397_G_A_b38	6.844724707	0.775271318	NA	NA
ENSG00000250462.8	Artery_Aorta	chr17_30960808_C_T_b38	5.594109192	0.77522964	NA	NA
ENSG00000250462.8	Artery_Aorta	chr17_30963765_C_T_b38	5.594109192	0.77522964	NA	NA
ENSG00000266865.6	Artery_Aorta	chr17_30960808_C_T_b38	4.553574683	0.77522964	NA	NA
ENSG00000266865.6	Artery_Aorta	chr17_30963765_C_T_b38	4.553574683	0.77522964	NA	NA
ENSG00000070610.14	Colon_Sigmoid	chr9_36745895_A_G_b38	4.504991577	0.775219243	NA	NA
ENSG00000101444.12	Adipose_Visceral_Omentum	chr20_34197406_C_G_b38	4.064481146	0.774940649	NA	NA
ENSG00000103051.18	Liver	chr16_70512762_A_G_b38	4.49193108	0.774929249	NA	NA
ENSG00000048540.14	Brain_Hippocampus	chr12_15882845_T_C_b38	4.661912216	0.77484738	NA	NA
ENSG00000169247.11	Skin_Sun_Exposed_Lower_leg	chr5_148272522_A_C_b38	4.297953087	0.774812948	NA	NA
ENSG00000266865.6	Stomach	chr17_31000226_T_TTG_b38	4.783079688	0.774699571	NA	NA
ENSG00000196312.12	Esophagus_Muscularis	chr9_96608086_G_A_b38	15.96858346	0.774630619	NA	NA
ENSG00000184428.12	Colon_Transverse	chr8_143336431_A_G_b38	20.36317423	0.774613064	NA	NA
ENSG00000196312.12	Spleen	chr9_96662751_A_G_b38	6.298736905	0.774591269	NA	NA
ENSG00000196312.12	Spleen	chr9_97003638_T_C_b38	16.37819144	0.774507603	NA	NA
ENSG00000196312.12	Heart_Atrial_Appendage	chr9_96567770_C_T_b38	5.006416531	0.77407946	NA	NA
ENSG00000140263.13	Thyroid	chr15_45427265_C_T_b38	4.657314848	0.773927858	NA	NA
ENSG00000103051.18	Stomach	chr16_70512762_A_G_b38	10.55286834	0.773850391	NA	NA
ENSG00000223496.2	Stomach	chr16_70512762_A_G_b38	3.963275315	0.773850391	NA	NA
ENSG00000261556.9	Stomach	chr16_70512762_A_G_b38	4.242721672	0.773850391	NA	NA
ENSG00000266865.6	Lung	chr17_31036348_G_A_b38	3.749843582	0.773562613	NA	NA
ENSG00000181481.13	Skin_Not_Sun_Exposed_Suprapubic	chr17_30974805_G_A_b38	4.646959392	0.773371639	NA	NA
ENSG00000237036.4	Heart_Left_Ventricle	chr10_31276692_A_G_b38	6.347207507	0.773328756	NA	NA
ENSG00000177425.10	Testis	chr12_79627275_C_T_b38	6.539312593	0.773308554	NA	NA
ENSG00000258044.1	Testis	chr12_79627275_C_T_b38	16.44011012	0.773308554	NA	NA
ENSG00000258048.1	Testis	chr12_79627275_C_T_b38	4.237370194	0.773308554	NA	NA
ENSG00000116141.15	Esophagus_Gastroesophageal_Junction	chr1_220586182_C_A_b38	5.208442677	0.773262721	NA	NA
ENSG00000160408.14	Artery_Tibial	chr9_127217479_G_A_b38	3.97089231	0.773134846	NA	NA
ENSG00000266865.6	Artery_Tibial	chr17_31036348_G_A_b38	7.636491436	0.773096743	NA	NA
ENSG00000278472.1	Adipose_Subcutaneous	chr15_33978938_G_GT_b38	4.619291414	0.773026878	NA	NA
ENSG00000159247.13	Testis	chr9_138027911_A_T_b38	4.899367578	0.772714723	NA	NA
ENSG00000248121.8	Thyroid	chr17_30952497_T_C_b38	3.608228887	0.772700672	NA	NA
ENSG00000264456.1	Thyroid	chr17_30952497_T_C_b38	8.825614521	0.772700672	NA	NA
ENSG00000266865.6	Thyroid	chr17_30952497_T_C_b38	4.254403743	0.772700672	NA	NA
ENSG00000196312.12	Brain_Cerebellum	chr9_96887916_A_G_b38	10.18534428	0.772541177	NA	NA
ENSG00000248275.1	Small_Intestine_Terminal_Ileum	chr5_181255405_G_A_b38	9.035035979	0.772328646	NA	NA
ENSG00000223496.2	Testis	chr16_70461882_G_A_b38	5.313195765	0.772149709	NA	NA
ENSG00000261556.9	Testis	chr16_70461882_G_A_b38	4.618861445	0.772149709	NA	NA
ENSG00000196312.12	Esophagus_Muscularis	chr9_97003638_T_C_b38	34.47724027	0.77201888	NA	NA
ENSG00000075234.16	Uterus	chr22_46346260_G_C_b38	6.347767201	0.771932419	NA	NA
ENSG00000259433.2	Nerve_Tibial	chr15_45416911_A_T_b38	4.072777507	0.771886019	NA	NA
ENSG00000103051.18	Stomach	chr16_70461882_G_A_b38	8.543073997	0.771876871	NA	NA
ENSG00000261556.9	Stomach	chr16_70461882_G_A_b38	3.932705914	0.771876871	NA	NA
ENSG00000196196.2	Artery_Tibial	chr9_36745895_A_G_b38	4.125487452	0.771644513	UKB_20002_1065_self_reported_hypertension	0.999821031
ENSG00000103051.18	Pancreas	chr16_70461882_G_A_b38	6.378859045	0.771626277	NA	NA
ENSG00000157353.16	Pancreas	chr16_70461882_G_A_b38	4.0280959	0.771626277	NA	NA
ENSG00000094914.12	Prostate	chr12_53424503_A_G_b38	5.341132313	0.771616635	NA	NA
ENSG00000196465.10	Thyroid	chr12_56072271_C_T_b38	4.821089209	0.771558715	NA	NA
ENSG00000197728.9	Thyroid	chr12_56072271_C_T_b38	3.549487623	0.771558715	Astle_et_al_2016_Eosinophil_counts	0.523939435
ENSG00000197728.9	Thyroid	chr12_56072271_C_T_b38	3.549487623	0.771558715	UKB_20016_Fluid_intelligence_score	0.602323684
ENSG00000197728.9	Thyroid	chr12_56072271_C_T_b38	3.549487623	0.771558715	Astle_et_al_2016_Sum_eosinophil_basophil_counts	0.596697789
ENSG00000119242.8	Colon_Sigmoid	chr12_123108671_A_C_b38	4.27070478	0.771420875	NA	NA
ENSG00000188152.12	Cells_Cultured_fibroblasts	chr9_96813559_G_C_b38	3.71865069	0.771211909	NA	NA
ENSG00000196312.12	Cells_Cultured_fibroblasts	chr9_96813559_G_C_b38	19.57635116	0.771211909	NA	NA
ENSG00000225391.5	Skin_Not_Sun_Exposed_Suprapubic	chr6_137015959_T_C_b38	4.601216542	0.771116973	NA	NA
ENSG00000249471.7	Skin_Sun_Exposed_Lower_leg	chr19_58440960_A_G_b38	4.440190294	0.771103538	NA	NA
ENSG00000196465.10	Skin_Not_Sun_Exposed_Suprapubic	chr12_56200157_C_A_b38	3.904485443	0.771026577	NA	NA
ENSG00000181481.13	Muscle_Skeletal	chr17_30952497_T_C_b38	5.700250889	0.770942099	NA	NA
ENSG00000248121.8	Muscle_Skeletal	chr17_30952497_T_C_b38	3.544083679	0.770942099	NA	NA
ENSG00000184428.12	Stomach	chr8_143336431_A_G_b38	8.356779338	0.770689502	NA	NA
ENSG00000167207.11	Brain_Cerebellum	chr16_50669787_A_C_b38	4.399562956	0.770597224	NA	NA
ENSG00000103051.18	Thyroid	chr16_70512762_A_G_b38	7.16622072	0.770519348	NA	NA
ENSG00000223496.2	Thyroid	chr16_70512762_A_G_b38	4.190327855	0.770519348	NA	NA
ENSG00000188152.12	Cells_Cultured_fibroblasts	chr9_97003638_T_C_b38	3.993161865	0.770425921	NA	NA
ENSG00000196312.12	Cells_Cultured_fibroblasts	chr9_97003638_T_C_b38	18.97289105	0.770425921	NA	NA
ENSG00000196312.12	Brain_Caudate_basal_ganglia	chr9_96854922_A_T_b38	18.77288749	0.770402983	NA	NA
ENSG00000196312.12	Brain_Caudate_basal_ganglia	chr9_96967873_G_A_b38	18.77288749	0.770402983	NA	NA
ENSG00000196312.12	Brain_Caudate_basal_ganglia	chr9_96970274_A_G_b38	18.77288749	0.770402983	NA	NA
ENSG00000196312.12	Brain_Caudate_basal_ganglia	chr9_97003638_T_C_b38	18.77288749	0.770402983	NA	NA
ENSG00000188152.12	Cells_Cultured_fibroblasts	chr9_96830330_C_CTG_b38	4.045278101	0.770265136	NA	NA
ENSG00000196312.12	Cells_Cultured_fibroblasts	chr9_96830330_C_CTG_b38	18.69229863	0.770265136	NA	NA
ENSG00000224546.2	Cells_Cultured_fibroblasts	chr9_96830330_C_CTG_b38	3.717896995	0.770265136	NA	NA
ENSG00000196312.12	Brain_Frontal_Cortex_BA9	chr9_96887183_A_G_b38	6.6486676	0.77020202	NA	NA
ENSG00000103051.18	Skin_Not_Sun_Exposed_Suprapubic	chr16_70461882_G_A_b38	5.886056648	0.77016935	NA	NA
ENSG00000261556.9	Skin_Not_Sun_Exposed_Suprapubic	chr16_70461882_G_A_b38	5.366359881	0.77016935	NA	NA
ENSG00000196312.12	Colon_Transverse	chr9_96521450_T_C_b38	4.748266902	0.770147777	NA	NA
ENSG00000196312.12	Brain_Hippocampus	chr9_96739274_G_A_b38	9.663524256	0.770085644	NA	NA
ENSG00000062716.12	Nerve_Tibial	chr17_60444162_T_G_b38	5.471629724	0.769985039	NA	NA
ENSG00000140263.13	Liver	chr15_45069347_C_T_b38	4.621747494	0.769878379	NA	NA
ENSG00000259479.6	Liver	chr15_45069347_C_T_b38	5.360298409	0.769878379	NA	NA
ENSG00000232098.3	Lung	chr19_58438921_C_G_b38	7.736174634	0.769796665	NA	NA
ENSG00000103051.18	Muscle_Skeletal	chr16_70461882_G_A_b38	4.242412681	0.769466146	NA	NA
ENSG00000223496.2	Muscle_Skeletal	chr16_70461882_G_A_b38	3.736683557	0.769466146	NA	NA
ENSG00000103051.18	Adipose_Visceral_Omentum	chr16_70615687_G_A_b38	3.862010106	0.769461649	NA	NA
ENSG00000007402.11	Testis	chr3_50376973_C_T_b38	3.310597897	0.769460377	NA	NA
ENSG00000007402.11	Testis	chr3_50380247_C_T_b38	3.310597897	0.769460377	NA	NA
ENSG00000213614.9	Heart_Atrial_Appendage	chr15_72364065_C_G_b38	6.781228244	0.769445067	NA	NA
ENSG00000170632.13	Small_Intestine_Terminal_Ileum	chr7_103076468_G_A_b38	8.423507767	0.769349221	NA	NA
ENSG00000170632.13	Small_Intestine_Terminal_Ileum	chr7_103077083_T_C_b38	8.423507767	0.769349221	NA	NA
ENSG00000170632.13	Small_Intestine_Terminal_Ileum	chr7_103108250_T_C_b38	8.423507767	0.769349221	NA	NA
ENSG00000235098.8	Heart_Left_Ventricle	chr1_1479683_T_G_b38	4.56437857	0.769334023	NA	NA
ENSG00000182809.10	Brain_Cerebellum	chr14_105667045_T_C_b38	4.280823727	0.769333596	NA	NA
ENSG00000181481.13	Prostate	chr17_30979134_G_C_b38	4.995553946	0.769326892	NA	NA
ENSG00000104368.17	Adipose_Subcutaneous	chr8_42125453_T_C_b38	4.355779105	0.769271365	NA	NA
ENSG00000101213.6	Esophagus_Mucosa	chr20_63538211_C_T_b38	15.84075474	0.769220298	NA	NA
ENSG00000196312.12	Brain_Hippocampus	chr9_96813559_G_C_b38	11.77890671	0.769078359	NA	NA
ENSG00000271815.1	Skin_Sun_Exposed_Lower_leg	chr5_75896387_G_A_b38	3.682043164	0.769020913	NA	NA
ENSG00000196312.12	Brain_Amygdala	chr9_96813559_G_C_b38	6.05086723	0.768904211	NA	NA
ENSG00000196312.12	Brain_Amygdala	chr9_96945292_A_G_b38	6.05086723	0.768904211	NA	NA
ENSG00000111843.13	Esophagus_Mucosa	chr6_10721720_C_T_b38	4.1587294	0.768709881	NA	NA
ENSG00000196465.10	Adipose_Visceral_Omentum	chr12_56192368_A_T_b38	4.158027068	0.768569043	NA	NA
ENSG00000176593.7	Skin_Not_Sun_Exposed_Suprapubic	chr19_58440960_A_G_b38	4.277033903	0.768557889	NA	NA
ENSG00000184428.12	Artery_Tibial	chr8_143359823_C_A_b38	4.071539111	0.768461777	NA	NA
ENSG00000151413.16	Muscle_Skeletal	chr14_31860016_C_G_b38	6.605215721	0.76810121	NA	NA
ENSG00000188152.12	Lung	chr9_96887916_A_G_b38	5.371015728	0.76807528	NA	NA
ENSG00000196312.12	Lung	chr9_96887916_A_G_b38	32.49818378	0.76807528	NA	NA
ENSG00000264456.1	Brain_Cerebellar_Hemisphere	chr17_30980073_A_G_b38	4.156838883	0.767986022	NA	NA
ENSG00000184428.12	Esophagus_Muscularis	chr8_143336431_A_G_b38	10.4487013	0.767790373	NA	NA
ENSG00000169247.11	Skin_Sun_Exposed_Lower_leg	chr5_148274289_G_A_b38	3.704019692	0.767775716	NA	NA
ENSG00000196312.12	Brain_Cortex	chr9_96887183_A_G_b38	13.01628353	0.767747697	NA	NA
ENSG00000213614.9	Nerve_Tibial	chr15_72364065_C_G_b38	4.757177911	0.767732822	NA	NA
ENSG00000181481.13	Skin_Not_Sun_Exposed_Suprapubic	chr17_30979134_G_C_b38	4.691589271	0.767538767	NA	NA
ENSG00000196312.12	Prostate	chr9_96854922_A_T_b38	10.79726926	0.767502796	NA	NA
ENSG00000196312.12	Prostate	chr9_96894289_A_G_b38	10.79726926	0.767502796	NA	NA
ENSG00000196312.12	Prostate	chr9_96967873_G_A_b38	10.79726926	0.767502796	NA	NA
ENSG00000196312.12	Prostate	chr9_96970274_A_G_b38	10.79726926	0.767502796	NA	NA
ENSG00000140263.13	Brain_Frontal_Cortex_BA9	chr15_45077591_C_G_b38	4.726579691	0.767286425	NA	NA
ENSG00000140254.12	Heart_Left_Ventricle	chr15_45364486_G_GACTGCACA_b38	4.211063452	0.767172842	NA	NA
ENSG00000140279.12	Heart_Left_Ventricle	chr15_45364486_G_GACTGCACA_b38	4.017170424	0.767172842	NA	NA
ENSG00000100401.19	Esophagus_Mucosa	chr22_41398794_G_C_b38	3.93158035	0.767171047	NA	NA
ENSG00000196465.10	Adipose_Subcutaneous	chr12_56192368_A_T_b38	3.669249475	0.767122192	NA	NA
ENSG00000170632.13	Small_Intestine_Terminal_Ileum	chr7_103094693_T_C_b38	5.253485677	0.767015667	NA	NA
ENSG00000103051.18	Brain_Nucleus_accumbens_basal_ganglia	chr16_70459539_G_A_b38	4.683413268	0.766828053	NA	NA
ENSG00000103051.18	Brain_Nucleus_accumbens_basal_ganglia	chr16_70512762_A_G_b38	5.020538584	0.766828053	NA	NA
ENSG00000159640.15	Muscle_Skeletal	chr17_63939344_A_G_b38	5.048556592	0.766773569	NA	NA
ENSG00000266865.6	Stomach	chr17_31036348_G_A_b38	5.835596579	0.766704009	NA	NA
ENSG00000266865.6	Colon_Sigmoid	chr17_31048159_A_G_b38	4.131322653	0.766622402	NA	NA
ENSG00000250462.8	Artery_Aorta	chr17_30959837_G_C_b38	5.358045259	0.766617905	NA	NA
ENSG00000266865.6	Artery_Aorta	chr17_30959837_G_C_b38	4.676640629	0.766617905	NA	NA
ENSG00000196465.10	Thyroid	chr12_56200157_C_A_b38	4.672493941	0.766451802	NA	NA
ENSG00000169247.11	Skin_Sun_Exposed_Lower_leg	chr5_148292287_G_A_b38	4.377322907	0.766442432	NA	NA
ENSG00000103051.18	Heart_Atrial_Appendage	chr16_70512762_A_G_b38	5.795961455	0.766183907	NA	NA
ENSG00000261777.5	Heart_Atrial_Appendage	chr16_70512762_A_G_b38	5.226258888	0.766183907	NA	NA
ENSG00000237036.4	Esophagus_Muscularis	chr10_31276692_A_G_b38	7.394081125	0.766153788	NA	NA
ENSG00000278472.1	Liver	chr15_33978938_G_GT_b38	5.786596476	0.766128716	NA	NA
ENSG00000103051.18	Adipose_Subcutaneous	chr16_70461882_G_A_b38	10.43861117	0.766105112	NA	NA
ENSG00000261556.9	Adipose_Subcutaneous	chr16_70461882_G_A_b38	4.155379326	0.766105112	NA	NA
ENSG00000261777.5	Adipose_Subcutaneous	chr16_70461882_G_A_b38	3.504573618	0.766105112	NA	NA
ENSG00000094914.12	Breast_Mammary_Tissue	chr12_53424503_A_G_b38	6.084287353	0.765968368	NA	NA
ENSG00000196312.12	Pancreas	chr9_96567770_C_T_b38	7.269851061	0.765962721	NA	NA
ENSG00000169247.11	Skin_Sun_Exposed_Lower_leg	chr5_148286481_T_C_b38	4.066347732	0.765735189	NA	NA
ENSG00000103051.18	Artery_Tibial	chr16_70459539_G_A_b38	9.918850799	0.7656879	NA	NA
ENSG00000223496.2	Artery_Tibial	chr16_70459539_G_A_b38	3.969833574	0.7656879	NA	NA
ENSG00000261556.9	Artery_Tibial	chr16_70459539_G_A_b38	4.525636567	0.7656879	NA	NA
ENSG00000103051.18	Skin_Not_Sun_Exposed_Suprapubic	chr16_70512762_A_G_b38	5.819148994	0.765682009	NA	NA
ENSG00000223496.2	Skin_Not_Sun_Exposed_Suprapubic	chr16_70512762_A_G_b38	3.530718612	0.765682009	NA	NA
ENSG00000261556.9	Skin_Not_Sun_Exposed_Suprapubic	chr16_70512762_A_G_b38	5.056365523	0.765682009	NA	NA
ENSG00000278948.1	Skin_Not_Sun_Exposed_Suprapubic	chr22_38873716_G_A_b38	4.868689364	0.765616885	NA	NA
ENSG00000196312.12	Brain_Caudate_basal_ganglia	chr9_96813559_G_C_b38	15.89803652	0.765555228	NA	NA
ENSG00000074047.21	Nerve_Tibial	chr2_120944396_A_G_b38	5.593836371	0.765547337	NA	NA
ENSG00000196312.12	Brain_Hypothalamus	chr9_96727847_G_A_b38	7.273303755	0.765540333	NA	NA
ENSG00000196312.12	Esophagus_Muscularis	chr9_96967873_G_A_b38	36.16742084	0.765506983	NA	NA
ENSG00000196312.12	Esophagus_Muscularis	chr9_96970274_A_G_b38	36.16742084	0.765506983	NA	NA
ENSG00000102699.5	Brain_Caudate_basal_ganglia	chr13_25315682_TTGTC_T_b38	4.734481734	0.765501975	NA	NA
ENSG00000157353.16	Skin_Sun_Exposed_Lower_leg	chr16_70461882_G_A_b38	7.960827884	0.765310677	NA	NA
ENSG00000223496.2	Skin_Sun_Exposed_Lower_leg	chr16_70461882_G_A_b38	5.863802803	0.765310677	NA	NA
ENSG00000261556.9	Skin_Sun_Exposed_Lower_leg	chr16_70461882_G_A_b38	4.27844905	0.765310677	NA	NA
ENSG00000213614.9	Brain_Cortex	chr15_72364065_C_G_b38	4.370606713	0.765062959	NA	NA
ENSG00000197816.13	Brain_Cerebellar_Hemisphere	chr9_96590986_C_T_b38	4.409329778	0.765015233	NA	NA
ENSG00000237036.4	Cells_EBV-transformed_lymphocytes	chr10_31430577_T_A_b38	4.8593757	0.764993182	NA	NA
ENSG00000237036.4	Cells_EBV-transformed_lymphocytes	chr10_31494409_C_T_b38	4.8593757	0.764993182	NA	NA
ENSG00000223496.2	Testis	chr16_70459539_G_A_b38	5.662778418	0.764973422	NA	NA
ENSG00000261556.9	Testis	chr16_70459539_G_A_b38	3.957901174	0.764973422	NA	NA
ENSG00000103051.18	Skin_Not_Sun_Exposed_Suprapubic	chr16_70459539_G_A_b38	5.830775373	0.764520719	NA	NA
ENSG00000261556.9	Skin_Not_Sun_Exposed_Suprapubic	chr16_70459539_G_A_b38	5.927603033	0.764520719	NA	NA
ENSG00000196465.10	Skin_Not_Sun_Exposed_Suprapubic	chr12_56210632_GAT_G_b38	4.041280391	0.7645102	NA	NA
ENSG00000196312.12	Esophagus_Muscularis	chr9_96887916_A_G_b38	31.12881775	0.764486386	NA	NA
ENSG00000232098.3	Adipose_Subcutaneous	chr19_58440960_A_G_b38	3.662762435	0.764438733	NA	NA
ENSG00000169738.7	Esophagus_Muscularis	chr17_82034525_T_C_b38	5.29712936	0.764362691	NA	NA
ENSG00000157326.18	Brain_Frontal_Cortex_BA9	chr14_23959985_T_C_b38	6.50340104	0.76433241	NA	NA
ENSG00000187630.15	Brain_Frontal_Cortex_BA9	chr14_23959985_T_C_b38	6.293632183	0.76433241	NA	NA
ENSG00000007923.15	Artery_Coronary	chr1_5766661_G_C_b38	5.8843429	0.76431932	NA	NA
ENSG00000196312.12	Brain_Cortex	chr9_96815409_C_G_b38	15.82649614	0.764308481	NA	NA
ENSG00000196312.12	Brain_Cortex	chr9_96854922_A_T_b38	15.25800428	0.764308481	NA	NA
ENSG00000196312.12	Brain_Cortex	chr9_96894289_A_G_b38	15.25800428	0.764308481	NA	NA
ENSG00000196312.12	Brain_Cortex	chr9_96967873_G_A_b38	15.25800428	0.764308481	NA	NA
ENSG00000196312.12	Brain_Cortex	chr9_96970274_A_G_b38	15.25800428	0.764308481	NA	NA
ENSG00000196312.12	Lung	chr9_96590986_C_T_b38	12.116048	0.764293861	NA	NA
ENSG00000064199.6	Cells_EBV-transformed_lymphocytes	chr11_124673907_T_G_b38	12.57121749	0.764169897	NA	NA
ENSG00000064199.6	Cells_EBV-transformed_lymphocytes	chr11_124679625_A_G_b38	12.57121749	0.764169897	NA	NA
ENSG00000170624.13	Brain_Amygdala	chr5_156021691_A_G_b38	5.550250155	0.764103468	NA	NA
ENSG00000166233.14	Skin_Not_Sun_Exposed_Suprapubic	chr15_72336426_T_C_b38	3.805718824	0.763945831	NA	NA
ENSG00000213614.9	Skin_Not_Sun_Exposed_Suprapubic	chr15_72336426_T_C_b38	4.513987722	0.763945831	NA	NA
ENSG00000196312.12	Esophagus_Muscularis	chr9_96662751_A_G_b38	24.00165695	0.763852948	NA	NA
ENSG00000196312.12	Spleen	chr9_96887916_A_G_b38	15.83675213	0.763626574	NA	NA
ENSG00000103051.18	Pituitary	chr16_70459539_G_A_b38	5.385164981	0.76362028	NA	NA
ENSG00000156042.17	Adrenal_Gland	chr10_72931277_A_G_b38	4.36899379	0.76346421	NA	NA
ENSG00000166321.13	Adrenal_Gland	chr10_72931277_A_G_b38	3.889454058	0.76346421	NA	NA
ENSG00000111843.13	Nerve_Tibial	chr6_10721720_C_T_b38	5.921423568	0.763405526	NA	NA
ENSG00000196465.10	Thyroid	chr12_56062174_A_G_b38	5.496459891	0.763383565	NA	NA
ENSG00000103051.18	Heart_Atrial_Appendage	chr16_70459539_G_A_b38	5.238887416	0.763306449	NA	NA
ENSG00000261777.5	Heart_Atrial_Appendage	chr16_70459539_G_A_b38	4.673504381	0.763306449	NA	NA
ENSG00000160714.9	Adipose_Visceral_Omentum	chr1_154562290_G_A_b38	4.320034565	0.763224136	NA	NA
ENSG00000232573.1	Uterus	chr14_98821914_C_T_b38	5.904029078	0.763004612	NA	NA
ENSG00000196312.12	Spleen	chr9_96567770_C_T_b38	5.010830606	0.762895393	NA	NA
ENSG00000178952.10	Vagina	chr16_28642524_G_A_b38	5.032891689	0.762852967	NA	NA
ENSG00000196312.12	Spleen	chr9_96967873_G_A_b38	14.97947299	0.762822129	NA	NA
ENSG00000007312.12	Adipose_Subcutaneous	chr17_63939344_A_G_b38	4.782247666	0.762594512	NA	NA
ENSG00000243477.5	Esophagus_Mucosa	chr3_49486514_G_A_b38	3.406807006	0.762560127	NA	NA
ENSG00000184428.12	Lung	chr8_143336431_A_G_b38	17.36001177	0.762443534	NA	NA
ENSG00000196465.10	Colon_Transverse	chr12_56200157_C_A_b38	4.471951471	0.762156227	NA	NA
ENSG00000196312.12	Colon_Transverse	chr9_96967873_G_A_b38	32.20198849	0.762117046	NA	NA
ENSG00000196312.12	Small_Intestine_Terminal_Ileum	chr9_96813559_G_C_b38	6.737043714	0.762052441	NA	NA
ENSG00000196312.12	Small_Intestine_Terminal_Ileum	chr9_96830330_C_CTG_b38	6.737043714	0.762052441	NA	NA
ENSG00000169738.7	Artery_Tibial	chr17_82034525_T_C_b38	5.692054924	0.761989445	NA	NA
ENSG00000250462.8	Esophagus_Gastroesophageal_Junction	chr17_31038647_C_G_b38	4.385893033	0.761959805	NA	NA
ENSG00000184428.12	Adipose_Subcutaneous	chr8_143359823_C_A_b38	8.553821787	0.761925113	NA	NA
ENSG00000259604.5	Nerve_Tibial	chr15_100851765_C_A_b38	4.559068889	0.761883356	NA	NA
ENSG00000048540.14	Brain_Hippocampus	chr12_15878299_T_TA_b38	5.092340926	0.761825723	NA	NA
ENSG00000196312.12	Liver	chr9_96521450_T_C_b38	5.21877256	0.761732875	NA	NA
ENSG00000196312.12	Liver	chr9_96567770_C_T_b38	5.21877256	0.761732875	NA	NA
ENSG00000196312.12	Lung	chr9_96662751_A_G_b38	13.97840968	0.761616004	NA	NA
ENSG00000103051.18	Esophagus_Gastroesophageal_Junction	chr16_70459539_G_A_b38	4.829184033	0.761504891	NA	NA
ENSG00000103051.18	Esophagus_Gastroesophageal_Junction	chr16_70461882_G_A_b38	4.526777337	0.761504891	NA	NA
ENSG00000196312.12	Brain_Frontal_Cortex_BA9	chr9_96854922_A_T_b38	10.33450344	0.761433183	NA	NA
ENSG00000196312.12	Brain_Frontal_Cortex_BA9	chr9_96967873_G_A_b38	10.33450344	0.761433183	NA	NA
ENSG00000196312.12	Brain_Frontal_Cortex_BA9	chr9_96970274_A_G_b38	10.33450344	0.761433183	NA	NA
ENSG00000264456.1	Colon_Transverse	chr17_30980073_A_G_b38	4.483476525	0.76123759	NA	NA
ENSG00000166321.13	Liver	chr10_73215298_G_T_b38	6.373612407	0.761213423	NA	NA
ENSG00000264456.1	Cells_Cultured_fibroblasts	chr17_30979134_G_C_b38	3.995150055	0.761065707	NA	NA
ENSG00000170632.13	Pituitary	chr7_103103446_C_T_b38	5.062887505	0.761048932	NA	NA
ENSG00000264456.1	Cells_Cultured_fibroblasts	chr17_30952497_T_C_b38	4.268132538	0.761012119	NA	NA
ENSG00000264456.1	Cells_Cultured_fibroblasts	chr17_30974805_G_A_b38	4.268132538	0.761012119	NA	NA
ENSG00000100058.12	Small_Intestine_Terminal_Ileum	chr22_24657397_G_A_b38	5.040211405	0.76079496	NA	NA
ENSG00000196312.12	Brain_Hypothalamus	chr9_96894289_A_G_b38	8.372273747	0.760709308	NA	NA
ENSG00000196312.12	Brain_Hypothalamus	chr9_96777244_A_G_b38	8.717584096	0.760709308	NA	NA
ENSG00000111843.13	Skin_Not_Sun_Exposed_Suprapubic	chr6_10721720_C_T_b38	4.380811678	0.760610959	NA	NA
ENSG00000264456.1	Thyroid	chr17_30958406_G_A_b38	8.74597668	0.76027669	NA	NA
ENSG00000181481.13	Esophagus_Gastroesophageal_Junction	chr17_30971433_G_T_b38	6.724635658	0.760139215	NA	NA
ENSG00000250462.8	Esophagus_Gastroesophageal_Junction	chr17_30971433_G_T_b38	4.959429304	0.760139215	NA	NA
ENSG00000181481.13	Breast_Mammary_Tissue	chr17_30952497_T_C_b38	4.792406021	0.759788341	NA	NA
ENSG00000181481.13	Breast_Mammary_Tissue	chr17_30958406_G_A_b38	4.792406021	0.759788341	NA	NA
ENSG00000100652.4	Testis	chr14_69818991_G_C_b38	4.490214328	0.759741404	NA	NA
ENSG00000196465.10	Thyroid	chr12_56071896_T_A_b38	5.862788356	0.759681511	NA	NA
ENSG00000122490.18	Esophagus_Mucosa	chr18_79872992_T_C_b38	5.371013687	0.759615012	NA	NA
ENSG00000140263.13	Brain_Cerebellar_Hemisphere	chr15_45077591_C_G_b38	4.570845488	0.75948746	NA	NA
ENSG00000140263.13	Brain_Cerebellum	chr15_45070372_C_T_b38	4.573448076	0.759485253	NA	NA
ENSG00000259479.6	Brain_Cerebellum	chr15_45070372_C_T_b38	4.167264419	0.759485253	NA	NA
ENSG00000196312.12	Stomach	chr9_96521450_T_C_b38	4.355029947	0.75941751	NA	NA
ENSG00000103051.18	Nerve_Tibial	chr16_70459539_G_A_b38	14.90269062	0.759328821	NA	NA
ENSG00000261556.9	Nerve_Tibial	chr16_70459539_G_A_b38	4.228126758	0.759328821	NA	NA
ENSG00000258811.1	Nerve_Tibial	chr14_105463106_C_T_b38	4.459340237	0.759117221	NA	NA
ENSG00000264278.1	Brain_Cerebellar_Hemisphere	chr18_77735297_T_C_b38	4.738677643	0.7590445	NA	NA
ENSG00000278107.1	Brain_Cerebellar_Hemisphere	chr18_77735297_T_C_b38	4.716214983	0.7590445	NA	NA
ENSG00000248275.1	Small_Intestine_Terminal_Ileum	chr5_181233831_G_A_b38	4.382902111	0.759042916	NA	NA
ENSG00000101444.12	Artery_Coronary	chr20_34197406_C_G_b38	4.554923809	0.758956208	NA	NA
ENSG00000100554.11	Pancreas	chr14_68192872_C_T_b38	4.18776601	0.758917395	NA	NA
ENSG00000171763.18	Skin_Not_Sun_Exposed_Suprapubic	chr15_45416911_A_T_b38	4.118111147	0.758684584	NA	NA
ENSG00000237036.4	Cells_Cultured_fibroblasts	chr10_31276692_A_G_b38	17.63279508	0.758646189	NA	NA
ENSG00000196312.12	Stomach	chr9_96967873_G_A_b38	17.32716355	0.758564722	NA	NA
ENSG00000196312.12	Stomach	chr9_96970274_A_G_b38	17.32716355	0.758564722	NA	NA
ENSG00000134569.9	Skin_Sun_Exposed_Lower_leg	chr11_46940923_G_T_b38	3.601730053	0.75851051	NA	NA
ENSG00000196666.4	Skin_Sun_Exposed_Lower_leg	chr11_46940923_G_T_b38	3.594587041	0.75851051	Astle_et_al_2016_Lymphocyte_counts	0.757595723
ENSG00000196312.12	Stomach	chr9_96945292_A_G_b38	16.87623	0.758477274	NA	NA
ENSG00000184428.12	Muscle_Skeletal	chr8_143336431_A_G_b38	13.41168459	0.758405937	NA	NA
ENSG00000117640.17	Muscle_Skeletal	chr1_24966107_C_T_b38	4.043256894	0.75840026	NA	NA
ENSG00000171566.11	Esophagus_Mucosa	chr4_154718863_G_A_b38	4.144734711	0.758247673	NA	NA
ENSG00000196312.12	Esophagus_Muscularis	chr9_96854922_A_T_b38	32.77153291	0.758211886	NA	NA
ENSG00000196312.12	Esophagus_Muscularis	chr9_96894289_A_G_b38	32.77153291	0.758211886	NA	NA
ENSG00000237036.4	Artery_Tibial	chr10_31276692_A_G_b38	12.74789003	0.758160912	NA	NA
ENSG00000156502.13	Heart_Atrial_Appendage	chr10_69292713_C_T_b38	4.809483416	0.758000818	NA	NA
ENSG00000181481.13	Muscle_Skeletal	chr17_30974805_G_A_b38	5.661089528	0.757966464	NA	NA
ENSG00000250230.2	Thyroid	chr11_61377235_C_T_b38	6.998153835	0.757855903	NA	NA
ENSG00000016402.13	Esophagus_Mucosa	chr6_137026724_C_G_b38	4.455367739	0.757832425	NA	NA
ENSG00000185133.13	Brain_Nucleus_accumbens_basal_ganglia	chr22_31162172_C_T_b38	5.863409424	0.757714809	NA	NA
ENSG00000185133.13	Brain_Nucleus_accumbens_basal_ganglia	chr22_31181413_C_T_b38	5.863409424	0.757714809	NA	NA
ENSG00000196465.10	Thyroid	chr12_56192465_T_C_b38	4.459590432	0.757607737	NA	NA
ENSG00000103051.18	Esophagus_Mucosa	chr16_70459539_G_A_b38	5.938792635	0.757537544	NA	NA
ENSG00000157368.10	Esophagus_Mucosa	chr16_70459539_G_A_b38	5.395096026	0.757537544	NA	NA
ENSG00000223496.2	Esophagus_Mucosa	chr16_70459539_G_A_b38	4.190696898	0.757537544	NA	NA
ENSG00000261556.9	Esophagus_Mucosa	chr16_70459539_G_A_b38	4.844411963	0.757537544	NA	NA
ENSG00000261777.5	Esophagus_Mucosa	chr16_70459539_G_A_b38	3.788548389	0.757537544	NA	NA
ENSG00000261777.5	Heart_Atrial_Appendage	chr16_71071410_T_TTCTA_b38	5.273411331	0.757510473	NA	NA
ENSG00000237036.4	Lung	chr10_31276692_A_G_b38	6.102117355	0.757466322	NA	NA
ENSG00000237036.4	Esophagus_Mucosa	chr10_31237116_A_G_b38	4.305559777	0.757380851	NA	NA
ENSG00000156042.17	Nerve_Tibial	chr10_72924167_G_A_b38	5.29248603	0.757333373	NA	NA
ENSG00000166321.13	Nerve_Tibial	chr10_72924167_G_A_b38	5.837056423	0.757333373	NA	NA
ENSG00000167702.11	Skin_Not_Sun_Exposed_Suprapubic	chr8_144923382_G_A_b38	4.042858381	0.757219098	NA	NA
ENSG00000182307.12	Skin_Not_Sun_Exposed_Suprapubic	chr8_144923382_G_A_b38	3.954958817	0.757219098	NA	NA
ENSG00000156042.17	Nerve_Tibial	chr10_72931277_A_G_b38	5.493209591	0.757209505	NA	NA
ENSG00000166321.13	Nerve_Tibial	chr10_72931277_A_G_b38	6.241552915	0.757209505	NA	NA
ENSG00000196312.12	Esophagus_Muscularis	chr9_96813559_G_C_b38	31.3549139	0.757158481	NA	NA
ENSG00000196312.12	Esophagus_Muscularis	chr9_96830330_C_CTG_b38	31.3549139	0.757158481	NA	NA
ENSG00000235098.8	Colon_Transverse	chr1_933601_C_T_b38	6.256294298	0.757111483	NA	NA
ENSG00000171763.18	Spleen	chr15_45416911_A_T_b38	4.290190051	0.757015478	NA	NA
ENSG00000181481.13	Muscle_Skeletal	chr17_30958406_G_A_b38	5.519925473	0.757003307	NA	NA
ENSG00000248121.8	Muscle_Skeletal	chr17_30958406_G_A_b38	3.416333166	0.757003307	NA	NA
ENSG00000196312.12	Pituitary	chr9_96887916_A_G_b38	10.44281894	0.756945241	NA	NA
ENSG00000100372.14	Brain_Spinal_cord_cervical_c-1	chr22_41374887_G_T_b38	4.844293604	0.756876729	NA	NA
ENSG00000100372.14	Brain_Spinal_cord_cervical_c-1	chr22_41388886_A_T_b38	4.844293604	0.756876729	NA	NA
ENSG00000174332.5	Spleen	chr1_53600865_T_C_b38	5.269935145	0.756772889	NA	NA
ENSG00000188152.12	Cells_Cultured_fibroblasts	chr9_96815409_C_G_b38	4.780708944	0.756656805	NA	NA
ENSG00000196312.12	Cells_Cultured_fibroblasts	chr9_96815409_C_G_b38	18.59754602	0.756656805	NA	NA
ENSG00000164403.14	Brain_Caudate_basal_ganglia	chr5_133220740_T_A_b38	5.04517207	0.756631569	NA	NA
ENSG00000103051.18	Skin_Not_Sun_Exposed_Suprapubic	chr16_70615687_G_A_b38	4.714960553	0.756494627	NA	NA
ENSG00000261556.9	Skin_Not_Sun_Exposed_Suprapubic	chr16_70615687_G_A_b38	3.919579166	0.756494627	NA	NA
ENSG00000140254.12	Heart_Atrial_Appendage	chr15_45069347_C_T_b38	3.884765707	0.756494353	NA	NA
ENSG00000140263.13	Heart_Atrial_Appendage	chr15_45069347_C_T_b38	5.582980275	0.756494353	NA	NA
ENSG00000259479.6	Heart_Atrial_Appendage	chr15_45069347_C_T_b38	6.371666254	0.756494353	NA	NA
ENSG00000103051.18	Esophagus_Muscularis	chr16_70461882_G_A_b38	7.233154561	0.756354352	NA	NA
ENSG00000223496.2	Esophagus_Muscularis	chr16_70461882_G_A_b38	3.853372813	0.756354352	NA	NA
ENSG00000261556.9	Esophagus_Muscularis	chr16_70461882_G_A_b38	4.056185075	0.756354352	NA	NA
ENSG00000161048.11	Small_Intestine_Terminal_Ileum	chr7_103158954_C_A_b38	4.715116032	0.756236935	NA	NA
ENSG00000103051.18	Esophagus_Gastroesophageal_Junction	chr16_70512762_A_G_b38	4.235248678	0.756177922	NA	NA
ENSG00000166321.13	Breast_Mammary_Tissue	chr10_72894996_G_A_b38	5.245106844	0.756152156	NA	NA
ENSG00000248275.1	Ovary	chr5_181255405_G_A_b38	7.108861898	0.756133468	NA	NA
ENSG00000221978.11	Cells_EBV-transformed_lymphocytes	chr1_1500745_A_C_b38	5.202592565	0.756090919	NA	NA
ENSG00000011347.9	Esophagus_Mucosa	chr11_61548662_C_T_b38	4.893227938	0.756052438	NA	NA
ENSG00000181481.13	Artery_Tibial	chr17_30971433_G_T_b38	4.416838647	0.756013116	NA	NA
ENSG00000115274.14	Skin_Sun_Exposed_Lower_leg	chr2_74895282_A_G_b38	5.423581474	0.755973956	NA	NA
ENSG00000272711.1	Skin_Sun_Exposed_Lower_leg	chr2_74895282_A_G_b38	4.038810117	0.755973956	NA	NA
ENSG00000251602.6	Heart_Atrial_Appendage	chr14_105487137_G_T_b38	5.992713211	0.755879246	NA	NA
ENSG00000250462.8	Artery_Aorta	chr17_30971286_C_G_b38	5.667743376	0.755845926	NA	NA
ENSG00000266865.6	Artery_Aorta	chr17_30971286_C_G_b38	3.99638439	0.755845926	NA	NA
ENSG00000237036.4	Artery_Tibial	chr10_31237116_A_G_b38	6.282056693	0.755768553	NA	NA
ENSG00000169738.7	Colon_Transverse	chr17_82034525_T_C_b38	4.483737054	0.755522104	NA	NA
ENSG00000248333.8	Adrenal_Gland	chr1_1707555_C_T_b38	4.752901109	0.755449034	NA	NA
ENSG00000264456.1	Thyroid	chr17_30974805_G_A_b38	8.161616294	0.755388461	NA	NA
ENSG00000266865.6	Thyroid	chr17_30974805_G_A_b38	3.643392922	0.755388461	NA	NA
ENSG00000250462.8	Artery_Aorta	chr17_30971395_T_C_b38	7.033902873	0.755318925	NA	NA
ENSG00000266865.6	Artery_Aorta	chr17_30971395_T_C_b38	4.320279644	0.755318925	NA	NA
ENSG00000189050.15	Adipose_Subcutaneous	chr17_60444162_T_G_b38	3.623120237	0.755211335	NA	NA
ENSG00000248121.8	Thyroid	chr17_30979134_G_C_b38	3.521553277	0.755178125	NA	NA
ENSG00000264456.1	Thyroid	chr17_30979134_G_C_b38	8.388612365	0.755178125	NA	NA
ENSG00000196312.12	Adrenal_Gland	chr9_96887916_A_G_b38	7.533719741	0.755163779	NA	NA
ENSG00000196312.12	Adrenal_Gland	chr9_97003638_T_C_b38	7.533719741	0.755163779	NA	NA
ENSG00000204791.9	Brain_Cerebellar_Hemisphere	chr8_143883731_G_A_b38	4.250106069	0.755125568	NA	NA
ENSG00000103051.18	Liver	chr16_70459539_G_A_b38	4.117819391	0.754989542	NA	NA
ENSG00000114378.16	Skin_Not_Sun_Exposed_Suprapubic	chr3_50376973_C_T_b38	8.079279408	0.754927692	UKB_20127_Neuroticism_score	0.661584881
ENSG00000103051.18	Skin_Sun_Exposed_Lower_leg	chr16_70512762_A_G_b38	4.179231897	0.754902746	NA	NA
ENSG00000157353.16	Skin_Sun_Exposed_Lower_leg	chr16_70512762_A_G_b38	7.662494816	0.754902746	NA	NA
ENSG00000223496.2	Skin_Sun_Exposed_Lower_leg	chr16_70512762_A_G_b38	5.73133078	0.754902746	NA	NA
ENSG00000261556.9	Skin_Sun_Exposed_Lower_leg	chr16_70512762_A_G_b38	4.494571891	0.754902746	NA	NA
ENSG00000114378.16	Skin_Not_Sun_Exposed_Suprapubic	chr3_50194394_C_T_b38	8.44475678	0.754795017	UKB_20127_Neuroticism_score	0.661584881
ENSG00000158122.11	Skin_Not_Sun_Exposed_Suprapubic	chr9_96567770_C_T_b38	3.878761975	0.754709596	NA	NA
ENSG00000196312.12	Skin_Not_Sun_Exposed_Suprapubic	chr9_96567770_C_T_b38	7.541143171	0.754709596	NA	NA
ENSG00000196312.12	Colon_Transverse	chr9_96854922_A_T_b38	29.41592671	0.754698965	NA	NA
ENSG00000196312.12	Colon_Transverse	chr9_96894289_A_G_b38	29.41592671	0.754698965	NA	NA
ENSG00000092148.12	Artery_Tibial	chr14_31860016_C_G_b38	4.695007824	0.754528581	NA	NA
ENSG00000196465.10	Skin_Sun_Exposed_Lower_leg	chr12_56072271_C_T_b38	7.603120965	0.754458059	NA	NA
ENSG00000197728.9	Skin_Sun_Exposed_Lower_leg	chr12_56072271_C_T_b38	5.033987401	0.754458059	Astle_et_al_2016_Sum_eosinophil_basophil_counts	0.595179802
ENSG00000197728.9	Skin_Sun_Exposed_Lower_leg	chr12_56072271_C_T_b38	5.033987401	0.754458059	Astle_et_al_2016_Eosinophil_counts	0.546994256
ENSG00000197728.9	Skin_Sun_Exposed_Lower_leg	chr12_56072271_C_T_b38	5.033987401	0.754458059	UKB_20016_Fluid_intelligence_score	0.641721362
ENSG00000264456.1	Cells_Cultured_fibroblasts	chr17_30958406_G_A_b38	3.883481913	0.754446164	NA	NA
ENSG00000094914.12	Esophagus_Gastroesophageal_Junction	chr12_53424503_A_G_b38	7.452403724	0.754442913	NA	NA
ENSG00000242110.7	Cells_Cultured_fibroblasts	chr5_33996341_A_C_b38	5.762501503	0.754327579	NA	NA
ENSG00000158714.10	Cells_Cultured_fibroblasts	chr1_159549102_G_A_b38	5.448095207	0.754312155	NA	NA
ENSG00000196312.12	Colon_Transverse	chr9_96945292_A_G_b38	22.20823078	0.754213591	NA	NA
ENSG00000250230.2	Thyroid	chr11_61372397_G_A_b38	6.504655512	0.754094171	NA	NA
ENSG00000184428.12	Adipose_Visceral_Omentum	chr8_143336431_A_G_b38	16.46713356	0.754073571	NA	NA
ENSG00000157326.18	Brain_Hypothalamus	chr14_23141591_A_G_b38	4.974411526	0.754063826	NA	NA
ENSG00000187630.15	Brain_Hypothalamus	chr14_23141591_A_G_b38	5.675061453	0.754063826	NA	NA
ENSG00000215256.3	Brain_Hypothalamus	chr14_23141591_A_G_b38	5.311035871	0.754063826	NA	NA
ENSG00000187630.15	Brain_Hypothalamus	chr14_24626851_T_TA_b38	5.418861919	0.754063826	NA	NA
ENSG00000188152.12	Lung	chr9_97003638_T_C_b38	4.49236133	0.753973598	NA	NA
ENSG00000196312.12	Lung	chr9_97003638_T_C_b38	34.7174164	0.753973598	NA	NA
ENSG00000100413.16	Cells_Cultured_fibroblasts	chr22_41398794_G_C_b38	5.582820703	0.753949798	NA	NA
ENSG00000188672.17	Thyroid	chr1_25266592_G_A_b38	4.06698624	0.753870991	NA	NA
ENSG00000261349.1	Thyroid	chr1_25266592_G_A_b38	4.379599491	0.753870991	NA	NA
ENSG00000181481.13	Muscle_Skeletal	chr17_30979134_G_C_b38	5.480992824	0.753847456	NA	NA
ENSG00000248121.8	Muscle_Skeletal	chr17_30979134_G_C_b38	3.880605528	0.753847456	NA	NA
ENSG00000170365.9	Brain_Cerebellum	chr4_145483704_G_A_b38	4.860482977	0.753782061	NA	NA
ENSG00000259479.6	Skin_Sun_Exposed_Lower_leg	chr15_45427265_C_T_b38	3.925055629	0.753654389	NA	NA
ENSG00000177646.18	Esophagus_Gastroesophageal_Junction	chr3_129010684_A_G_b38	9.379730657	0.753559693	NA	NA
ENSG00000170632.13	Pituitary	chr7_103080283_G_C_b38	5.909604378	0.753396102	NA	NA
ENSG00000170632.13	Pituitary	chr7_103082058_G_A_b38	5.909604378	0.753396102	NA	NA
ENSG00000170632.13	Pituitary	chr7_103094693_T_C_b38	5.909604378	0.753396102	NA	NA
ENSG00000170632.13	Pituitary	chr7_103108250_T_C_b38	5.173151287	0.753396102	NA	NA
ENSG00000119950.20	Spleen	chr10_109454705_A_C_b38	4.434732021	0.753313918	NA	NA
ENSG00000232411.1	Pituitary	chr2_165967682_A_G_b38	4.290305283	0.753291742	NA	NA
ENSG00000277481.1	Adrenal_Gland	chr16_71071410_T_TTCTA_b38	4.362868661	0.753284301	NA	NA
ENSG00000196312.12	Spleen	chr9_96813559_G_C_b38	17.26770598	0.753272978	NA	NA
ENSG00000196312.12	Spleen	chr9_96815409_C_G_b38	17.26770598	0.753272978	NA	NA
ENSG00000196312.12	Spleen	chr9_96830330_C_CTG_b38	17.26770598	0.753272978	NA	NA
ENSG00000160072.19	Heart_Atrial_Appendage	chr1_1534915_T_C_b38	4.237434713	0.753180489	NA	NA
ENSG00000169738.7	Artery_Aorta	chr17_82034525_T_C_b38	5.176932215	0.753010924	NA	NA
ENSG00000108379.9	Esophagus_Muscularis	chr17_46717824_C_T_b38	4.47451464	0.75272364	NA	NA
ENSG00000196312.12	Brain_Nucleus_accumbens_basal_ganglia	chr9_96769403_T_C_b38	8.476018246	0.752608499	NA	NA
ENSG00000196312.12	Nerve_Tibial	chr9_96887916_A_G_b38	45.52418504	0.752608119	NA	NA
ENSG00000197728.9	Adipose_Subcutaneous	chr12_56072271_C_T_b38	5.081132304	0.7525594	Astle_et_al_2016_Sum_eosinophil_basophil_counts	0.635803309
ENSG00000197728.9	Adipose_Subcutaneous	chr12_56072271_C_T_b38	5.081132304	0.7525594	Astle_et_al_2016_Eosinophil_counts	0.588629751
ENSG00000197728.9	Adipose_Subcutaneous	chr12_56072271_C_T_b38	5.081132304	0.7525594	UKB_20016_Fluid_intelligence_score	0.676287213
ENSG00000259479.6	Vagina	chr15_45069347_C_T_b38	6.232359628	0.752434744	NA	NA
ENSG00000196465.10	Skin_Sun_Exposed_Lower_leg	chr12_56192465_T_C_b38	11.36526183	0.752423445	NA	NA
ENSG00000196465.10	Skin_Sun_Exposed_Lower_leg	chr12_56200157_C_A_b38	11.36526183	0.752423445	NA	NA
ENSG00000197728.9	Skin_Sun_Exposed_Lower_leg	chr12_56192465_T_C_b38	4.538585519	0.752423445	Astle_et_al_2016_Sum_eosinophil_basophil_counts	0.595179802
ENSG00000197728.9	Skin_Sun_Exposed_Lower_leg	chr12_56192465_T_C_b38	4.538585519	0.752423445	Astle_et_al_2016_Eosinophil_counts	0.546994256
ENSG00000197728.9	Skin_Sun_Exposed_Lower_leg	chr12_56192465_T_C_b38	4.538585519	0.752423445	UKB_20016_Fluid_intelligence_score	0.641721362
ENSG00000197728.9	Skin_Sun_Exposed_Lower_leg	chr12_56200157_C_A_b38	4.538585519	0.752423445	Astle_et_al_2016_Sum_eosinophil_basophil_counts	0.595179802
ENSG00000197728.9	Skin_Sun_Exposed_Lower_leg	chr12_56200157_C_A_b38	4.538585519	0.752423445	Astle_et_al_2016_Eosinophil_counts	0.546994256
ENSG00000197728.9	Skin_Sun_Exposed_Lower_leg	chr12_56200157_C_A_b38	4.538585519	0.752423445	UKB_20016_Fluid_intelligence_score	0.641721362
ENSG00000120686.11	Cells_Cultured_fibroblasts	chr13_38334422_T_A_b38	5.71589652	0.752312606	NA	NA
ENSG00000196312.12	Brain_Cerebellum	chr9_96830330_C_CTG_b38	9.089195299	0.752275252	NA	NA
ENSG00000171763.18	Breast_Mammary_Tissue	chr15_45416911_A_T_b38	4.440159182	0.752208348	NA	NA
ENSG00000163374.19	Artery_Aorta	chr1_155649297_A_G_b38	4.619459543	0.752187063	NA	NA
ENSG00000111424.10	Muscle_Skeletal	chr12_47911861_A_G_b38	6.759677942	0.752113273	NA	NA
ENSG00000140263.13	Brain_Cerebellum	chr15_45090704_A_G_b38	4.231051271	0.752110721	NA	NA
ENSG00000140263.13	Brain_Cerebellum	chr15_45091485_G_C_b38	4.231051271	0.752110721	NA	NA
ENSG00000259479.6	Brain_Cerebellum	chr15_45090704_A_G_b38	4.075899122	0.752110721	NA	NA
ENSG00000259479.6	Brain_Cerebellum	chr15_45091485_G_C_b38	4.075899122	0.752110721	NA	NA
ENSG00000196312.12	Spleen	chr9_96854922_A_T_b38	14.56889206	0.752012658	NA	NA
ENSG00000196312.12	Spleen	chr9_96894289_A_G_b38	14.56889206	0.752012658	NA	NA
ENSG00000196312.12	Uterus	chr9_96854922_A_T_b38	9.999578939	0.751932968	NA	NA
ENSG00000196312.12	Uterus	chr9_96894289_A_G_b38	9.999578939	0.751932968	NA	NA
ENSG00000196312.12	Uterus	chr9_96945292_A_G_b38	9.999578939	0.751932968	NA	NA
ENSG00000196312.12	Uterus	chr9_96967873_G_A_b38	9.999578939	0.751932968	NA	NA
ENSG00000196312.12	Prostate	chr9_96662751_A_G_b38	4.845846975	0.751876845	NA	NA
ENSG00000142661.18	Liver	chr1_24966107_C_T_b38	5.585747176	0.751794971	NA	NA
ENSG00000101213.6	Skin_Sun_Exposed_Lower_leg	chr20_63546752_A_C_b38	7.088167229	0.751706948	NA	NA
ENSG00000103051.18	Spleen	chr16_70461882_G_A_b38	6.212944962	0.751657368	NA	NA
ENSG00000166321.13	Cells_EBV-transformed_lymphocytes	chr10_73072844_A_G_b38	9.361501758	0.751637316	NA	NA
ENSG00000284128.1	Breast_Mammary_Tissue	chr22_24657397_G_A_b38	5.671349302	0.751389505	NA	NA
ENSG00000259479.6	Uterus	chr15_45090704_A_G_b38	7.042480347	0.751257215	NA	NA
ENSG00000232098.3	Skin_Sun_Exposed_Lower_leg	chr19_58438921_C_G_b38	3.511550819	0.751245528	NA	NA
ENSG00000249471.7	Skin_Sun_Exposed_Lower_leg	chr19_58438921_C_G_b38	4.301894232	0.751245528	NA	NA
ENSG00000104368.17	Adipose_Subcutaneous	chr8_42128123_G_A_b38	4.595157734	0.751209208	NA	NA
ENSG00000173212.4	Skin_Sun_Exposed_Lower_leg	chr1_116218764_G_A_b38	5.593207832	0.751157188	NA	NA
ENSG00000261777.5	Heart_Atrial_Appendage	chr16_71179694_A_G_b38	4.094759616	0.751088494	NA	NA
ENSG00000184428.12	Lung	chr8_143359823_C_A_b38	15.29023072	0.751005334	NA	NA
ENSG00000254389.3	Lung	chr8_143359823_C_A_b38	4.058773387	0.751005334	NA	NA
ENSG00000196312.12	Brain_Cerebellar_Hemisphere	chr9_96813559_G_C_b38	12.2602497	0.750985212	NA	NA
ENSG00000259479.6	Adrenal_Gland	chr15_45091485_G_C_b38	6.737254734	0.750938934	NA	NA
ENSG00000213563.6	Skin_Sun_Exposed_Lower_leg	chr8_144923382_G_A_b38	4.500940073	0.750811886	NA	NA
ENSG00000181481.13	Nerve_Tibial	chr17_30952497_T_C_b38	7.061572847	0.750782164	NA	NA
ENSG00000266865.6	Nerve_Tibial	chr17_30952497_T_C_b38	4.523864263	0.750782164	NA	NA
ENSG00000161970.12	Skin_Not_Sun_Exposed_Suprapubic	chr17_8091865_A_G_b38	5.154186584	0.750749694	NA	NA
ENSG00000103051.18	Stomach	chr16_70459539_G_A_b38	8.228089307	0.750714512	NA	NA
ENSG00000223496.2	Stomach	chr16_70459539_G_A_b38	4.408414552	0.750714512	NA	NA
ENSG00000261556.9	Stomach	chr16_70459539_G_A_b38	4.359770069	0.750714512	NA	NA
ENSG00000261777.5	Stomach	chr16_70459539_G_A_b38	4.548981548	0.750714512	NA	NA
ENSG00000122882.10	Nerve_Tibial	chr10_72940481_C_CGGGCAGATCGCTTGAGTTCAGGAGTTCGAGACCAGCCT_b38	3.451356345	0.750672174	NA	NA
ENSG00000156042.17	Nerve_Tibial	chr10_72940481_C_CGGGCAGATCGCTTGAGTTCAGGAGTTCGAGACCAGCCT_b38	4.679353213	0.750672174	NA	NA
ENSG00000166321.13	Nerve_Tibial	chr10_72940481_C_CGGGCAGATCGCTTGAGTTCAGGAGTTCGAGACCAGCCT_b38	5.030555198	0.750672174	NA	NA
ENSG00000248121.8	Adipose_Visceral_Omentum	chr17_30952497_T_C_b38	3.608590253	0.750613316	NA	NA
ENSG00000248121.8	Adipose_Visceral_Omentum	chr17_30958406_G_A_b38	3.608590253	0.750613316	NA	NA
ENSG00000250462.8	Adipose_Visceral_Omentum	chr17_30952497_T_C_b38	3.844342157	0.750613316	NA	NA
ENSG00000250462.8	Adipose_Visceral_Omentum	chr17_30958406_G_A_b38	3.844342157	0.750613316	NA	NA
ENSG00000196465.10	Colon_Transverse	chr12_56192465_T_C_b38	4.86298472	0.750586669	NA	NA
ENSG00000101444.12	Esophagus_Muscularis	chr20_34197406_C_G_b38	6.431739591	0.750564817	NA	NA
ENSG00000234076.1	Esophagus_Mucosa	chr3_188948554_A_G_b38	4.183879391	0.750564296	NA	NA
ENSG00000277938.1	Pituitary	chr20_25220385_G_A_b38	4.582144836	0.750513469	NA	NA
ENSG00000196465.10	Thyroid	chr12_56210632_GAT_G_b38	3.883511803	0.750506219	NA	NA
ENSG00000184428.12	Skin_Sun_Exposed_Lower_leg	chr8_143359823_C_A_b38	7.801070877	0.750433263	NA	NA
ENSG00000140488.15	Colon_Transverse	chr15_72336426_T_C_b38	4.755769899	0.750411057	NA	NA
ENSG00000243477.5	Breast_Mammary_Tissue	chr3_50194394_C_T_b38	3.887260978	0.750364842	Astle_et_al_2016_Reticulocyte_count	0.598373202
ENSG00000243477.5	Breast_Mammary_Tissue	chr3_50194394_C_T_b38	3.887260978	0.750364842	Astle_et_al_2016_High_light_scatter_reticulocyte_count	0.604819089
ENSG00000103051.18	Lung	chr16_70461882_G_A_b38	10.05845975	0.75024795	NA	NA
ENSG00000157368.10	Lung	chr16_70461882_G_A_b38	4.707039879	0.75024795	NA	NA
ENSG00000248121.8	Skin_Sun_Exposed_Lower_leg	chr17_31048159_A_G_b38	3.399850759	0.750186065	NA	NA
ENSG00000250462.8	Skin_Sun_Exposed_Lower_leg	chr17_31048159_A_G_b38	6.763664314	0.750186065	NA	NA
ENSG00000110237.3	Brain_Cerebellar_Hemisphere	chr11_72762461_T_C_b38	5.375089097	0.750058613	NA	NA
ENSG00000126001.15	Brain_Hypothalamus	chr20_35286981_A_G_b38	4.787176074	0.750053156	NA	NA
ENSG00000196312.12	Colon_Transverse	chr9_96970274_A_G_b38	32.29713969	0.750050462	NA	NA
ENSG00000184428.12	Esophagus_Mucosa	chr8_143359823_C_A_b38	9.314169621	0.74997402	NA	NA
ENSG00000205403.12	Cells_Cultured_fibroblasts	chr4_110598047_A_G_b38	4.447895394	0.749968735	NA	NA
ENSG00000170632.13	Pituitary	chr7_103076468_G_A_b38	6.186952367	0.749788421	NA	NA
ENSG00000170632.13	Pituitary	chr7_103077083_T_C_b38	6.186952367	0.749788421	NA	NA
ENSG00000181481.13	Prostate	chr17_30958406_G_A_b38	4.762612113	0.74972172	NA	NA
ENSG00000196312.12	Brain_Caudate_basal_ganglia	chr9_96815409_C_G_b38	15.81647108	0.749551003	NA	NA
ENSG00000196312.12	Brain_Caudate_basal_ganglia	chr9_96854542_G_T_b38	15.81647108	0.749551003	NA	NA
ENSG00000196312.12	Brain_Caudate_basal_ganglia	chr9_96894289_A_G_b38	19.64660123	0.749551003	NA	NA
ENSG00000248121.8	Thyroid	chr17_31048159_A_G_b38	3.605042521	0.749506197	NA	NA
ENSG00000264456.1	Thyroid	chr17_31048159_A_G_b38	4.239834701	0.749506197	NA	NA
ENSG00000266865.6	Thyroid	chr17_31048159_A_G_b38	9.318584175	0.749506197	NA	NA
ENSG00000196312.12	Esophagus_Muscularis	chr9_96815409_C_G_b38	31.33461416	0.74938161	NA	NA
ENSG00000111801.15	Esophagus_Gastroesophageal_Junction	chr6_26414189_A_T_b38	9.275389934	0.74937726	NA	NA
ENSG00000124508.16	Esophagus_Gastroesophageal_Junction	chr6_26414189_A_T_b38	4.707338629	0.74937726	NA	NA
ENSG00000213614.9	Muscle_Skeletal	chr15_72364065_C_G_b38	9.127905524	0.749265105	NA	NA
ENSG00000188152.12	Stomach	chr9_96854922_A_T_b38	4.046506087	0.749256403	NA	NA
ENSG00000188152.12	Stomach	chr9_96894289_A_G_b38	4.046506087	0.749256403	NA	NA
ENSG00000196312.12	Stomach	chr9_96854922_A_T_b38	14.72974985	0.749256403	NA	NA
ENSG00000196312.12	Stomach	chr9_96894289_A_G_b38	14.72974985	0.749256403	NA	NA
ENSG00000176593.7	Skin_Not_Sun_Exposed_Suprapubic	chr19_58438921_C_G_b38	4.277015822	0.749182328	NA	NA
ENSG00000163374.19	Artery_Aorta	chr1_155698150_A_G_b38	5.31625073	0.749015868	NA	NA
ENSG00000181481.13	Skin_Sun_Exposed_Lower_leg	chr17_30941384_G_T_b38	8.219547307	0.749010002	NA	NA
ENSG00000103051.18	Skin_Sun_Exposed_Lower_leg	chr16_70459539_G_A_b38	4.564383348	0.74897317	NA	NA
ENSG00000157353.16	Skin_Sun_Exposed_Lower_leg	chr16_70459539_G_A_b38	7.224915538	0.74897317	NA	NA
ENSG00000223496.2	Skin_Sun_Exposed_Lower_leg	chr16_70459539_G_A_b38	6.441235047	0.74897317	NA	NA
ENSG00000261556.9	Skin_Sun_Exposed_Lower_leg	chr16_70459539_G_A_b38	4.458111369	0.74897317	NA	NA
ENSG00000103051.18	Muscle_Skeletal	chr16_70459539_G_A_b38	4.795521872	0.748953295	NA	NA
ENSG00000223496.2	Muscle_Skeletal	chr16_70459539_G_A_b38	4.111333111	0.748953295	NA	NA
ENSG00000234741.7	Breast_Mammary_Tissue	chr1_173587182_C_G_b38	5.19082425	0.748937587	NA	NA
ENSG00000103051.18	Artery_Tibial	chr16_70512762_A_G_b38	8.839477448	0.748744865	NA	NA
ENSG00000223496.2	Artery_Tibial	chr16_70512762_A_G_b38	4.394426701	0.748744865	NA	NA
ENSG00000261556.9	Artery_Tibial	chr16_70512762_A_G_b38	4.377585978	0.748744865	NA	NA
ENSG00000140488.15	Brain_Cerebellar_Hemisphere	chr15_72346551_T_C_b38	4.105068385	0.748705361	NA	NA
ENSG00000140488.15	Brain_Cerebellar_Hemisphere	chr15_72354272_A_G_b38	4.105068385	0.748705361	NA	NA
ENSG00000157326.18	Brain_Nucleus_accumbens_basal_ganglia	chr14_23959985_T_C_b38	4.701194939	0.748641004	NA	NA
ENSG00000260641.1	Cells_Cultured_fibroblasts	chr4_98832270_A_G_b38	3.976373097	0.748587121	NA	NA
ENSG00000197728.9	Adipose_Subcutaneous	chr12_56062174_A_G_b38	4.919831856	0.748363157	Astle_et_al_2016_Sum_eosinophil_basophil_counts	0.635803309
ENSG00000197728.9	Adipose_Subcutaneous	chr12_56062174_A_G_b38	4.919831856	0.748363157	Astle_et_al_2016_Eosinophil_counts	0.588629751
ENSG00000197728.9	Adipose_Subcutaneous	chr12_56062174_A_G_b38	4.919831856	0.748363157	UKB_20016_Fluid_intelligence_score	0.676287213
ENSG00000140263.13	Heart_Atrial_Appendage	chr15_45090704_A_G_b38	3.795418824	0.748331619	NA	NA
ENSG00000259479.6	Heart_Atrial_Appendage	chr15_45090704_A_G_b38	8.204366037	0.748331619	NA	NA
ENSG00000271699.5	Nerve_Tibial	chr16_28983736_T_C_b38	3.699845991	0.748309578	NA	NA
ENSG00000187630.15	Brain_Cerebellar_Hemisphere	chr14_23959985_T_C_b38	4.757309526	0.748256797	NA	NA
ENSG00000152475.6	Lung	chr19_58396818_T_C_b38	4.988374586	0.748136578	NA	NA
ENSG00000232098.3	Lung	chr19_58396818_T_C_b38	4.178390846	0.748136578	NA	NA
ENSG00000184428.12	Skin_Not_Sun_Exposed_Suprapubic	chr8_143336431_A_G_b38	15.76424184	0.748067529	NA	NA
ENSG00000158106.13	Thyroid	chr8_143359823_C_A_b38	5.703130871	0.748062183	NA	NA
ENSG00000103051.18	Spleen	chr16_70512762_A_G_b38	9.852954711	0.747934331	NA	NA
ENSG00000261556.9	Spleen	chr16_70512762_A_G_b38	4.535456802	0.747934331	NA	NA
ENSG00000103051.18	Colon_Transverse	chr16_70459539_G_A_b38	6.612861211	0.747914938	NA	NA
ENSG00000139579.12	Skin_Sun_Exposed_Lower_leg	chr12_56210632_GAT_G_b38	3.914163774	0.747912522	NA	NA
ENSG00000196465.10	Skin_Sun_Exposed_Lower_leg	chr12_56210632_GAT_G_b38	8.789526307	0.747912522	NA	NA
ENSG00000197728.9	Skin_Sun_Exposed_Lower_leg	chr12_56210632_GAT_G_b38	3.728757994	0.747912522	Astle_et_al_2016_Sum_eosinophil_basophil_counts	0.595179802
ENSG00000197728.9	Skin_Sun_Exposed_Lower_leg	chr12_56210632_GAT_G_b38	3.728757994	0.747912522	Astle_et_al_2016_Eosinophil_counts	0.546994256
ENSG00000197728.9	Skin_Sun_Exposed_Lower_leg	chr12_56210632_GAT_G_b38	3.728757994	0.747912522	UKB_20016_Fluid_intelligence_score	0.641721362
ENSG00000184428.12	Stomach	chr8_143359823_C_A_b38	5.457657668	0.747876875	NA	NA
ENSG00000196312.12	Brain_Nucleus_accumbens_basal_ganglia	chr9_96854922_A_T_b38	12.07684046	0.747445546	NA	NA
ENSG00000196312.12	Brain_Nucleus_accumbens_basal_ganglia	chr9_96967873_G_A_b38	12.07684046	0.747445546	NA	NA
ENSG00000196312.12	Brain_Nucleus_accumbens_basal_ganglia	chr9_96970274_A_G_b38	12.07684046	0.747445546	NA	NA
ENSG00000196312.12	Brain_Nucleus_accumbens_basal_ganglia	chr9_97003638_T_C_b38	12.07684046	0.747445546	NA	NA
ENSG00000248333.8	Spleen	chr1_1707555_C_T_b38	6.426443821	0.747432636	NA	NA
ENSG00000279568.1	Colon_Transverse	chr16_3080732_C_T_b38	4.971176702	0.747410324	NA	NA
ENSG00000139117.13	Artery_Aorta	chr12_38685231_T_C_b38	6.138239242	0.747367608	NA	NA
ENSG00000277232.2	Vagina	chr22_46346260_G_C_b38	5.390179432	0.747140351	NA	NA
ENSG00000196312.12	Small_Intestine_Terminal_Ileum	chr9_96815409_C_G_b38	6.178515295	0.747106653	NA	NA
ENSG00000103051.18	Spleen	chr16_70459539_G_A_b38	5.860193302	0.747100025	NA	NA
ENSG00000196312.12	Esophagus_Gastroesophageal_Junction	chr9_96567770_C_T_b38	4.940285154	0.747099057	NA	NA
ENSG00000131584.18	Testis	chr1_1479683_T_G_b38	4.617696526	0.747097166	NA	NA
ENSG00000188152.12	Stomach	chr9_96813559_G_C_b38	4.744807123	0.74709401	NA	NA
ENSG00000188152.12	Stomach	chr9_96830330_C_CTG_b38	4.744807123	0.74709401	NA	NA
ENSG00000196312.12	Stomach	chr9_96813559_G_C_b38	14.81201421	0.74709401	NA	NA
ENSG00000196312.12	Stomach	chr9_96830330_C_CTG_b38	14.81201421	0.74709401	NA	NA
ENSG00000118729.11	Muscle_Skeletal	chr1_116218764_G_A_b38	3.860080004	0.747063471	NA	NA
ENSG00000117593.9	Brain_Cortex	chr1_173974200_A_G_b38	4.04222037	0.747062317	NA	NA
ENSG00000196312.12	Pancreas	chr9_96521450_T_C_b38	6.95443451	0.747034052	NA	NA
ENSG00000184428.12	Esophagus_Muscularis	chr8_143359823_C_A_b38	8.039989447	0.747031775	NA	NA
ENSG00000261556.9	Breast_Mammary_Tissue	chr16_70459539_G_A_b38	4.53906459	0.747015945	NA	NA
ENSG00000160072.19	Brain_Hippocampus	chr1_1534915_T_C_b38	6.294344936	0.746524079	NA	NA
ENSG00000111424.10	Muscle_Skeletal	chr12_47914180_C_T_b38	6.633043142	0.746483194	NA	NA
ENSG00000232098.3	Artery_Tibial	chr19_58440960_A_G_b38	5.783411889	0.746425759	NA	NA
ENSG00000196312.12	Brain_Hippocampus	chr9_96815409_C_G_b38	10.71646359	0.746329089	NA	NA
ENSG00000196312.12	Brain_Hippocampus	chr9_96854542_G_T_b38	10.71646359	0.746329089	NA	NA
ENSG00000196312.12	Brain_Hippocampus	chr9_96854922_A_T_b38	10.71646359	0.746329089	NA	NA
ENSG00000196312.12	Brain_Hippocampus	chr9_96967873_G_A_b38	10.71646359	0.746329089	NA	NA
ENSG00000196312.12	Brain_Hippocampus	chr9_96970274_A_G_b38	10.71646359	0.746329089	NA	NA
ENSG00000196312.12	Brain_Hippocampus	chr9_97003638_T_C_b38	10.71646359	0.746329089	NA	NA
ENSG00000196312.12	Breast_Mammary_Tissue	chr9_96887916_A_G_b38	21.5116284	0.746178342	NA	NA
ENSG00000196312.12	Breast_Mammary_Tissue	chr9_97003638_T_C_b38	21.5116284	0.746178342	NA	NA
ENSG00000196312.12	Muscle_Skeletal	chr9_96887916_A_G_b38	38.82295145	0.746124653	NA	NA
ENSG00000250462.8	Artery_Aorta	chr17_30971433_G_T_b38	5.77857272	0.745985545	NA	NA
ENSG00000266865.6	Artery_Aorta	chr17_30971433_G_T_b38	4.198294516	0.745985545	NA	NA
ENSG00000196465.10	Thyroid	chr12_56192368_A_T_b38	4.487167574	0.745972927	NA	NA
ENSG00000068097.14	Cells_Cultured_fibroblasts	chr17_60366985_A_G_b38	3.687748574	0.745852944	NA	NA
ENSG00000196312.12	Artery_Coronary	chr9_96567770_C_T_b38	4.285535278	0.745830685	NA	NA
ENSG00000196312.12	Spleen	chr9_96970274_A_G_b38	14.86104398	0.745825817	NA	NA
ENSG00000266865.6	Lung	chr17_31048159_A_G_b38	4.328864199	0.745809699	NA	NA
ENSG00000196312.12	Brain_Cerebellar_Hemisphere	chr9_96887183_A_G_b38	11.91407112	0.745747295	NA	NA
ENSG00000196312.12	Adipose_Visceral_Omentum	chr9_96567770_C_T_b38	10.60132058	0.745727347	NA	NA
ENSG00000197816.13	Adipose_Visceral_Omentum	chr9_96567770_C_T_b38	4.701009455	0.745727347	NA	NA
ENSG00000272977.1	Spleen	chr22_24657397_G_A_b38	6.272110796	0.7456171	NA	NA
ENSG00000284128.1	Spleen	chr22_24657397_G_A_b38	8.5369346	0.7456171	NA	NA
ENSG00000196312.12	Spleen	chr9_96590986_C_T_b38	6.071400876	0.74560028	NA	NA
ENSG00000170365.9	Brain_Cerebellum	chr4_145488400_A_T_b38	5.907356539	0.745552733	NA	NA
ENSG00000283154.2	Heart_Left_Ventricle	chr3_159603986_A_G_b38	6.844506066	0.745438271	NA	NA
ENSG00000101444.12	Lung	chr20_34197406_C_G_b38	5.361336062	0.745356932	NA	NA
ENSG00000234076.1	Esophagus_Mucosa	chr3_188950376_T_G_b38	4.810209405	0.745252555	NA	NA
ENSG00000272977.1	Ovary	chr22_24651495_T_C_b38	6.651177408	0.745044995	NA	NA
ENSG00000251602.6	Heart_Atrial_Appendage	chr14_105463106_C_T_b38	4.719653862	0.744890287	NA	NA
ENSG00000167207.11	Artery_Aorta	chr16_50669787_A_C_b38	4.279148033	0.744473527	NA	NA
ENSG00000259823.5	Brain_Anterior_cingulate_cortex_BA24	chr1_248736430_A_G_b38	9.024845861	0.744458593	NA	NA
ENSG00000151413.16	Muscle_Skeletal	chr14_31859492_G_A_b38	4.79505835	0.744449615	NA	NA
ENSG00000163374.19	Artery_Aorta	chr1_155622370_C_T_b38	4.522100608	0.744389831	NA	NA
ENSG00000163374.19	Artery_Aorta	chr1_155689328_T_A_b38	4.522100608	0.744389831	NA	NA
ENSG00000163374.19	Artery_Aorta	chr1_155696508_G_A_b38	4.522100608	0.744389831	NA	NA
ENSG00000181481.13	Nerve_Tibial	chr17_30958406_G_A_b38	7.792322555	0.744339359	NA	NA
ENSG00000266865.6	Nerve_Tibial	chr17_30958406_G_A_b38	3.926457602	0.744339359	NA	NA
ENSG00000004838.13	Nerve_Tibial	chr3_50194394_C_T_b38	5.209916193	0.744328138	NA	NA
ENSG00000243477.5	Nerve_Tibial	chr3_50194394_C_T_b38	6.401848825	0.744328138	NA	NA
ENSG00000196312.12	Pancreas	chr9_97003638_T_C_b38	16.89823231	0.74426571	NA	NA
ENSG00000092969.11	Brain_Amygdala	chr1_217404745_T_C_b38	5.475519494	0.744243966	NA	NA
ENSG00000196312.12	Skin_Not_Sun_Exposed_Suprapubic	chr9_96887916_A_G_b38	24.31450816	0.744216504	NA	NA
ENSG00000233369.7	Brain_Putamen_basal_ganglia	chr7_72896617_A_G_b38	4.523256746	0.744176302	NA	NA
ENSG00000168830.7	Brain_Nucleus_accumbens_basal_ganglia	chr6_87935619_A_T_b38	4.591687093	0.744168357	NA	NA
ENSG00000184428.12	Colon_Transverse	chr8_143359823_C_A_b38	13.48518272	0.744161981	NA	NA
ENSG00000196312.12	Brain_Caudate_basal_ganglia	chr9_96887183_A_G_b38	10.640229	0.744121371	NA	NA
ENSG00000181481.13	Skin_Sun_Exposed_Lower_leg	chr17_30943919_G_A_b38	8.10323741	0.744036829	NA	NA
ENSG00000259479.6	Prostate	chr15_45069347_C_T_b38	5.471893539	0.74402854	NA	NA
ENSG00000196465.10	Breast_Mammary_Tissue	chr12_56192465_T_C_b38	5.472480942	0.744023735	NA	NA
ENSG00000196465.10	Breast_Mammary_Tissue	chr12_56200157_C_A_b38	5.472480942	0.744023735	NA	NA
ENSG00000103051.18	Artery_Aorta	chr16_70459539_G_A_b38	9.769653278	0.743958498	NA	NA
ENSG00000261556.9	Artery_Aorta	chr16_70459539_G_A_b38	4.627283105	0.743958498	NA	NA
ENSG00000181481.13	Breast_Mammary_Tissue	chr17_30979134_G_C_b38	4.374461199	0.743932302	NA	NA
ENSG00000103051.18	Heart_Atrial_Appendage	chr16_70461882_G_A_b38	4.059128555	0.743925452	NA	NA
ENSG00000183313.4	Testis	chr11_5232284_G_A_b38	5.386401282	0.743792287	NA	NA
ENSG00000103051.18	Nerve_Tibial	chr16_70512762_A_G_b38	16.45576447	0.743769786	NA	NA
ENSG00000261556.9	Nerve_Tibial	chr16_70512762_A_G_b38	3.928733065	0.743769786	NA	NA
ENSG00000177335.10	Esophagus_Gastroesophageal_Junction	chr8_143359823_C_A_b38	4.3048836	0.743678669	NA	NA
ENSG00000237036.4	Skin_Sun_Exposed_Lower_leg	chr10_31276692_A_G_b38	4.305878497	0.743661215	NA	NA
ENSG00000111424.10	Muscle_Skeletal	chr12_47904009_A_G_b38	6.708759947	0.743637765	NA	NA
ENSG00000100413.16	Adipose_Visceral_Omentum	chr22_41398794_G_C_b38	3.771153256	0.743626187	NA	NA
ENSG00000196312.12	Adrenal_Gland	chr9_96854922_A_T_b38	9.306874799	0.743589691	NA	NA
ENSG00000196312.12	Adrenal_Gland	chr9_96894289_A_G_b38	9.306874799	0.743589691	NA	NA
ENSG00000196312.12	Adrenal_Gland	chr9_96967873_G_A_b38	9.306874799	0.743589691	NA	NA
ENSG00000196312.12	Adrenal_Gland	chr9_96970274_A_G_b38	9.306874799	0.743589691	NA	NA
ENSG00000196312.12	Cells_Cultured_fibroblasts	chr9_96567770_C_T_b38	7.880496673	0.74352895	NA	NA
ENSG00000196312.12	Brain_Nucleus_accumbens_basal_ganglia	chr9_96813559_G_C_b38	9.672751442	0.743509165	NA	NA
ENSG00000250462.8	Artery_Aorta	chr17_31048159_A_G_b38	4.359673625	0.743472662	NA	NA
ENSG00000266865.6	Artery_Aorta	chr17_31048159_A_G_b38	4.280450792	0.743472662	NA	NA
ENSG00000181481.13	Prostate	chr17_30941384_G_T_b38	5.158984221	0.743413906	NA	NA
ENSG00000250462.8	Lung	chr17_30971433_G_T_b38	3.631326421	0.743322349	NA	NA
ENSG00000238084.4	Vagina	chr1_25266592_G_A_b38	5.565860813	0.743184364	NA	NA
ENSG00000171763.18	Spleen	chr15_45364486_G_GACTGCACA_b38	4.32492039	0.743069458	NA	NA
ENSG00000139579.12	Skin_Sun_Exposed_Lower_leg	chr12_56192368_A_T_b38	3.811136173	0.742944092	NA	NA
ENSG00000196465.10	Skin_Sun_Exposed_Lower_leg	chr12_56192368_A_T_b38	10.31331995	0.742944092	NA	NA
ENSG00000197728.9	Skin_Sun_Exposed_Lower_leg	chr12_56192368_A_T_b38	4.176893055	0.742944092	Astle_et_al_2016_Sum_eosinophil_basophil_counts	0.595179802
ENSG00000197728.9	Skin_Sun_Exposed_Lower_leg	chr12_56192368_A_T_b38	4.176893055	0.742944092	Astle_et_al_2016_Eosinophil_counts	0.546994256
ENSG00000197728.9	Skin_Sun_Exposed_Lower_leg	chr12_56192368_A_T_b38	4.176893055	0.742944092	UKB_20016_Fluid_intelligence_score	0.641721362
ENSG00000248121.8	Skin_Not_Sun_Exposed_Suprapubic	chr17_31048159_A_G_b38	4.658666394	0.742797505	NA	NA
ENSG00000250462.8	Skin_Not_Sun_Exposed_Suprapubic	chr17_31048159_A_G_b38	4.064138692	0.742797505	NA	NA
ENSG00000264456.1	Cells_Cultured_fibroblasts	chr17_30941384_G_T_b38	4.111210226	0.742666747	NA	NA
ENSG00000196465.10	Breast_Mammary_Tissue	chr12_56210632_GAT_G_b38	4.649864447	0.74266396	NA	NA
ENSG00000244723.3	Uterus	chr22_24634007_G_A_b38	6.947529225	0.742383412	NA	NA
ENSG00000237036.4	Cells_EBV-transformed_lymphocytes	chr10_31291481_T_G_b38	5.94819556	0.742227914	NA	NA
ENSG00000237036.4	Cells_EBV-transformed_lymphocytes	chr10_31296342_C_T_b38	5.94819556	0.742227914	NA	NA
ENSG00000237036.4	Cells_EBV-transformed_lymphocytes	chr10_31329602_A_G_b38	5.94819556	0.742227914	NA	NA
ENSG00000237036.4	Cells_EBV-transformed_lymphocytes	chr10_31339358_A_T_b38	5.94819556	0.742227914	NA	NA
ENSG00000196312.12	Brain_Frontal_Cortex_BA9	chr9_96894289_A_G_b38	11.99819708	0.742200344	NA	NA
ENSG00000196312.12	Testis	chr9_96567770_C_T_b38	9.038670996	0.742147931	NA	NA
ENSG00000181481.13	Skin_Sun_Exposed_Lower_leg	chr17_30980493_C_A_b38	5.496201148	0.742124412	NA	NA
ENSG00000250462.8	Skin_Sun_Exposed_Lower_leg	chr17_30980493_C_A_b38	3.774073322	0.742124412	NA	NA
ENSG00000196312.12	Artery_Coronary	chr9_96608086_G_A_b38	4.442092373	0.742105109	NA	NA
ENSG00000170632.13	Brain_Anterior_cingulate_cortex_BA24	chr7_103101697_C_T_b38	4.454108032	0.742049973	NA	NA
ENSG00000101444.12	Brain_Cerebellum	chr20_34176791_G_T_b38	4.310292554	0.742010009	NA	NA
ENSG00000184428.12	Artery_Aorta	chr8_143336431_A_G_b38	9.508799445	0.741962752	NA	NA
ENSG00000119559.15	Colon_Transverse	chr19_1463437_A_G_b38	5.221014981	0.741952409	NA	NA
ENSG00000196312.12	Brain_Nucleus_accumbens_basal_ganglia	chr9_96887183_A_G_b38	8.36776548	0.741867212	NA	NA
ENSG00000196312.12	Brain_Putamen_basal_ganglia	chr9_96854922_A_T_b38	9.080371278	0.741859994	NA	NA
ENSG00000196312.12	Brain_Putamen_basal_ganglia	chr9_96967873_G_A_b38	9.080371278	0.741859994	NA	NA
ENSG00000196312.12	Brain_Putamen_basal_ganglia	chr9_96970274_A_G_b38	9.080371278	0.741859994	NA	NA
ENSG00000196312.12	Brain_Putamen_basal_ganglia	chr9_97003638_T_C_b38	9.080371278	0.741859994	NA	NA
ENSG00000213753.10	Adipose_Visceral_Omentum	chr19_58440960_A_G_b38	4.941763831	0.741845856	NA	NA
ENSG00000232098.3	Adipose_Visceral_Omentum	chr19_58440960_A_G_b38	6.392497797	0.741845856	NA	NA
ENSG00000196465.10	Artery_Tibial	chr12_56192465_T_C_b38	5.214672301	0.741794463	NA	NA
ENSG00000196465.10	Artery_Tibial	chr12_56200157_C_A_b38	5.214672301	0.741794463	NA	NA
ENSG00000157326.18	Brain_Cerebellum	chr14_23959985_T_C_b38	5.97162398	0.741781053	NA	NA
ENSG00000232098.3	Esophagus_Muscularis	chr19_58438921_C_G_b38	3.751073315	0.74177043	NA	NA
ENSG00000232098.3	Esophagus_Muscularis	chr19_58440960_A_G_b38	3.751073315	0.74177043	NA	NA
ENSG00000268912.1	Esophagus_Muscularis	chr19_58438921_C_G_b38	6.231465491	0.74177043	Astle_et_al_2016_Platelet_count	0.640063183
ENSG00000268912.1	Esophagus_Muscularis	chr19_58440960_A_G_b38	6.231465491	0.74177043	Astle_et_al_2016_Platelet_count	0.640063183
ENSG00000120332.15	Thyroid	chr1_174986221_TA_T_b38	4.176868255	0.741624999	NA	NA
ENSG00000184860.9	Esophagus_Muscularis	chr16_82069723_T_C_b38	4.192889327	0.741575788	NA	NA
ENSG00000103051.18	Pancreas	chr16_70512762_A_G_b38	9.127078411	0.741520913	NA	NA
ENSG00000237036.4	Esophagus_Gastroesophageal_Junction	chr10_31276692_A_G_b38	7.745413256	0.741453729	NA	NA
ENSG00000196312.12	Small_Intestine_Terminal_Ileum	chr9_96925274_C_T_b38	5.812138182	0.741319343	NA	NA
ENSG00000140488.15	Esophagus_Gastroesophageal_Junction	chr15_72364065_C_G_b38	4.304274102	0.74131753	NA	NA
ENSG00000176593.7	Esophagus_Mucosa	chr19_58438921_C_G_b38	4.339080476	0.741241596	NA	NA
ENSG00000176593.7	Esophagus_Mucosa	chr19_58440960_A_G_b38	4.339080476	0.741241596	NA	NA
ENSG00000232098.3	Esophagus_Mucosa	chr19_58438921_C_G_b38	4.829081471	0.741241596	NA	NA
ENSG00000232098.3	Esophagus_Mucosa	chr19_58440960_A_G_b38	4.829081471	0.741241596	NA	NA
ENSG00000183726.10	Thyroid	chr1_24966107_C_T_b38	3.917602438	0.741221012	NA	NA
ENSG00000196465.10	Colon_Transverse	chr12_56210632_GAT_G_b38	4.077613497	0.741012259	NA	NA
ENSG00000181481.13	Muscle_Skeletal	chr17_30940809_G_C_b38	5.216995941	0.740998017	NA	NA
ENSG00000196312.12	Esophagus_Muscularis	chr9_96945292_A_G_b38	30.43453117	0.74099074	NA	NA
ENSG00000196312.12	Brain_Hypothalamus	chr9_96739274_G_A_b38	7.757470994	0.740930881	NA	NA
ENSG00000231711.2	Ovary	chr22_46339213_A_G_b38	4.845256586	0.740820948	NA	NA
ENSG00000277232.2	Ovary	chr22_46339213_A_G_b38	4.760980963	0.740820948	NA	NA
ENSG00000103051.18	Nerve_Tibial	chr16_71179694_A_G_b38	6.819960189	0.740806178	NA	NA
ENSG00000087338.4	Cells_Cultured_fibroblasts	chr2_69029485_T_C_b38	3.782495	0.740785137	NA	NA
ENSG00000062725.9	Skin_Not_Sun_Exposed_Suprapubic	chr17_60444162_T_G_b38	4.706166938	0.740681826	NA	NA
ENSG00000284128.1	Esophagus_Gastroesophageal_Junction	chr22_24632826_G_A_b38	4.80953103	0.740579514	NA	NA
ENSG00000181481.13	Muscle_Skeletal	chr17_30941384_G_T_b38	6.385195556	0.740577234	NA	NA
ENSG00000188152.12	Esophagus_Mucosa	chr9_97003638_T_C_b38	6.450088614	0.740505636	NA	NA
ENSG00000196312.12	Esophagus_Mucosa	chr9_97003638_T_C_b38	26.43358019	0.740505636	NA	NA
ENSG00000225905.1	Colon_Transverse	chr1_929375_A_G_b38	5.49175856	0.74046968	NA	NA
ENSG00000235098.8	Colon_Transverse	chr1_929375_A_G_b38	4.242460496	0.74046968	NA	NA
ENSG00000213614.9	Adipose_Subcutaneous	chr15_72354272_A_G_b38	7.407086345	0.740464412	NA	NA
ENSG00000188152.12	Lung	chr9_96830330_C_CTG_b38	5.165786637	0.740446928	NA	NA
ENSG00000196312.12	Lung	chr9_96830330_C_CTG_b38	32.42875249	0.740446928	NA	NA
ENSG00000181481.13	Skin_Sun_Exposed_Lower_leg	chr17_30940809_G_C_b38	5.639976806	0.740415015	NA	NA
ENSG00000196689.11	Skin_Sun_Exposed_Lower_leg	chr17_3601261_C_T_b38	7.490603903	0.740373128	NA	NA
ENSG00000167985.6	Testis	chr11_61355406_G_A_b38	5.398002986	0.740349607	NA	NA
ENSG00000103264.17	Thyroid	chr16_87465828_T_C_b38	4.193223959	0.740320597	NA	NA
ENSG00000063046.17	Adipose_Subcutaneous	chr12_53424503_A_G_b38	5.191250377	0.740288623	NA	NA
ENSG00000094914.12	Adipose_Subcutaneous	chr12_53424503_A_G_b38	6.390664964	0.740288623	NA	NA
ENSG00000139546.10	Adipose_Subcutaneous	chr12_53424503_A_G_b38	5.114252159	0.740288623	NA	NA
ENSG00000103051.18	Esophagus_Mucosa	chr16_70512762_A_G_b38	6.306210637	0.740272551	NA	NA
ENSG00000157368.10	Esophagus_Mucosa	chr16_70512762_A_G_b38	5.074729174	0.740272551	NA	NA
ENSG00000223496.2	Esophagus_Mucosa	chr16_70512762_A_G_b38	3.98921682	0.740272551	NA	NA
ENSG00000261556.9	Esophagus_Mucosa	chr16_70512762_A_G_b38	4.217215742	0.740272551	NA	NA
ENSG00000240409.1	Spleen	chr1_935426_C_CGGAGCTCCTCT_b38	4.433183181	0.740262073	NA	NA
ENSG00000196312.12	Breast_Mammary_Tissue	chr9_96567770_C_T_b38	7.012815211	0.740101785	NA	NA
ENSG00000070501.11	Skin_Sun_Exposed_Lower_leg	chr8_42125453_T_C_b38	5.68432138	0.739805841	NA	NA
ENSG00000104368.17	Skin_Sun_Exposed_Lower_leg	chr8_42125453_T_C_b38	4.622936103	0.739805841	NA	NA
ENSG00000139117.13	Esophagus_Mucosa	chr12_38685231_T_C_b38	3.58300355	0.739650508	NA	NA
ENSG00000074047.21	Thyroid	chr2_120947058_T_C_b38	3.739792618	0.739554835	NA	NA
ENSG00000196465.10	Lung	chr12_56200157_C_A_b38	8.598942549	0.739533918	NA	NA
ENSG00000105701.15	Skin_Sun_Exposed_Lower_leg	chr19_18540306_T_G_b38	6.114958964	0.739494967	NA	NA
ENSG00000178685.13	Colon_Transverse	chr8_144046480_T_C_b38	4.44870252	0.739433721	NA	NA
ENSG00000213563.6	Colon_Transverse	chr8_144046480_T_C_b38	5.451925206	0.739433721	NA	NA
ENSG00000070501.11	Skin_Not_Sun_Exposed_Suprapubic	chr8_42125453_T_C_b38	3.56372601	0.739264233	NA	NA
ENSG00000104368.17	Skin_Not_Sun_Exposed_Suprapubic	chr8_42125453_T_C_b38	3.690303842	0.739264233	NA	NA
ENSG00000188086.13	Muscle_Skeletal	chr3_45987689_G_A_b38	7.794600735	0.739254183	NA	NA
ENSG00000261603.1	Muscle_Skeletal	chr3_45987689_G_A_b38	3.720230425	0.739254183	NA	NA
ENSG00000196312.12	Nerve_Tibial	chr9_97003638_T_C_b38	46.64417699	0.739178625	NA	NA
ENSG00000184428.12	Ovary	chr8_143336431_A_G_b38	7.018662599	0.73915682	NA	NA
ENSG00000197785.13	Heart_Left_Ventricle	chr1_1500729_G_A_b38	5.213122991	0.73909196	NA	NA
ENSG00000235098.8	Heart_Left_Ventricle	chr1_1500729_G_A_b38	7.514237417	0.73909196	NA	NA
ENSG00000197728.9	Adipose_Subcutaneous	chr12_56071896_T_A_b38	4.513759434	0.739090067	Astle_et_al_2016_Sum_eosinophil_basophil_counts	0.635803309
ENSG00000197728.9	Adipose_Subcutaneous	chr12_56071896_T_A_b38	4.513759434	0.739090067	Astle_et_al_2016_Eosinophil_counts	0.588629751
ENSG00000197728.9	Adipose_Subcutaneous	chr12_56071896_T_A_b38	4.513759434	0.739090067	UKB_20016_Fluid_intelligence_score	0.676287213
ENSG00000137857.17	Artery_Tibial	chr15_45416911_A_T_b38	4.121821295	0.739071546	NA	NA
ENSG00000140254.12	Artery_Tibial	chr15_45416911_A_T_b38	4.878007062	0.739071546	NA	NA
ENSG00000140263.13	Muscle_Skeletal	chr15_45427265_C_T_b38	3.830757725	0.738995266	NA	NA
ENSG00000264456.1	Esophagus_Mucosa	chr17_30980073_A_G_b38	6.847014897	0.738966408	NA	NA
ENSG00000225972.1	Brain_Hypothalamus	chr1_1059640_T_TCGGGGCGTGGCC_b38	4.289172936	0.738959689	NA	NA
ENSG00000172062.16	Nerve_Tibial	chr5_70913130_T_C_b38	6.246116026	0.738920931	NA	NA
ENSG00000251634.2	Nerve_Tibial	chr5_70913130_T_C_b38	4.035345864	0.738920931	NA	NA
ENSG00000177646.18	Testis	chr3_129010684_A_G_b38	3.814973752	0.738780421	NA	NA
ENSG00000140830.8	Esophagus_Muscularis	chr16_71179694_A_G_b38	7.206679774	0.738675507	NA	NA
ENSG00000261701.6	Esophagus_Muscularis	chr16_71179694_A_G_b38	4.029315677	0.738675507	NA	NA
ENSG00000259479.6	Vagina	chr15_45090704_A_G_b38	6.271215384	0.738644488	NA	NA
ENSG00000196312.12	Prostate	chr9_96813559_G_C_b38	10.64516386	0.738583148	NA	NA
ENSG00000196312.12	Prostate	chr9_96815409_C_G_b38	10.64516386	0.738583148	NA	NA
ENSG00000196312.12	Prostate	chr9_96830330_C_CTG_b38	10.64516386	0.738583148	NA	NA
ENSG00000196689.11	Skin_Sun_Exposed_Lower_leg	chr17_3614802_C_T_b38	6.752672521	0.738512656	NA	NA
ENSG00000134824.13	Breast_Mammary_Tissue	chr11_61268485_T_C_b38	4.036846611	0.738439363	RA_OKADA_TRANS_ETHNIC	0.899804965
ENSG00000137817.16	Prostate	chr15_72374874_C_A_b38	4.507231232	0.738415882	NA	NA
ENSG00000237036.4	Artery_Aorta	chr10_31276692_A_G_b38	6.214702204	0.738407856	NA	NA
ENSG00000250462.8	Esophagus_Gastroesophageal_Junction	chr17_31036348_G_A_b38	5.26920723	0.738366782	NA	NA
ENSG00000181481.13	Prostate	chr17_30940809_G_C_b38	4.850254509	0.738202965	NA	NA
ENSG00000196312.12	Brain_Caudate_basal_ganglia	chr9_96769403_T_C_b38	6.590073636	0.738049476	NA	NA
ENSG00000268912.1	Colon_Transverse	chr19_58396818_T_C_b38	4.090859745	0.737952446	Astle_et_al_2016_Platelet_count	0.662878745
ENSG00000264456.1	Thyroid	chr17_30941384_G_T_b38	7.600622253	0.737943198	NA	NA
ENSG00000103051.18	Colon_Transverse	chr16_70512762_A_G_b38	7.045284849	0.737775085	NA	NA
ENSG00000188152.12	Stomach	chr9_96815409_C_G_b38	4.739106141	0.737381649	NA	NA
ENSG00000196312.12	Stomach	chr9_96815409_C_G_b38	13.64544405	0.737381649	NA	NA
ENSG00000075234.16	Uterus	chr22_46339213_A_G_b38	5.018846703	0.737336199	NA	NA
ENSG00000140263.13	Thyroid	chr15_45975290_A_G_b38	6.025065732	0.737322345	NA	NA
ENSG00000223496.2	Testis	chr16_70615687_G_A_b38	4.216887872	0.737274366	NA	NA
ENSG00000103051.18	Artery_Aorta	chr16_70461882_G_A_b38	9.953696077	0.737270568	NA	NA
ENSG00000261556.9	Artery_Aorta	chr16_70461882_G_A_b38	4.682170579	0.737270568	NA	NA
ENSG00000259479.6	Uterus	chr15_45069347_C_T_b38	7.833001856	0.737252694	NA	NA
ENSG00000259479.6	Uterus	chr15_45091485_G_C_b38	7.833001856	0.737252694	NA	NA
ENSG00000178685.13	Colon_Transverse	chr8_144051174_C_G_b38	4.143480153	0.737221066	NA	NA
ENSG00000213563.6	Colon_Transverse	chr8_144051174_C_G_b38	5.184380418	0.737221066	NA	NA
ENSG00000250462.8	Esophagus_Muscularis	chr17_31048159_A_G_b38	5.492643449	0.737181625	NA	NA
ENSG00000266865.6	Esophagus_Muscularis	chr17_31048159_A_G_b38	6.464174416	0.737181625	NA	NA
ENSG00000163584.17	Liver	chr3_171116995_A_G_b38	7.363414825	0.737173215	NA	NA
ENSG00000237036.4	Nerve_Tibial	chr10_31276692_A_G_b38	7.242190374	0.737158956	NA	NA
ENSG00000141337.12	Cells_Cultured_fibroblasts	chr17_68051080_C_CTGAGAT_b38	3.854620215	0.736992839	NA	NA
ENSG00000237854.3	Cells_Cultured_fibroblasts	chr17_68051080_C_CTGAGAT_b38	4.102820628	0.736992839	NA	NA
ENSG00000267023.5	Cells_Cultured_fibroblasts	chr17_68051080_C_CTGAGAT_b38	7.25387667	0.736992839	NA	NA
ENSG00000274561.1	Cells_Cultured_fibroblasts	chr17_68051080_C_CTGAGAT_b38	4.744177737	0.736992839	NA	NA
ENSG00000277476.1	Cells_Cultured_fibroblasts	chr17_68051080_C_CTGAGAT_b38	3.865249314	0.736992839	NA	NA
ENSG00000278730.1	Cells_Cultured_fibroblasts	chr17_68051080_C_CTGAGAT_b38	5.084231461	0.736992839	NA	NA
ENSG00000134569.9	Skin_Sun_Exposed_Lower_leg	chr11_46935090_A_G_b38	3.472085388	0.736930655	NA	NA
ENSG00000196666.4	Skin_Sun_Exposed_Lower_leg	chr11_46935090_A_G_b38	3.64458488	0.736930655	Astle_et_al_2016_Lymphocyte_counts	0.757595723
ENSG00000139117.13	Thyroid	chr12_38685231_T_C_b38	5.661083557	0.736929039	NA	NA
ENSG00000139117.13	Lung	chr12_38685231_T_C_b38	3.74052558	0.736904334	NA	NA
ENSG00000196312.12	Brain_Amygdala	chr9_96815409_C_G_b38	5.590567364	0.736831501	NA	NA
ENSG00000196312.12	Brain_Amygdala	chr9_96830330_C_CTG_b38	5.590567364	0.736831501	NA	NA
ENSG00000196312.12	Brain_Amygdala	chr9_96854542_G_T_b38	5.590567364	0.736831501	NA	NA
ENSG00000196312.12	Brain_Amygdala	chr9_96854922_A_T_b38	5.590567364	0.736831501	NA	NA
ENSG00000196312.12	Brain_Amygdala	chr9_96887916_A_G_b38	5.590567364	0.736831501	NA	NA
ENSG00000196312.12	Brain_Amygdala	chr9_96894289_A_G_b38	5.590567364	0.736831501	NA	NA
ENSG00000196312.12	Brain_Amygdala	chr9_96967873_G_A_b38	5.590567364	0.736831501	NA	NA
ENSG00000196312.12	Brain_Amygdala	chr9_96970274_A_G_b38	5.590567364	0.736831501	NA	NA
ENSG00000196312.12	Brain_Amygdala	chr9_97003638_T_C_b38	5.590567364	0.736831501	NA	NA
ENSG00000196312.12	Muscle_Skeletal	chr9_97003638_T_C_b38	37.23401273	0.736652485	NA	NA
ENSG00000181481.13	Muscle_Skeletal	chr17_30943919_G_A_b38	6.949627978	0.736436207	NA	NA
ENSG00000136895.18	Muscle_Skeletal	chr9_127224200_A_T_b38	3.781039336	0.736344145	NA	NA
ENSG00000261556.9	Breast_Mammary_Tissue	chr16_70512762_A_G_b38	4.296059815	0.736254718	NA	NA
ENSG00000223496.2	Muscle_Skeletal	chr16_70512762_A_G_b38	4.165208746	0.736159861	NA	NA
ENSG00000141698.16	Cells_Cultured_fibroblasts	chr17_42223187_C_G_b38	4.095362343	0.736047709	NA	NA
ENSG00000264456.1	Cells_Cultured_fibroblasts	chr17_30943919_G_A_b38	3.84329642	0.736032597	NA	NA
ENSG00000196465.10	Breast_Mammary_Tissue	chr12_56192368_A_T_b38	5.003395525	0.735991903	NA	NA
ENSG00000213614.9	Adipose_Subcutaneous	chr15_72336426_T_C_b38	7.806608226	0.73586643	NA	NA
ENSG00000103051.18	Pancreas	chr16_70459539_G_A_b38	7.050452407	0.735818258	NA	NA
ENSG00000174332.5	Spleen	chr1_53598796_A_G_b38	4.974141376	0.73578825	NA	NA
ENSG00000158106.13	Colon_Sigmoid	chr8_143336431_A_G_b38	5.564478928	0.735740222	NA	NA
ENSG00000184428.12	Colon_Sigmoid	chr8_143336431_A_G_b38	6.703969167	0.735740222	NA	NA
ENSG00000140263.13	Brain_Caudate_basal_ganglia	chr15_45070372_C_T_b38	9.359100371	0.735709208	NA	NA
ENSG00000196312.12	Colon_Transverse	chr9_96590986_C_T_b38	7.450386211	0.735708474	NA	NA
ENSG00000076321.10	Heart_Atrial_Appendage	chr1_173974200_A_G_b38	4.516324284	0.735685612	NA	NA
ENSG00000140263.13	Brain_Caudate_basal_ganglia	chr15_45090704_A_G_b38	8.141868414	0.735634866	NA	NA
ENSG00000140263.13	Brain_Caudate_basal_ganglia	chr15_45091485_G_C_b38	8.141868414	0.735634866	NA	NA
ENSG00000237036.4	Cells_Cultured_fibroblasts	chr10_31577419_C_T_b38	16.4242927	0.735581807	NA	NA
ENSG00000137857.17	Adipose_Subcutaneous	chr15_45427265_C_T_b38	4.198026524	0.735559534	NA	NA
ENSG00000181481.13	Skin_Sun_Exposed_Lower_leg	chr17_30941121_C_A_b38	5.460537476	0.73554248	NA	NA
ENSG00000184860.9	Esophagus_Mucosa	chr16_81983867_AC_A_b38	10.82987622	0.735528907	NA	NA
ENSG00000196312.12	Pancreas	chr9_96590986_C_T_b38	8.284833479	0.735460044	NA	NA
ENSG00000161996.18	Spleen	chr16_1057640_C_CTG_b38	4.55863169	0.735446655	NA	NA
ENSG00000139579.12	Muscle_Skeletal	chr12_56200157_C_A_b38	4.119277276	0.735438616	NA	NA
ENSG00000181852.17	Muscle_Skeletal	chr12_56200157_C_A_b38	5.606575729	0.735438616	NA	NA
ENSG00000197728.9	Muscle_Skeletal	chr12_56200157_C_A_b38	3.649565895	0.735438616	UKB_20016_Fluid_intelligence_score	0.69243859
ENSG00000197728.9	Muscle_Skeletal	chr12_56200157_C_A_b38	3.649565895	0.735438616	Astle_et_al_2016_Sum_eosinophil_basophil_counts	0.592598592
ENSG00000197728.9	Muscle_Skeletal	chr12_56200157_C_A_b38	3.649565895	0.735438616	Astle_et_al_2016_Eosinophil_counts	0.535647132
ENSG00000196312.12	Lung	chr9_96608086_G_A_b38	13.0590564	0.735390306	NA	NA
ENSG00000196312.12	Testis	chr9_96521450_T_C_b38	8.548780205	0.735262126	NA	NA
ENSG00000196465.10	Colon_Transverse	chr12_56192368_A_T_b38	4.757033926	0.735149221	NA	NA
ENSG00000196312.12	Spleen	chr9_96608086_G_A_b38	6.157862126	0.7350999	NA	NA
ENSG00000232098.3	Cells_Cultured_fibroblasts	chr19_58440960_A_G_b38	6.805316413	0.735058295	NA	NA
ENSG00000181481.13	Breast_Mammary_Tissue	chr17_30974805_G_A_b38	4.257597765	0.734775186	NA	NA
ENSG00000196187.11	Esophagus_Muscularis	chr1_224885690_C_A_b38	4.156191245	0.734624572	NA	NA
ENSG00000171763.18	Stomach	chr15_45416911_A_T_b38	4.026748344	0.734565771	NA	NA
ENSG00000264456.1	Cells_Cultured_fibroblasts	chr17_30940809_G_C_b38	4.320421308	0.734565597	NA	NA
ENSG00000196312.12	Brain_Cerebellum	chr9_96945292_A_G_b38	10.61720517	0.734551012	NA	NA
ENSG00000103051.18	Artery_Coronary	chr16_70459539_G_A_b38	4.789405952	0.734472562	NA	NA
ENSG00000074047.21	Ovary	chr2_120947058_T_C_b38	5.641808081	0.73443608	NA	NA
ENSG00000152154.10	Brain_Cortex	chr2_39166216_A_G_b38	4.835061539	0.734352773	NA	NA
ENSG00000231367.5	Brain_Cortex	chr2_39166216_A_G_b38	4.157280953	0.734352773	NA	NA
ENSG00000196465.10	Skin_Sun_Exposed_Lower_leg	chr12_56062174_A_G_b38	8.386137045	0.73433831	NA	NA
ENSG00000197728.9	Skin_Sun_Exposed_Lower_leg	chr12_56062174_A_G_b38	4.82063495	0.73433831	Astle_et_al_2016_Sum_eosinophil_basophil_counts	0.595179802
ENSG00000197728.9	Skin_Sun_Exposed_Lower_leg	chr12_56062174_A_G_b38	4.82063495	0.73433831	Astle_et_al_2016_Eosinophil_counts	0.546994256
ENSG00000197728.9	Skin_Sun_Exposed_Lower_leg	chr12_56062174_A_G_b38	4.82063495	0.73433831	UKB_20016_Fluid_intelligence_score	0.641721362
ENSG00000140829.11	Artery_Tibial	chr16_71179694_A_G_b38	3.428942516	0.734334128	NA	NA
ENSG00000263232.2	Artery_Tibial	chr16_71179694_A_G_b38	3.748502918	0.734334128	NA	NA
ENSG00000188152.12	Esophagus_Gastroesophageal_Junction	chr9_97003638_T_C_b38	4.484062606	0.734266902	NA	NA
ENSG00000196312.12	Esophagus_Gastroesophageal_Junction	chr9_97003638_T_C_b38	19.17447068	0.734266902	NA	NA
ENSG00000278472.1	Adipose_Visceral_Omentum	chr15_33978521_G_A_b38	5.53657439	0.734256991	NA	NA
ENSG00000188152.12	Esophagus_Mucosa	chr9_96967873_G_A_b38	7.25744925	0.734214913	NA	NA
ENSG00000188152.12	Esophagus_Mucosa	chr9_96970274_A_G_b38	7.25744925	0.734214913	NA	NA
ENSG00000196312.12	Esophagus_Mucosa	chr9_96967873_G_A_b38	28.75593822	0.734214913	NA	NA
ENSG00000196312.12	Esophagus_Mucosa	chr9_96970274_A_G_b38	28.75593822	0.734214913	NA	NA
ENSG00000196312.12	Adipose_Visceral_Omentum	chr9_96887916_A_G_b38	27.35648811	0.734207319	NA	NA
ENSG00000196597.11	Adipose_Visceral_Omentum	chr9_96887916_A_G_b38	4.641199332	0.734207319	NA	NA
ENSG00000284128.1	Adrenal_Gland	chr22_24657397_G_A_b38	5.816735852	0.73412917	NA	NA
ENSG00000196465.10	Artery_Tibial	chr12_56210632_GAT_G_b38	4.198389826	0.734123688	NA	NA
ENSG00000094914.12	Thyroid	chr12_53424503_A_G_b38	7.17502269	0.734120861	NA	NA
ENSG00000205352.10	Thyroid	chr12_53424503_A_G_b38	4.509242536	0.734120861	NA	NA
ENSG00000227372.11	Brain_Putamen_basal_ganglia	chr1_3468565_G_A_b38	5.091728428	0.734109989	NA	NA
ENSG00000241014.1	Esophagus_Muscularis	chr1_35071597_A_G_b38	7.480945503	0.73403563	NA	NA
ENSG00000143443.9	Artery_Tibial	chr1_150191129_T_C_b38	4.948349772	0.733953396	NA	NA
ENSG00000140488.15	Artery_Tibial	chr15_72364065_C_G_b38	4.042517225	0.73394835	NA	NA
ENSG00000213614.9	Artery_Tibial	chr15_72364065_C_G_b38	8.152616769	0.73394835	NA	NA
ENSG00000184428.12	Cells_Cultured_fibroblasts	chr8_143336431_A_G_b38	7.187887151	0.733929113	NA	NA
ENSG00000172780.16	Brain_Cerebellum	chr3_129109326_C_T_b38	4.233341816	0.73390025	NA	NA
ENSG00000196312.12	Esophagus_Muscularis	chr9_96640900_A_G_b38	17.28154814	0.733889348	NA	NA
ENSG00000160072.19	Heart_Atrial_Appendage	chr1_1500729_G_A_b38	4.471164256	0.733727811	NA	NA
ENSG00000235098.8	Heart_Atrial_Appendage	chr1_1500729_G_A_b38	5.171972675	0.733727811	NA	NA
ENSG00000261349.1	Nerve_Tibial	chr1_25266592_G_A_b38	7.117087446	0.733649101	NA	NA
ENSG00000105701.15	Adipose_Subcutaneous	chr19_18540306_T_G_b38	6.674236063	0.733619717	NA	NA
ENSG00000196312.12	Brain_Anterior_cingulate_cortex_BA24	chr9_96727847_G_A_b38	4.570231576	0.733590939	NA	NA
ENSG00000168243.10	Brain_Caudate_basal_ganglia	chr1_236164499_A_G_b38	5.865004181	0.73356738	NA	NA
ENSG00000264456.1	Thyroid	chr17_30940809_G_C_b38	6.179275206	0.733552566	NA	NA
ENSG00000266340.1	Thyroid	chr17_30940809_G_C_b38	3.899708738	0.733552566	NA	NA
ENSG00000188152.12	Esophagus_Mucosa	chr9_96887916_A_G_b38	6.354780187	0.733484281	NA	NA
ENSG00000196312.12	Esophagus_Mucosa	chr9_96887916_A_G_b38	24.57806719	0.733484281	NA	NA
ENSG00000196312.12	Brain_Cerebellar_Hemisphere	chr9_96815409_C_G_b38	13.47096254	0.733460443	NA	NA
ENSG00000196312.12	Brain_Cerebellar_Hemisphere	chr9_97003638_T_C_b38	13.47096254	0.733460443	NA	NA
ENSG00000237036.4	Cells_EBV-transformed_lymphocytes	chr10_31249184_A_G_b38	6.157639178	0.733378975	NA	NA
ENSG00000237036.4	Adipose_Subcutaneous	chr10_31237116_A_G_b38	5.36351411	0.733371356	NA	NA
ENSG00000140488.15	Muscle_Skeletal	chr15_72336426_T_C_b38	4.612096088	0.733195351	NA	NA
ENSG00000213614.9	Muscle_Skeletal	chr15_72336426_T_C_b38	6.120077625	0.733195351	NA	NA
ENSG00000206149.10	Testis	chr15_28907171_A_G_b38	4.171543122	0.733174879	NA	NA
ENSG00000162174.12	Testis	chr11_61548662_C_T_b38	4.562236757	0.733157246	NA	NA
ENSG00000181481.13	Nerve_Tibial	chr17_30979134_G_C_b38	8.049659977	0.733131084	NA	NA
ENSG00000266865.6	Nerve_Tibial	chr17_30979134_G_C_b38	4.675946073	0.733131084	NA	NA
ENSG00000181481.13	Nerve_Tibial	chr17_30974805_G_A_b38	7.590492931	0.733076077	NA	NA
ENSG00000266865.6	Nerve_Tibial	chr17_30974805_G_A_b38	4.906266715	0.733076077	NA	NA
ENSG00000177646.18	Muscle_Skeletal	chr3_129010684_A_G_b38	5.03339042	0.73297677	NA	NA
ENSG00000103051.18	Esophagus_Mucosa	chr16_70615687_G_A_b38	4.269987705	0.732916339	NA	NA
ENSG00000181481.13	Muscle_Skeletal	chr17_30941121_C_A_b38	5.715449711	0.732818919	NA	NA
ENSG00000166233.14	Nerve_Tibial	chr15_72551444_T_G_b38	3.94580459	0.732779422	NA	NA
ENSG00000094914.12	Brain_Cerebellum	chr12_53288099_A_T_b38	6.007374916	0.732775401	NA	NA
ENSG00000196312.12	Brain_Putamen_basal_ganglia	chr9_96813559_G_C_b38	7.343689017	0.732756075	NA	NA
ENSG00000198722.14	Skin_Not_Sun_Exposed_Suprapubic	chr9_35136839_A_T_b38	3.916637151	0.732546378	NA	NA
ENSG00000166321.13	Prostate	chr10_72894996_G_A_b38	4.541125053	0.732542701	NA	NA
ENSG00000197054.11	Cells_Cultured_fibroblasts	chr19_11758670_C_G_b38	3.760215183	0.732429262	NA	NA
ENSG00000196312.12	Pancreas	chr9_96813559_G_C_b38	15.5224519	0.732423027	NA	NA
ENSG00000196312.12	Pancreas	chr9_96815409_C_G_b38	15.5224519	0.732423027	NA	NA
ENSG00000196312.12	Pancreas	chr9_96830330_C_CTG_b38	15.5224519	0.732423027	NA	NA
ENSG00000196312.12	Pancreas	chr9_96887916_A_G_b38	15.5224519	0.732423027	NA	NA
ENSG00000264456.1	Thyroid	chr17_30943919_G_A_b38	7.196574297	0.732409249	NA	NA
ENSG00000186792.16	Adipose_Subcutaneous	chr3_50194394_C_T_b38	3.160587322	0.732387662	NA	NA
ENSG00000103051.18	Thyroid	chr16_70615687_G_A_b38	3.773196527	0.732337092	NA	NA
ENSG00000248333.8	Nerve_Tibial	chr1_1707555_C_T_b38	5.893282283	0.732269372	UKB_21001_Body_mass_index_BMI	0.558866695
ENSG00000248333.8	Nerve_Tibial	chr1_1707555_C_T_b38	5.893282283	0.732269372	UKB_23099_Body_fat_percentage	0.541188309
ENSG00000248333.8	Nerve_Tibial	chr1_1707555_C_T_b38	5.893282283	0.732269372	UKB_20016_Fluid_intelligence_score	0.630185398
ENSG00000279283.1	Skin_Sun_Exposed_Lower_leg	chr12_131347671_C_T_b38	4.50647085	0.732160125	NA	NA
ENSG00000237036.4	Heart_Atrial_Appendage	chr10_31577419_C_T_b38	4.643364263	0.732156272	NA	NA
ENSG00000063046.17	Esophagus_Mucosa	chr12_53424503_A_G_b38	8.100041136	0.732152584	NA	NA
ENSG00000094914.12	Esophagus_Mucosa	chr12_53424503_A_G_b38	3.9995182	0.732152584	NA	NA
ENSG00000196312.12	Cells_Cultured_fibroblasts	chr9_96521450_T_C_b38	8.084856701	0.731926988	NA	NA
ENSG00000196312.12	Pituitary	chr9_96830330_C_CTG_b38	10.27024089	0.731817392	NA	NA
ENSG00000139579.12	Nerve_Tibial	chr12_56200157_C_A_b38	4.765723214	0.731807546	NA	NA
ENSG00000196465.10	Nerve_Tibial	chr12_56200157_C_A_b38	7.46098792	0.731807546	NA	NA
ENSG00000197728.9	Nerve_Tibial	chr12_56200157_C_A_b38	4.334385242	0.731807546	Astle_et_al_2016_Eosinophil_counts	0.513959305
ENSG00000197728.9	Nerve_Tibial	chr12_56200157_C_A_b38	4.334385242	0.731807546	Astle_et_al_2016_Sum_eosinophil_basophil_counts	0.574868418
ENSG00000197728.9	Nerve_Tibial	chr12_56200157_C_A_b38	4.334385242	0.731807546	UKB_20016_Fluid_intelligence_score	0.681220519
ENSG00000272977.1	Artery_Tibial	chr22_24657397_G_A_b38	5.710859396	0.731766393	NA	NA
ENSG00000156042.17	Adrenal_Gland	chr10_72940481_C_CGGGCAGATCGCTTGAGTTCAGGAGTTCGAGACCAGCCT_b38	4.150392658	0.731757334	NA	NA
ENSG00000166321.13	Adrenal_Gland	chr10_72940481_C_CGGGCAGATCGCTTGAGTTCAGGAGTTCGAGACCAGCCT_b38	3.872001605	0.731757334	NA	NA
ENSG00000092148.12	Artery_Tibial	chr14_31859492_G_A_b38	4.522138181	0.731484346	NA	NA
ENSG00000196312.12	Brain_Amygdala	chr9_96666033_G_C_b38	5.003865435	0.731371618	NA	NA
ENSG00000102890.14	Spleen	chr16_67071246_C_T_b38	5.793554635	0.731353518	NA	NA
ENSG00000184860.9	Esophagus_Muscularis	chr16_81983867_AC_A_b38	6.202255482	0.731296706	NA	NA
ENSG00000241678.1	Thyroid	chr11_6296157_C_T_b38	5.368213395	0.731173879	NA	NA
ENSG00000196312.12	Brain_Putamen_basal_ganglia	chr9_96769403_T_C_b38	4.658415131	0.731167961	NA	NA
ENSG00000114062.18	Cells_Cultured_fibroblasts	chr15_25239138_A_C_b38	5.484349982	0.731065208	NA	NA
ENSG00000016402.13	Esophagus_Mucosa	chr6_137015959_T_C_b38	5.170960101	0.730998619	NA	NA
ENSG00000196689.11	Pituitary	chr17_3603178_G_A_b38	4.83786293	0.73098403	NA	NA
ENSG00000103051.18	Artery_Tibial	chr16_70615687_G_A_b38	4.612818471	0.730948816	NA	NA
ENSG00000261556.9	Artery_Tibial	chr16_70615687_G_A_b38	3.942790487	0.730948816	NA	NA
ENSG00000166321.13	Breast_Mammary_Tissue	chr10_72924167_G_A_b38	6.018066834	0.73093618	NA	NA
ENSG00000139546.10	Small_Intestine_Terminal_Ileum	chr12_53407838_G_A_b38	4.283742835	0.730831893	NA	NA
ENSG00000188152.12	Skin_Sun_Exposed_Lower_leg	chr9_96887916_A_G_b38	4.105255947	0.730794688	NA	NA
ENSG00000196312.12	Skin_Sun_Exposed_Lower_leg	chr9_96887916_A_G_b38	40.68087728	0.730794688	NA	NA
ENSG00000181481.13	Prostate	chr17_30943919_G_A_b38	4.857726319	0.730685902	NA	NA
ENSG00000103051.18	Artery_Aorta	chr16_70512762_A_G_b38	10.43370631	0.730651371	NA	NA
ENSG00000261556.9	Artery_Aorta	chr16_70512762_A_G_b38	4.190002172	0.730651371	NA	NA
ENSG00000196312.12	Esophagus_Gastroesophageal_Junction	chr9_96521450_T_C_b38	5.074499686	0.73049752	NA	NA
ENSG00000196312.12	Esophagus_Gastroesophageal_Junction	chr9_96590986_C_T_b38	6.060457785	0.73049752	NA	NA
ENSG00000198612.10	Testis	chr2_237122562_A_G_b38	4.678911341	0.730436064	NA	NA
ENSG00000094914.12	Colon_Transverse	chr12_53424503_A_G_b38	5.989890937	0.730414223	NA	NA
ENSG00000196312.12	Stomach	chr9_96590986_C_T_b38	5.265489797	0.730398398	NA	NA
ENSG00000181481.13	Skin_Not_Sun_Exposed_Suprapubic	chr17_30940809_G_C_b38	5.555809943	0.730328842	NA	NA
ENSG00000196465.10	Lung	chr12_56192465_T_C_b38	8.521419076	0.730225514	NA	NA
ENSG00000104368.17	Nerve_Tibial	chr8_42125453_T_C_b38	4.962163307	0.730197073	NA	NA
ENSG00000261349.1	Skin_Not_Sun_Exposed_Suprapubic	chr1_25266592_G_A_b38	6.637023947	0.730110292	NA	NA
ENSG00000196312.12	Brain_Cerebellar_Hemisphere	chr9_96739274_G_A_b38	12.20419226	0.730025935	NA	NA
ENSG00000140830.8	Esophagus_Mucosa	chr16_71179694_A_G_b38	5.572645368	0.7299379	UKB_1180_Morning_or_evening_person_chronotype	0.553293509
ENSG00000138315.12	Testis	chr10_72991084_A_G_b38	4.020363319	0.729868785	NA	NA
ENSG00000156042.17	Testis	chr10_72991084_A_G_b38	5.167275909	0.729868785	NA	NA
ENSG00000213551.4	Testis	chr10_72991084_A_G_b38	4.52546469	0.729868785	NA	NA
ENSG00000176046.8	Brain_Putamen_basal_ganglia	chr16_28985749_G_T_b38	5.403922169	0.729832803	NA	NA
ENSG00000166321.13	Breast_Mammary_Tissue	chr10_72931277_A_G_b38	5.851129078	0.729666863	NA	NA
ENSG00000196312.12	Prostate	chr9_96567770_C_T_b38	4.339161074	0.729641405	NA	NA
ENSG00000263843.1	Cells_Cultured_fibroblasts	chr17_75271692_G_A_b38	5.877276376	0.729640971	NA	NA
ENSG00000196465.10	Artery_Tibial	chr12_56192368_A_T_b38	4.725869873	0.72961203	NA	NA
ENSG00000255366.1	Adipose_Subcutaneous	chr8_46406499_T_C_b38	3.717645297	0.729603552	NA	NA
ENSG00000184860.9	Skin_Sun_Exposed_Lower_leg	chr16_81983867_AC_A_b38	8.797081416	0.729597378	NA	NA
ENSG00000223496.2	Skin_Sun_Exposed_Lower_leg	chr16_70615687_G_A_b38	4.451271633	0.729495197	NA	NA
ENSG00000261556.9	Skin_Sun_Exposed_Lower_leg	chr16_70615687_G_A_b38	3.518584605	0.729495197	NA	NA
ENSG00000184428.12	Breast_Mammary_Tissue	chr8_143336431_A_G_b38	11.88182128	0.729480726	NA	NA
ENSG00000241014.1	Artery_Tibial	chr1_35071597_A_G_b38	5.443970225	0.729367876	NA	NA
ENSG00000196312.12	Vagina	chr9_96813559_G_C_b38	8.397264121	0.729362081	NA	NA
ENSG00000196312.12	Vagina	chr9_96945292_A_G_b38	8.397264121	0.729362081	NA	NA
ENSG00000140488.15	Artery_Tibial	chr15_72336426_T_C_b38	4.064070233	0.729281477	NA	NA
ENSG00000213614.9	Artery_Tibial	chr15_72336426_T_C_b38	4.219275233	0.729281477	NA	NA
ENSG00000250462.8	Adipose_Visceral_Omentum	chr17_30974805_G_A_b38	3.726246602	0.729280564	NA	NA
ENSG00000187049.9	Ovary	chr11_61250314_A_G_b38	4.812910968	0.729115867	NA	NA
ENSG00000139579.12	Muscle_Skeletal	chr12_56192465_T_C_b38	3.985303091	0.728988216	NA	NA
ENSG00000181852.17	Muscle_Skeletal	chr12_56192465_T_C_b38	5.787617939	0.728988216	NA	NA
ENSG00000168993.14	Brain_Nucleus_accumbens_basal_ganglia	chr4_1501180_C_T_b38	5.771109668	0.728975867	NA	NA
ENSG00000196312.12	Liver	chr9_96813559_G_C_b38	4.595380064	0.72892827	NA	NA
ENSG00000196312.12	Liver	chr9_96830330_C_CTG_b38	4.595380064	0.72892827	NA	NA
ENSG00000134905.16	Cells_Cultured_fibroblasts	chr13_110561146_G_A_b38	4.560122805	0.728889823	NA	NA
ENSG00000094914.12	Breast_Mammary_Tissue	chr12_53407838_G_A_b38	5.641534039	0.728753733	NA	NA
ENSG00000277232.2	Small_Intestine_Terminal_Ileum	chr22_46367924_A_G_b38	5.830634207	0.728745381	NA	NA
ENSG00000188001.9	Adrenal_Gland	chr3_188948554_A_G_b38	6.33326212	0.728556466	NA	NA
ENSG00000235098.8	Brain_Hypothalamus	chr1_1479683_T_G_b38	5.458772827	0.728534757	NA	NA
ENSG00000196312.12	Muscle_Skeletal	chr9_96567770_C_T_b38	12.20201754	0.728522439	NA	NA
ENSG00000172062.16	Breast_Mammary_Tissue	chr5_70913130_T_C_b38	6.454213074	0.728475706	NA	NA
ENSG00000184428.12	Muscle_Skeletal	chr8_143359823_C_A_b38	9.392339138	0.7284236	NA	NA
ENSG00000251474.6	Cells_EBV-transformed_lymphocytes	chr3_129487953_G_T_b38	5.179227303	0.728309714	NA	NA
ENSG00000213614.9	Heart_Atrial_Appendage	chr15_72336426_T_C_b38	4.763679436	0.72829811	NA	NA
ENSG00000070501.11	Skin_Sun_Exposed_Lower_leg	chr8_42128123_G_A_b38	5.544527771	0.72825607	NA	NA
ENSG00000104368.17	Skin_Sun_Exposed_Lower_leg	chr8_42128123_G_A_b38	5.680571204	0.72825607	NA	NA
ENSG00000188747.8	Brain_Cortex	chr9_137611666_C_CA_b38	4.392686548	0.728253678	NA	NA
ENSG00000264456.1	Cells_Cultured_fibroblasts	chr17_30941121_C_A_b38	4.263538956	0.728242146	NA	NA
ENSG00000196312.12	Uterus	chr9_96954851_G_A_b38	7.404157803	0.72822585	NA	NA
ENSG00000264456.1	Thyroid	chr17_30941121_C_A_b38	6.905218024	0.728150352	NA	NA
ENSG00000266340.1	Thyroid	chr17_30941121_C_A_b38	3.920124438	0.728150352	NA	NA
ENSG00000132676.15	Testis	chr1_155698150_A_G_b38	8.073730113	0.728126676	NA	NA
ENSG00000163374.19	Testis	chr1_155698150_A_G_b38	5.435400209	0.728126676	NA	NA
ENSG00000181481.13	Skin_Not_Sun_Exposed_Suprapubic	chr17_30941384_G_T_b38	7.93188467	0.728104931	NA	NA
ENSG00000272644.1	Brain_Anterior_cingulate_cortex_BA24	chr2_219264199_C_G_b38	4.788214904	0.728076859	NA	NA
ENSG00000105701.15	Skin_Not_Sun_Exposed_Suprapubic	chr19_18540306_T_G_b38	5.662826369	0.727969532	NA	NA
ENSG00000196312.12	Brain_Hippocampus	chr9_96769403_T_C_b38	8.188203882	0.727965306	NA	NA
ENSG00000284128.1	Breast_Mammary_Tissue	chr22_24642395_C_A_b38	4.315600827	0.727882185	NA	NA
ENSG00000127124.14	Breast_Mammary_Tissue	chr1_41747405_G_A_b38	4.078213154	0.727746343	NA	NA
ENSG00000147804.9	Artery_Coronary	chr8_144529108_T_C_b38	4.456277047	0.727643316	NA	NA
ENSG00000213614.9	Thyroid	chr15_72364065_C_G_b38	5.524946559	0.72763289	NA	NA
ENSG00000250462.8	Artery_Tibial	chr17_31048159_A_G_b38	4.12773881	0.727555891	NA	NA
ENSG00000266865.6	Artery_Tibial	chr17_31048159_A_G_b38	7.519192795	0.727555891	NA	NA
ENSG00000278472.1	Brain_Cerebellum	chr15_33978521_G_A_b38	4.551129885	0.727529445	NA	NA
ENSG00000196465.10	Esophagus_Muscularis	chr12_56200157_C_A_b38	4.815246126	0.727516382	NA	NA
ENSG00000259479.6	Pancreas	chr15_45069347_C_T_b38	8.777556674	0.727371861	NA	NA
ENSG00000188152.12	Esophagus_Mucosa	chr9_96854922_A_T_b38	7.196402922	0.727342071	NA	NA
ENSG00000188152.12	Esophagus_Mucosa	chr9_96894289_A_G_b38	7.196402922	0.727342071	NA	NA
ENSG00000196312.12	Esophagus_Mucosa	chr9_96854922_A_T_b38	26.98495896	0.727342071	NA	NA
ENSG00000196312.12	Esophagus_Mucosa	chr9_96894289_A_G_b38	26.98495896	0.727342071	NA	NA
ENSG00000140254.12	Artery_Coronary	chr15_45069347_C_T_b38	4.287330099	0.727306193	NA	NA
ENSG00000140274.13	Artery_Coronary	chr15_45069347_C_T_b38	5.225461138	0.727306193	NA	NA
ENSG00000140279.12	Artery_Coronary	chr15_45069347_C_T_b38	4.918638288	0.727306193	NA	NA
ENSG00000259479.6	Artery_Coronary	chr15_45069347_C_T_b38	4.329543547	0.727306193	NA	NA
ENSG00000167207.11	Artery_Tibial	chr16_50669787_A_C_b38	9.709420079	0.727292034	NA	NA
ENSG00000184428.12	Heart_Left_Ventricle	chr8_143336431_A_G_b38	10.27438725	0.727190995	NA	NA
ENSG00000188152.12	Lung	chr9_96967873_G_A_b38	4.190978605	0.727090861	NA	NA
ENSG00000196312.12	Lung	chr9_96967873_G_A_b38	36.30714339	0.727090861	NA	NA
ENSG00000139117.13	Artery_Aorta	chr12_38055587_G_A_b38	3.943838657	0.726903208	NA	NA
ENSG00000196312.12	Brain_Nucleus_accumbens_basal_ganglia	chr9_96815409_C_G_b38	9.761911223	0.726820509	NA	NA
ENSG00000196312.12	Brain_Nucleus_accumbens_basal_ganglia	chr9_96854542_G_T_b38	9.761911223	0.726820509	NA	NA
ENSG00000196312.12	Brain_Nucleus_accumbens_basal_ganglia	chr9_96894289_A_G_b38	12.52489129	0.726820509	NA	NA
ENSG00000137857.17	Artery_Tibial	chr15_45427265_C_T_b38	4.018037407	0.72681773	NA	NA
ENSG00000196312.12	Colon_Transverse	chr9_96813559_G_C_b38	23.31283236	0.726801683	NA	NA
ENSG00000196312.12	Colon_Transverse	chr9_96815409_C_G_b38	23.31283236	0.726801683	NA	NA
ENSG00000196312.12	Colon_Transverse	chr9_96830330_C_CTG_b38	23.31283236	0.726801683	NA	NA
ENSG00000196312.12	Brain_Nucleus_accumbens_basal_ganglia	chr9_96768257_G_C_b38	5.975785338	0.726711353	NA	NA
ENSG00000160072.19	Brain_Anterior_cingulate_cortex_BA24	chr1_1534915_T_C_b38	5.871662131	0.726706153	NA	NA
ENSG00000235098.8	Brain_Anterior_cingulate_cortex_BA24	chr1_1534915_T_C_b38	4.623614686	0.726706153	NA	NA
ENSG00000196312.12	Uterus	chr9_96813559_G_C_b38	9.152977343	0.726667956	NA	NA
ENSG00000196312.12	Uterus	chr9_96815409_C_G_b38	9.152977343	0.726667956	NA	NA
ENSG00000196312.12	Uterus	chr9_96830330_C_CTG_b38	9.152977343	0.726667956	NA	NA
ENSG00000196312.12	Uterus	chr9_96887916_A_G_b38	9.152977343	0.726667956	NA	NA
ENSG00000196312.12	Uterus	chr9_97003638_T_C_b38	9.152977343	0.726667956	NA	NA
ENSG00000196312.12	Thyroid	chr9_96567770_C_T_b38	10.84023435	0.72663508	NA	NA
ENSG00000101213.6	Skin_Sun_Exposed_Lower_leg	chr20_63530068_G_A_b38	4.273323312	0.726583659	NA	NA
ENSG00000196312.12	Heart_Atrial_Appendage	chr9_96590986_C_T_b38	6.47098052	0.726529626	NA	NA
ENSG00000196312.12	Skin_Not_Sun_Exposed_Suprapubic	chr9_97003638_T_C_b38	24.85078705	0.726461153	NA	NA
ENSG00000196312.12	Artery_Tibial	chr9_96567770_C_T_b38	9.092446227	0.726455823	NA	NA
ENSG00000181481.13	Prostate	chr17_30941121_C_A_b38	4.577602238	0.726406253	NA	NA
ENSG00000196312.12	Stomach	chr9_96662751_A_G_b38	8.653195359	0.726364082	NA	NA
ENSG00000158122.11	Skin_Not_Sun_Exposed_Suprapubic	chr9_96521450_T_C_b38	4.417495745	0.726345696	NA	NA
ENSG00000196312.12	Skin_Not_Sun_Exposed_Suprapubic	chr9_96521450_T_C_b38	5.88313335	0.726345696	NA	NA
ENSG00000114745.13	Pancreas	chr3_39589195_G_A_b38	4.557521799	0.726344341	NA	NA
ENSG00000135698.9	Brain_Hypothalamus	chr16_82226046_G_C_b38	5.450989377	0.72625671	NA	NA
ENSG00000178935.5	Brain_Spinal_cord_cervical_c-1	chr19_58307760_G_GGGGCCT_b38	5.36810188	0.726175765	NA	NA
ENSG00000196312.12	Brain_Putamen_basal_ganglia	chr9_96887183_A_G_b38	4.328601272	0.726133713	NA	NA
ENSG00000196312.12	Breast_Mammary_Tissue	chr9_96945292_A_G_b38	16.73335444	0.726062547	NA	NA
ENSG00000196465.10	Skin_Sun_Exposed_Lower_leg	chr12_56071896_T_A_b38	8.622462454	0.726045306	NA	NA
ENSG00000197728.9	Skin_Sun_Exposed_Lower_leg	chr12_56071896_T_A_b38	4.276822727	0.726045306	Astle_et_al_2016_Sum_eosinophil_basophil_counts	0.595179802
ENSG00000197728.9	Skin_Sun_Exposed_Lower_leg	chr12_56071896_T_A_b38	4.276822727	0.726045306	Astle_et_al_2016_Eosinophil_counts	0.546994256
ENSG00000197728.9	Skin_Sun_Exposed_Lower_leg	chr12_56071896_T_A_b38	4.276822727	0.726045306	UKB_20016_Fluid_intelligence_score	0.641721362
ENSG00000213551.4	Brain_Frontal_Cortex_BA9	chr10_72991084_A_G_b38	5.518935932	0.726042657	NA	NA
ENSG00000196312.12	Brain_Hippocampus	chr9_96727847_G_A_b38	10.17193073	0.725953714	NA	NA
ENSG00000131437.15	Adipose_Subcutaneous	chr5_133220740_T_A_b38	4.449148179	0.72593359	NA	NA
ENSG00000100413.16	Muscle_Skeletal	chr22_41398794_G_C_b38	7.079086059	0.72592895	NA	NA
ENSG00000177425.10	Testis	chr12_79562186_C_T_b38	5.335011291	0.725928261	NA	NA
ENSG00000258044.1	Testis	chr12_79562186_C_T_b38	15.01359556	0.725928261	NA	NA
ENSG00000258048.1	Testis	chr12_79562186_C_T_b38	4.354264405	0.725928261	NA	NA
ENSG00000284308.1	Pituitary	chr2_74415138_A_ACGCGGAGGGGCGGGTGGCGCCGCC_b38	5.284677863	0.725800678	NA	NA
ENSG00000140263.13	Lung	chr15_45069347_C_T_b38	11.55262022	0.725704145	NA	NA
ENSG00000259479.6	Lung	chr15_45069347_C_T_b38	10.36552575	0.725704145	NA	NA
ENSG00000278472.1	Adipose_Visceral_Omentum	chr15_33980423_C_T_b38	5.908340076	0.725636733	NA	NA
ENSG00000101440.9	Breast_Mammary_Tissue	chr20_34204302_C_A_b38	7.64428419	0.725598205	NA	NA
ENSG00000196312.12	Ovary	chr9_96945292_A_G_b38	11.21449933	0.725583413	NA	NA
ENSG00000094914.12	Prostate	chr12_53407838_G_A_b38	4.950119408	0.725512053	NA	NA
ENSG00000140263.13	Spleen	chr15_45069347_C_T_b38	6.829890901	0.725463	NA	NA
ENSG00000259479.6	Spleen	chr15_45069347_C_T_b38	7.522726769	0.725463	NA	NA
ENSG00000237036.4	Adipose_Subcutaneous	chr10_31276692_A_G_b38	11.20021918	0.725357426	NA	NA
ENSG00000237036.4	Heart_Left_Ventricle	chr10_31577419_C_T_b38	4.380921285	0.725356784	NA	NA
ENSG00000196312.12	Pancreas	chr9_96608086_G_A_b38	8.774432287	0.725306669	NA	NA
ENSG00000070367.15	Liver	chr14_57265255_C_T_b38	8.26432766	0.725300606	NA	NA
ENSG00000177646.18	Nerve_Tibial	chr3_129010684_A_G_b38	4.834310624	0.725300553	NA	NA
ENSG00000213614.9	Heart_Left_Ventricle	chr15_72364065_C_G_b38	4.731267619	0.725214766	NA	NA
ENSG00000248275.1	Spleen	chr5_181255405_G_A_b38	9.277173649	0.725189358	NA	NA
ENSG00000104177.17	Nerve_Tibial	chr15_48194783_C_T_b38	4.186383656	0.725176269	NA	NA
ENSG00000259479.6	Brain_Nucleus_accumbens_basal_ganglia	chr15_45069347_C_T_b38	4.397230517	0.725118268	NA	NA
ENSG00000196312.12	Brain_Anterior_cingulate_cortex_BA24	chr9_96945292_A_G_b38	6.036778541	0.725025393	NA	NA
ENSG00000259433.2	Nerve_Tibial	chr15_45364486_G_GACTGCACA_b38	4.176737753	0.724971961	NA	NA
ENSG00000187049.9	Skin_Sun_Exposed_Lower_leg	chr11_61377235_C_T_b38	4.42514609	0.724911274	NA	NA
ENSG00000137817.16	Prostate	chr15_72352320_G_A_b38	4.914399067	0.724901414	NA	NA
ENSG00000164366.3	Brain_Hippocampus	chr5_301947_G_T_b38	4.560212719	0.724711766	NA	NA
ENSG00000157978.11	Esophagus_Mucosa	chr1_25266592_G_A_b38	7.824972617	0.724666126	NA	NA
ENSG00000188672.17	Esophagus_Mucosa	chr1_25266592_G_A_b38	5.223641012	0.724666126	NA	NA
ENSG00000266865.6	Stomach	chr17_31048159_A_G_b38	6.276495893	0.724656109	NA	NA
ENSG00000181481.13	Skin_Not_Sun_Exposed_Suprapubic	chr17_30941121_C_A_b38	5.479990979	0.724565439	NA	NA
ENSG00000103051.18	Nerve_Tibial	chr16_70615687_G_A_b38	8.012243043	0.724554033	NA	NA
ENSG00000214353.7	Nerve_Tibial	chr16_70615687_G_A_b38	4.07417191	0.724554033	NA	NA
ENSG00000139579.12	Nerve_Tibial	chr12_56192465_T_C_b38	4.603173211	0.724525547	NA	NA
ENSG00000196465.10	Nerve_Tibial	chr12_56192465_T_C_b38	7.261278884	0.724525547	NA	NA
ENSG00000197728.9	Nerve_Tibial	chr12_56192465_T_C_b38	4.277743782	0.724525547	Astle_et_al_2016_Eosinophil_counts	0.513959305
ENSG00000197728.9	Nerve_Tibial	chr12_56192465_T_C_b38	4.277743782	0.724525547	Astle_et_al_2016_Sum_eosinophil_basophil_counts	0.574868418
ENSG00000197728.9	Nerve_Tibial	chr12_56192465_T_C_b38	4.277743782	0.724525547	UKB_20016_Fluid_intelligence_score	0.681220519
ENSG00000007264.14	Brain_Cerebellar_Hemisphere	chr19_2871542_G_A_b38	4.692379896	0.724519871	NA	NA
ENSG00000141698.16	Cells_Cultured_fibroblasts	chr17_42181387_T_C_b38	4.604703318	0.724512605	NA	NA
ENSG00000230157.1	Testis	chr14_105667045_T_C_b38	5.753634387	0.724507166	NA	NA
ENSG00000101213.6	Esophagus_Mucosa	chr20_63546752_A_C_b38	5.029566181	0.724439883	NA	NA
ENSG00000157326.18	Pituitary	chr14_23141591_A_G_b38	5.592680492	0.724382374	NA	NA
ENSG00000188152.12	Esophagus_Gastroesophageal_Junction	chr9_96945292_A_G_b38	4.838030393	0.724333465	NA	NA
ENSG00000196312.12	Esophagus_Gastroesophageal_Junction	chr9_96945292_A_G_b38	18.39665856	0.724333465	NA	NA
ENSG00000181852.17	Muscle_Skeletal	chr12_56210632_GAT_G_b38	7.344489884	0.724246985	NA	NA
ENSG00000094914.12	Brain_Caudate_basal_ganglia	chr12_53288099_A_T_b38	4.780069852	0.724225565	NA	NA
ENSG00000070367.15	Liver	chr14_57308924_G_C_b38	6.632741014	0.724214769	NA	NA
ENSG00000196312.12	Brain_Frontal_Cortex_BA9	chr9_96727847_G_A_b38	11.82178878	0.724153022	NA	NA
ENSG00000176593.7	Esophagus_Mucosa	chr19_58396818_T_C_b38	5.141480247	0.723898675	NA	NA
ENSG00000232098.3	Esophagus_Mucosa	chr19_58396818_T_C_b38	5.884745723	0.723898675	NA	NA
ENSG00000132321.16	Adrenal_Gland	chr2_236496391_C_T_b38	5.58157772	0.723865492	NA	NA
ENSG00000166321.13	Lung	chr10_72924167_G_A_b38	9.505055486	0.723827593	NA	NA
ENSG00000213551.4	Lung	chr10_72924167_G_A_b38	3.77618488	0.723827593	NA	NA
ENSG00000272599.2	Lung	chr10_72924167_G_A_b38	4.072659412	0.723827593	NA	NA
ENSG00000196312.12	Muscle_Skeletal	chr9_96967873_G_A_b38	35.36303394	0.723822379	NA	NA
ENSG00000237036.4	Adipose_Visceral_Omentum	chr10_31276692_A_G_b38	8.498134548	0.723792519	NA	NA
ENSG00000091542.8	Heart_Left_Ventricle	chr17_18994688_G_A_b38	4.232980011	0.723695242	NA	NA
ENSG00000188152.12	Esophagus_Gastroesophageal_Junction	chr9_96887916_A_G_b38	5.694911006	0.723653052	NA	NA
ENSG00000196312.12	Esophagus_Gastroesophageal_Junction	chr9_96887916_A_G_b38	16.02598045	0.723653052	NA	NA
ENSG00000140263.13	Heart_Atrial_Appendage	chr15_45091485_G_C_b38	6.026820866	0.723464447	NA	NA
ENSG00000259479.6	Heart_Atrial_Appendage	chr15_45091485_G_C_b38	9.17015675	0.723464447	NA	NA
ENSG00000111801.15	Heart_Atrial_Appendage	chr6_26414189_A_T_b38	5.104770885	0.723383059	NA	NA
ENSG00000094914.12	Muscle_Skeletal	chr12_53424503_A_G_b38	4.888986302	0.723339667	NA	NA
ENSG00000250462.8	Muscle_Skeletal	chr17_31055590_T_C_b38	3.83922244	0.723339334	NA	NA
ENSG00000137266.14	Cells_Cultured_fibroblasts	chr6_4148378_T_C_b38	5.243650727	0.723332245	NA	NA
ENSG00000213563.6	Thyroid	chr8_144528803_C_G_b38	6.82085627	0.723274043	NA	NA
ENSG00000163820.14	Cells_Cultured_fibroblasts	chr3_45987689_G_A_b38	3.849169905	0.723215641	NA	NA
ENSG00000106070.17	Esophagus_Muscularis	chr7_50731256_C_T_b38	4.141093629	0.723178218	NA	NA
ENSG00000167130.17	Esophagus_Mucosa	chr9_129100426_AGG_A_b38	4.225518071	0.723096013	NA	NA
ENSG00000259479.6	Liver	chr15_45090704_A_G_b38	4.955444561	0.722798729	NA	NA
ENSG00000196312.12	Brain_Hippocampus	chr9_96894289_A_G_b38	12.9970913	0.722773693	NA	NA
ENSG00000259479.6	Vagina	chr15_45091485_G_C_b38	7.26063813	0.722742688	NA	NA
ENSG00000163794.6	Skin_Not_Sun_Exposed_Suprapubic	chr2_26739559_A_C_b38	4.328532789	0.722637431	NA	NA
ENSG00000232098.3	Cells_Cultured_fibroblasts	chr19_58438921_C_G_b38	5.367406063	0.72262476	NA	NA
ENSG00000267858.5	Cells_Cultured_fibroblasts	chr19_58438921_C_G_b38	3.758797306	0.72262476	NA	NA
ENSG00000196465.10	Pancreas	chr12_56200157_C_A_b38	4.223319878	0.72259889	NA	NA
ENSG00000165121.11	Testis	chr9_85146754_T_C_b38	4.082945298	0.722568107	NA	NA
ENSG00000196312.12	Pancreas	chr9_96967873_G_A_b38	16.6154853	0.722429377	NA	NA
ENSG00000137817.16	Adipose_Subcutaneous	chr15_72346551_T_C_b38	3.847601567	0.722413375	NA	NA
ENSG00000213614.9	Adipose_Subcutaneous	chr15_72346551_T_C_b38	7.047002804	0.722413375	NA	NA
ENSG00000250462.8	Adipose_Visceral_Omentum	chr17_30979134_G_C_b38	3.659813762	0.722259988	NA	NA
ENSG00000232098.3	Artery_Tibial	chr19_58438921_C_G_b38	5.341439163	0.722211035	NA	NA
ENSG00000235098.8	Brain_Cerebellar_Hemisphere	chr1_1479683_T_G_b38	5.046806371	0.722177509	NA	NA
ENSG00000166321.13	Lung	chr10_72894996_G_A_b38	9.171679166	0.722167621	NA	NA
ENSG00000237036.4	Cells_Cultured_fibroblasts	chr10_31494409_C_T_b38	15.95304854	0.722150422	NA	NA
ENSG00000213753.10	Skin_Sun_Exposed_Lower_leg	chr19_58396818_T_C_b38	3.591619251	0.722142328	NA	NA
ENSG00000140254.12	Artery_Tibial	chr15_44838935_A_G_b38	3.635559703	0.722119241	NA	NA
ENSG00000235098.8	Minor_Salivary_Gland	chr1_1419135_C_G_b38	7.21545046	0.72207891	NA	NA
ENSG00000196689.11	Thyroid	chr17_3692178_G_A_b38	4.795386288	0.722002753	NA	NA
ENSG00000140488.15	Colon_Transverse	chr15_72346551_T_C_b38	4.174416812	0.721983748	NA	NA
ENSG00000140488.15	Colon_Transverse	chr15_72354272_A_G_b38	4.174416812	0.721983748	NA	NA
ENSG00000213614.9	Colon_Transverse	chr15_72346551_T_C_b38	4.194997609	0.721983748	NA	NA
ENSG00000213614.9	Colon_Transverse	chr15_72354272_A_G_b38	4.194997609	0.721983748	NA	NA
ENSG00000229739.2	Thyroid	chr1_185912459_C_T_b38	4.247759429	0.721981554	NA	NA
ENSG00000181481.13	Skin_Not_Sun_Exposed_Suprapubic	chr17_30943919_G_A_b38	8.048545908	0.721964082	NA	NA
ENSG00000196312.12	Cells_Cultured_fibroblasts	chr9_96854922_A_T_b38	17.84265205	0.721909175	NA	NA
ENSG00000196312.12	Cells_Cultured_fibroblasts	chr9_96967873_G_A_b38	17.84265205	0.721909175	NA	NA
ENSG00000196312.12	Cells_Cultured_fibroblasts	chr9_96970274_A_G_b38	17.84265205	0.721909175	NA	NA
ENSG00000196689.11	Skin_Not_Sun_Exposed_Suprapubic	chr17_3601261_C_T_b38	4.385449726	0.721855679	NA	NA
ENSG00000186792.16	Thyroid	chr3_49761554_C_T_b38	3.527821532	0.721840798	NA	NA
ENSG00000198707.14	Pancreas	chr12_88207713_T_C_b38	5.557391686	0.721799783	NA	NA
ENSG00000184428.12	Cells_Cultured_fibroblasts	chr8_143359823_C_A_b38	6.984824733	0.721798992	NA	NA
ENSG00000188152.12	Thyroid	chr9_97003638_T_C_b38	6.61319259	0.721745955	NA	NA
ENSG00000196312.12	Thyroid	chr9_97003638_T_C_b38	38.14874532	0.721745955	NA	NA
ENSG00000197728.9	Skin_Not_Sun_Exposed_Suprapubic	chr12_56062174_A_G_b38	3.909375192	0.721643967	UKB_20016_Fluid_intelligence_score	0.646778404
ENSG00000197728.9	Skin_Not_Sun_Exposed_Suprapubic	chr12_56062174_A_G_b38	3.909375192	0.721643967	Astle_et_al_2016_Eosinophil_counts	0.538741425
ENSG00000197728.9	Skin_Not_Sun_Exposed_Suprapubic	chr12_56062174_A_G_b38	3.909375192	0.721643967	Astle_et_al_2016_Sum_eosinophil_basophil_counts	0.610203628
ENSG00000197728.9	Skin_Not_Sun_Exposed_Suprapubic	chr12_56072271_C_T_b38	3.909375192	0.721643967	UKB_20016_Fluid_intelligence_score	0.646778404
ENSG00000197728.9	Skin_Not_Sun_Exposed_Suprapubic	chr12_56072271_C_T_b38	3.909375192	0.721643967	Astle_et_al_2016_Eosinophil_counts	0.538741425
ENSG00000197728.9	Skin_Not_Sun_Exposed_Suprapubic	chr12_56072271_C_T_b38	3.909375192	0.721643967	Astle_et_al_2016_Sum_eosinophil_basophil_counts	0.610203628
ENSG00000196312.12	Stomach	chr9_96608086_G_A_b38	6.714931266	0.721585686	NA	NA
ENSG00000187049.9	Skin_Sun_Exposed_Lower_leg	chr11_61372397_G_A_b38	4.235102387	0.721563399	NA	NA
ENSG00000213614.9	Skin_Not_Sun_Exposed_Suprapubic	chr15_72346551_T_C_b38	4.23891	0.721533097	NA	NA
ENSG00000213614.9	Skin_Not_Sun_Exposed_Suprapubic	chr15_72354272_A_G_b38	4.23891	0.721533097	NA	NA
ENSG00000261460.1	Skin_Not_Sun_Exposed_Suprapubic	chr15_72346551_T_C_b38	4.153988421	0.721533097	NA	NA
ENSG00000261460.1	Skin_Not_Sun_Exposed_Suprapubic	chr15_72354272_A_G_b38	4.153988421	0.721533097	NA	NA
ENSG00000156042.17	Nerve_Tibial	chr10_72991084_A_G_b38	11.22797257	0.721485034	NA	NA
ENSG00000213551.4	Nerve_Tibial	chr10_72991084_A_G_b38	5.357393047	0.721485034	NA	NA
ENSG00000167925.15	Nerve_Tibial	chr17_42180123_G_C_b38	3.909029879	0.721470296	NA	NA
ENSG00000122863.5	Artery_Tibial	chr10_72894996_G_A_b38	4.497883006	0.721443915	NA	NA
ENSG00000156042.17	Artery_Tibial	chr10_72894996_G_A_b38	4.299774963	0.721443915	NA	NA
ENSG00000166321.13	Artery_Tibial	chr10_72894996_G_A_b38	3.740633122	0.721443915	NA	NA
ENSG00000103051.18	Adipose_Subcutaneous	chr16_70459539_G_A_b38	9.985601282	0.721407975	NA	NA
ENSG00000261556.9	Adipose_Subcutaneous	chr16_70459539_G_A_b38	4.41896561	0.721407975	NA	NA
ENSG00000261777.5	Adipose_Subcutaneous	chr16_70459539_G_A_b38	4.576259476	0.721407975	NA	NA
ENSG00000259448.2	Brain_Cerebellar_Hemisphere	chr15_31216478_G_C_b38	9.521782812	0.721273261	NA	NA
ENSG00000140488.15	Colon_Transverse	chr15_72345454_T_C_b38	4.604039668	0.721203516	NA	NA
ENSG00000213614.9	Colon_Transverse	chr15_72345454_T_C_b38	3.936032741	0.721203516	NA	NA
ENSG00000261556.9	Breast_Mammary_Tissue	chr16_70615687_G_A_b38	4.059946943	0.721195534	NA	NA
ENSG00000250462.8	Brain_Frontal_Cortex_BA9	chr17_31491527_A_C_b38	5.598902882	0.721175193	NA	NA
ENSG00000167077.12	Cells_Cultured_fibroblasts	chr22_41673358_T_TC_b38	3.718064874	0.721152393	NA	NA
ENSG00000259604.5	Esophagus_Muscularis	chr15_100851765_C_A_b38	5.710123545	0.721118296	NA	NA
ENSG00000175548.8	Adipose_Visceral_Omentum	chr12_38685231_T_C_b38	3.98589127	0.721116455	NA	NA
ENSG00000063046.17	Esophagus_Muscularis	chr12_53424503_A_G_b38	7.029575014	0.721108472	NA	NA
ENSG00000094914.12	Esophagus_Muscularis	chr12_53424503_A_G_b38	7.55660557	0.721108472	NA	NA
ENSG00000213614.9	Skin_Not_Sun_Exposed_Suprapubic	chr15_72345454_T_C_b38	4.548949265	0.720931876	NA	NA
ENSG00000261460.1	Skin_Not_Sun_Exposed_Suprapubic	chr15_72345454_T_C_b38	4.417484388	0.720931876	NA	NA
ENSG00000103051.18	Brain_Cerebellar_Hemisphere	chr16_70461882_G_A_b38	5.069137022	0.720850787	NA	NA
ENSG00000166321.13	Stomach	chr10_72894996_G_A_b38	4.746632913	0.720781438	NA	NA
ENSG00000206417.8	Testis	chr3_129109326_C_T_b38	4.663942725	0.720758244	NA	NA
ENSG00000251474.6	Testis	chr3_129109326_C_T_b38	3.91792228	0.720758244	NA	NA
ENSG00000181852.17	Muscle_Skeletal	chr12_56192368_A_T_b38	6.573048161	0.720737515	NA	NA
ENSG00000213614.9	Nerve_Tibial	chr15_72346551_T_C_b38	7.797201194	0.720722696	NA	NA
ENSG00000213614.9	Nerve_Tibial	chr15_72354272_A_G_b38	7.797201194	0.720722696	NA	NA
ENSG00000172780.16	Skin_Sun_Exposed_Lower_leg	chr3_129109326_C_T_b38	6.005778341	0.720629902	NA	NA
ENSG00000264456.1	Thyroid	chr17_30980493_C_A_b38	5.557545317	0.720536512	NA	NA
ENSG00000266865.6	Thyroid	chr17_30980493_C_A_b38	3.72558119	0.720536512	NA	NA
ENSG00000273391.1	Brain_Cerebellar_Hemisphere	chr7_138633644_A_T_b38	6.149179225	0.720500806	NA	NA
ENSG00000115290.9	Brain_Cerebellar_Hemisphere	chr2_164573027_T_C_b38	4.021765143	0.720356876	NA	NA
ENSG00000184428.12	Uterus	chr8_143336431_A_G_b38	6.01459194	0.720349271	NA	NA
ENSG00000188152.12	Lung	chr9_96854922_A_T_b38	4.672120225	0.720322199	NA	NA
ENSG00000196312.12	Lung	chr9_96854922_A_T_b38	33.67076692	0.720322199	NA	NA
ENSG00000244723.3	Uterus	chr22_24628049_C_T_b38	6.536928619	0.720218068	NA	NA
ENSG00000244723.3	Uterus	chr22_24629843_C_T_b38	6.536928619	0.720218068	NA	NA
ENSG00000203663.3	Testis	chr1_247941150_A_C_b38	5.818988654	0.72020012	NA	NA
ENSG00000134824.13	Pancreas	chr11_61548662_C_T_b38	4.338099329	0.720165087	RA_OKADA_TRANS_ETHNIC	0.874479597
ENSG00000177425.10	Testis	chr12_79462432_G_A_b38	6.479012376	0.720129445	NA	NA
ENSG00000257894.2	Testis	chr12_79462432_G_A_b38	4.94708685	0.720129445	NA	NA
ENSG00000258044.1	Testis	chr12_79462432_G_A_b38	12.042251	0.720129445	NA	NA
ENSG00000258048.1	Testis	chr12_79462432_G_A_b38	4.198112866	0.720129445	NA	NA
ENSG00000103051.18	Lung	chr16_70459539_G_A_b38	10.14422531	0.720107106	NA	NA
ENSG00000157368.10	Lung	chr16_70459539_G_A_b38	5.307921925	0.720107106	NA	NA
ENSG00000250462.8	Adipose_Visceral_Omentum	chr17_31048159_A_G_b38	5.076572041	0.72009233	NA	NA
ENSG00000266865.6	Adipose_Visceral_Omentum	chr17_31048159_A_G_b38	7.478742894	0.72009233	NA	NA
ENSG00000137817.16	Adipose_Subcutaneous	chr15_72345454_T_C_b38	3.567460408	0.720012415	NA	NA
ENSG00000213614.9	Adipose_Subcutaneous	chr15_72345454_T_C_b38	7.926332962	0.720012415	NA	NA
ENSG00000196312.12	Adipose_Visceral_Omentum	chr9_97003638_T_C_b38	29.39800299	0.719950866	NA	NA
ENSG00000196597.11	Adipose_Visceral_Omentum	chr9_97003638_T_C_b38	4.401406447	0.719950866	NA	NA
ENSG00000271554.1	Cells_EBV-transformed_lymphocytes	chr1_35170626_G_A_b38	4.69632238	0.719949328	NA	NA
ENSG00000188152.12	Heart_Atrial_Appendage	chr9_96887916_A_G_b38	4.105224404	0.719856977	NA	NA
ENSG00000196312.12	Heart_Atrial_Appendage	chr9_96887916_A_G_b38	16.10498155	0.719856977	NA	NA
ENSG00000103490.13	Esophagus_Mucosa	chr16_31141784_A_G_b38	5.338424869	0.719740419	NA	NA
ENSG00000188152.12	Skin_Sun_Exposed_Lower_leg	chr9_97003638_T_C_b38	4.016264138	0.719672015	NA	NA
ENSG00000196312.12	Skin_Sun_Exposed_Lower_leg	chr9_97003638_T_C_b38	44.84382049	0.719672015	NA	NA
ENSG00000196312.12	Brain_Hippocampus	chr9_96608086_G_A_b38	6.684506171	0.719667541	NA	NA
ENSG00000140830.8	Stomach	chr16_71179694_A_G_b38	4.531383904	0.719663158	NA	NA
ENSG00000261701.6	Stomach	chr16_71179694_A_G_b38	4.81382938	0.719663158	NA	NA
ENSG00000188152.12	Lung	chr9_96813559_G_C_b38	4.812597739	0.719629574	NA	NA
ENSG00000196312.12	Lung	chr9_96813559_G_C_b38	31.9543524	0.719629574	NA	NA
ENSG00000196312.12	Pancreas	chr9_96662751_A_G_b38	10.89900604	0.719582141	NA	NA
ENSG00000196312.12	Muscle_Skeletal	chr9_96854922_A_T_b38	36.65307812	0.719487585	NA	NA
ENSG00000203739.3	Skin_Sun_Exposed_Lower_leg	chr1_173540023_G_A_b38	4.470207884	0.719480356	NA	NA
ENSG00000234741.7	Skin_Sun_Exposed_Lower_leg	chr1_173540023_G_A_b38	6.335062015	0.719480356	NA	NA
ENSG00000213614.9	Nerve_Tibial	chr15_72345454_T_C_b38	7.217164898	0.719342944	NA	NA
ENSG00000103051.18	Esophagus_Muscularis	chr16_70459539_G_A_b38	8.222452114	0.719140329	NA	NA
ENSG00000223496.2	Esophagus_Muscularis	chr16_70459539_G_A_b38	4.101622613	0.719140329	NA	NA
ENSG00000261556.9	Esophagus_Muscularis	chr16_70459539_G_A_b38	4.535695298	0.719140329	NA	NA
ENSG00000177646.18	Heart_Left_Ventricle	chr3_129010684_A_G_b38	5.084921651	0.718798571	NA	NA
ENSG00000094914.12	Brain_Cortex	chr12_53285440_T_C_b38	5.625851284	0.718752113	NA	NA
ENSG00000094914.12	Brain_Cortex	chr12_53317150_T_C_b38	5.726591261	0.718752113	NA	NA
ENSG00000094914.12	Brain_Cortex	chr12_53329584_G_A_b38	5.726591261	0.718752113	NA	NA
ENSG00000186792.16	Thyroid	chr3_50194394_C_T_b38	6.13205252	0.718731816	NA	NA
ENSG00000181097.5	Lung	chr8_143747237_T_G_b38	4.349918913	0.718704099	NA	NA
ENSG00000181097.5	Lung	chr8_143756420_T_G_b38	4.349918913	0.718704099	NA	NA
ENSG00000184428.12	Lung	chr8_143747237_T_G_b38	4.142529999	0.718704099	NA	NA
ENSG00000184428.12	Lung	chr8_143756420_T_G_b38	4.142529999	0.718704099	NA	NA
ENSG00000254973.1	Lung	chr8_143747237_T_G_b38	5.430010788	0.718704099	NA	NA
ENSG00000254973.1	Lung	chr8_143756420_T_G_b38	5.430010788	0.718704099	NA	NA
ENSG00000196312.12	Esophagus_Muscularis	chr9_96954851_G_A_b38	33.96954601	0.718681353	NA	NA
ENSG00000269907.1	Esophagus_Muscularis	chr9_96954851_G_A_b38	3.816479619	0.718681353	NA	NA
ENSG00000250230.2	Thyroid	chr11_61268485_T_C_b38	4.658773274	0.718566587	NA	NA
ENSG00000166321.13	Stomach	chr10_72931277_A_G_b38	4.956547335	0.718564642	NA	NA
ENSG00000181481.13	Breast_Mammary_Tissue	chr17_30941384_G_T_b38	5.148005199	0.718561426	NA	NA
ENSG00000260853.1	Colon_Transverse	chr16_28979639_C_T_b38	4.49480388	0.718482193	NA	NA
ENSG00000166233.14	Heart_Atrial_Appendage	chr15_72530535_T_G_b38	4.599567359	0.718463885	NA	NA
ENSG00000156042.17	Thyroid	chr10_72894996_G_A_b38	3.260200679	0.718455993	NA	NA
ENSG00000166321.13	Thyroid	chr10_72894996_G_A_b38	3.941255205	0.718455993	NA	NA
ENSG00000272630.1	Thyroid	chr10_72894996_G_A_b38	4.091287706	0.718455993	NA	NA
ENSG00000100413.16	Adipose_Subcutaneous	chr22_41398794_G_C_b38	4.697197362	0.71845169	NA	NA
ENSG00000198169.8	Brain_Cerebellum	chr8_144816977_T_C_b38	4.665823803	0.718425133	NA	NA
ENSG00000085063.14	Skin_Sun_Exposed_Lower_leg	chr11_33600751_A_T_b38	4.147958792	0.718352715	NA	NA
ENSG00000170632.13	Pituitary	chr7_103158954_C_A_b38	5.716904658	0.718329097	NA	NA
ENSG00000145020.15	Esophagus_Mucosa	chr3_50194394_C_T_b38	3.590082086	0.718270141	NA	NA
ENSG00000243477.5	Esophagus_Mucosa	chr3_50194394_C_T_b38	3.504723537	0.718270141	NA	NA
ENSG00000237036.4	Cells_Cultured_fibroblasts	chr10_31430577_T_A_b38	15.86358703	0.718165327	NA	NA
ENSG00000168096.14	Uterus	chr16_4887908_T_C_b38	5.503147813	0.718139489	NA	NA
ENSG00000268912.1	Spleen	chr19_58440960_A_G_b38	4.238546538	0.718023845	Astle_et_al_2016_Platelet_count	0.659809968
ENSG00000196312.12	Skin_Sun_Exposed_Lower_leg	chr9_96567770_C_T_b38	11.13560938	0.718019145	NA	NA
ENSG00000156042.17	Heart_Atrial_Appendage	chr10_72894996_G_A_b38	3.991365767	0.717949688	NA	NA
ENSG00000242338.6	Colon_Sigmoid	chr10_72991084_A_G_b38	4.02363718	0.717838518	NA	NA
ENSG00000172780.16	Artery_Tibial	chr3_129109326_C_T_b38	7.78190584	0.717829042	NA	NA
ENSG00000251474.6	Artery_Tibial	chr3_129109326_C_T_b38	5.194106483	0.717829042	NA	NA
ENSG00000196465.10	Lung	chr12_56192368_A_T_b38	8.680094825	0.717777352	NA	NA
ENSG00000188152.12	Lung	chr9_96970274_A_G_b38	3.807806234	0.717773141	NA	NA
ENSG00000196312.12	Lung	chr9_96970274_A_G_b38	37.31983588	0.717773141	NA	NA
ENSG00000106268.15	Vagina	chr7_3030077_G_A_b38	5.649777187	0.717721071	NA	NA
ENSG00000196312.12	Breast_Mammary_Tissue	chr9_96854922_A_T_b38	22.28327899	0.717651983	NA	NA
ENSG00000196312.12	Breast_Mammary_Tissue	chr9_96967873_G_A_b38	22.28327899	0.717651983	NA	NA
ENSG00000196312.12	Breast_Mammary_Tissue	chr9_96970274_A_G_b38	22.28327899	0.717651983	NA	NA
ENSG00000259448.2	Skin_Sun_Exposed_Lower_leg	chr15_31216478_G_C_b38	4.245533167	0.717611064	NA	NA
ENSG00000196312.12	Muscle_Skeletal	chr9_96970274_A_G_b38	35.13720158	0.717522067	NA	NA
ENSG00000140263.13	Skin_Sun_Exposed_Lower_leg	chr15_44838935_A_G_b38	5.304758302	0.717515891	NA	NA
ENSG00000062725.9	Skin_Not_Sun_Exposed_Suprapubic	chr17_60443678_A_G_b38	4.317147627	0.717497175	NA	NA
ENSG00000139579.12	Nerve_Tibial	chr12_56210632_GAT_G_b38	4.091973645	0.717487004	NA	NA
ENSG00000196465.10	Nerve_Tibial	chr12_56210632_GAT_G_b38	6.156288329	0.717487004	NA	NA
ENSG00000197728.9	Nerve_Tibial	chr12_56210632_GAT_G_b38	4.162968042	0.717487004	Astle_et_al_2016_Eosinophil_counts	0.513959305
ENSG00000197728.9	Nerve_Tibial	chr12_56210632_GAT_G_b38	4.162968042	0.717487004	Astle_et_al_2016_Sum_eosinophil_basophil_counts	0.574868418
ENSG00000197728.9	Nerve_Tibial	chr12_56210632_GAT_G_b38	4.162968042	0.717487004	UKB_20016_Fluid_intelligence_score	0.681220519
ENSG00000196312.12	Adrenal_Gland	chr9_96954851_G_A_b38	8.044401715	0.717391691	NA	NA
ENSG00000140320.11	Testis	chr15_40467148_G_A_b38	3.793776079	0.717356846	NA	NA
ENSG00000196312.12	Brain_Cerebellum	chr9_97003638_T_C_b38	10.66893325	0.717348186	NA	NA
ENSG00000166321.13	Stomach	chr10_72924167_G_A_b38	5.122158903	0.717282366	NA	NA
ENSG00000094914.12	Thyroid	chr12_53407838_G_A_b38	8.063702453	0.717082483	NA	NA
ENSG00000064199.6	Stomach	chr11_124696295_C_A_b38	5.410540792	0.716958564	NA	NA
ENSG00000166321.13	Adipose_Subcutaneous	chr10_72894996_G_A_b38	6.274618498	0.716928255	NA	NA
ENSG00000054179.11	Skin_Not_Sun_Exposed_Suprapubic	chr9_137724156_T_G_b38	4.041520213	0.716903753	NA	NA
ENSG00000264456.1	Esophagus_Mucosa	chr17_30952497_T_C_b38	5.332519963	0.716886694	NA	NA
ENSG00000100372.14	Brain_Cerebellar_Hemisphere	chr22_41388886_A_T_b38	3.984619285	0.716791982	NA	NA
ENSG00000248333.8	Artery_Tibial	chr1_1707555_C_T_b38	10.74971909	0.716778608	NA	NA
ENSG00000101213.6	Skin_Not_Sun_Exposed_Suprapubic	chr20_63538211_C_T_b38	10.17775933	0.71661675	NA	NA
ENSG00000232098.3	Artery_Aorta	chr19_58396818_T_C_b38	4.055576554	0.716403104	NA	NA
ENSG00000111801.15	Colon_Sigmoid	chr6_26435131_G_A_b38	6.682174757	0.716391347	NA	NA
ENSG00000184428.12	Nerve_Tibial	chr8_143336431_A_G_b38	14.59569665	0.716343222	NA	NA
ENSG00000167207.11	Esophagus_Muscularis	chr16_50669787_A_C_b38	4.539727751	0.716251028	NA	NA
ENSG00000103051.18	Lung	chr16_70512762_A_G_b38	10.05979889	0.716238262	NA	NA
ENSG00000157368.10	Lung	chr16_70512762_A_G_b38	4.93562064	0.716238262	NA	NA
ENSG00000261556.9	Lung	chr16_70512762_A_G_b38	3.959631087	0.716238262	NA	NA
ENSG00000196465.10	Esophagus_Muscularis	chr12_56192465_T_C_b38	4.309539878	0.716207512	NA	NA
ENSG00000237036.4	Heart_Atrial_Appendage	chr10_31291481_T_G_b38	5.200915967	0.716154124	NA	NA
ENSG00000237036.4	Heart_Atrial_Appendage	chr10_31296342_C_T_b38	5.200915967	0.716154124	NA	NA
ENSG00000221817.9	Brain_Caudate_basal_ganglia	chr10_72940481_C_CGGGCAGATCGCTTGAGTTCAGGAGTTCGAGACCAGCCT_b38	4.411140292	0.716112148	NA	NA
ENSG00000073578.16	Brain_Cerebellar_Hemisphere	chr5_301947_G_T_b38	7.142764627	0.716035139	NA	NA
ENSG00000111801.15	Artery_Aorta	chr6_26414189_A_T_b38	7.435028735	0.716008453	NA	NA
[truncated: 564 more rows]
